# Supplementary material for: CDX2 dose-dependently influences the gene regulatory network underlying human extraembryonic mesoderm development
Source: Biol Open. 2024 Mar 19;13(3):bio060323. doi: 10.1242/bio.060323 (PMC10979512; doi:10.1242/bio.060323)
Supplement: Table S2. Overview of differentially expressed genes (DEGs), gene scores, and differential peaks across genotypes within the extraembryonic mesoderm-late cluster. [file biolopen-13-060323-TableS2.xlsx]

## Sheet: Overview
Gene Expression (Seurat)
		Het vs. WT		KO vs. WT		KO vs. Het
	Cluster	Up	Down	Up	Down	Up	Down
1	Extraembryonic-Late	77	170	84	342	45	122
2	Extraembryonic-Middle	7	3	3	13	1	4
3	Extraembryonic-Early	22	54	26	140	10	67
4	Epiblast	66	265	18	103	30	31
5	PS-Early	14	80	8	32	13	13
6	PS-Middle	17	305	14	223	35	40
7	PS-Late	22	87	12	98	16	35
8	Mesoderm	10	26	8	15	5	10
9	Endoderm	18	144	9	40	22	23
10	PGCLC	13	29	12	26	11	12

## Sheet: Het vs. WT (ExeM-Late-DEGs)
	p_val	avg_log2FC	pct.1	pct.2	p_val_adj		Seurat
TTTY14	6.99e-135	1.51252	0.924	0.703	1.9e-130		Gene Expression
LRRN1	8.87e-84	-0.819124	0.933	0.98	2.42e-79		Unfiltered
AL442636.1	2.6e-83	3.3824	0.326	0.032	7.08e-79
MT-ND3	6.22e-80	0.499678	1	1	1.69e-75
RALYL	8.26e-51	-0.732063	0.92	0.972	2.25e-46
FAM172A	1.8e-50	-1.10617	0.381	0.64	4.9e-46
FAM20A	2.69e-48	1.24744	0.545	0.275	7.33e-44
MT-ND5	1.73e-42	0.318906	1	1	4.71e-38
RESF1	8.24e-42	-0.672812	0.783	0.903	2.24e-37
LINC00458	1.86e-38	1.17141	0.506	0.28	5.07e-34
MRS2	2.54e-38	1.09283	0.598	0.385	6.92e-34
CXCL12	1.12e-37	-1.26089	0.259	0.472	3.04e-33
NCKAP5	6.76e-36	-1.1319	0.333	0.542	1.84e-31
PKIB	3.47e-33	2.35975	0.201	0.046	9.44e-29
RPL36A	5.24e-32	0.524986	0.912	0.864	1.43e-27
RPL37A	1.23e-30	0.400379	0.981	0.971	3.36e-26
DCDC2	5.88e-29	-1.01209	0.418	0.592	1.6e-24
RPS27	1.07e-28	0.417473	0.957	0.922	2.9e-24
MT-ND2	3.03e-28	0.241602	1	1	8.25e-24
RPL37	9.78e-27	0.357309	0.979	0.949	2.66e-22
MT-ND4	2.07e-26	0.211671	1	1	5.64e-22
RPLP1	2.13e-26	0.259151	1	0.999	5.8e-22
SHROOM3	3.13e-25	-0.656956	0.698	0.815	8.51e-21
RPL41	4.66e-25	0.307612	0.998	0.996	1.27e-20
UNC5B	5.44e-25	-0.623851	0.554	0.712	1.48e-20
RPS28	7.05e-25	0.425059	0.929	0.913	1.92e-20
TRPM7	8.7e-24	-0.346027	0.978	0.991	2.37e-19
SLC2A1	5.38e-23	-0.792657	0.454	0.607	1.47e-18
DMD	1.01e-22	-0.623165	0.863	0.92	2.74e-18
DSP	3.69e-22	-0.60886	0.652	0.775	1.01e-17
RPL35	4.26e-22	0.401208	0.959	0.935	1.16e-17
SLC8A1	4.67e-22	-0.407669	0.973	0.982	1.27e-17
BICD1	9.78e-22	-0.519392	0.838	0.908	2.66e-17
RPLP2	1.48e-20	0.341226	0.975	0.966	4.04e-16
AC105383.1	1.73e-20	-1.10427	0.151	0.295	4.7e-16
AC023480.1	7.14e-20	-1.02631	0.191	0.338	1.94e-15
RPS24	1.78e-19	0.269276	0.988	0.984	4.86e-15
RPS12	2.76e-19	0.286018	0.996	0.996	7.52e-15
RPS15	2.78e-19	0.294146	0.987	0.98	7.56e-15
RPL34	1.66e-18	0.313347	0.969	0.941	4.53e-14
XKR4	1.68e-18	-0.862863	0.615	0.713	4.57e-14
RPL38	1.74e-18	0.44667	0.843	0.776	4.75e-14
CYSLTR2	3.98e-18	-1.02249	0.194	0.331	1.09e-13
MT-CO2	4.41e-18	0.159895	1	1	1.2e-13
INPP4B	6.13e-18	0.849215	0.476	0.321	1.67e-13
TMEM178B	9.68e-18	-1.21295	0.203	0.334	2.64e-13
RAPGEF5	1.55e-17	-0.834778	0.388	0.524	4.21e-13
MALAT1	5.7e-17	0.233143	1	1	1.55e-12
BMP2K	5.96e-17	-0.508935	0.675	0.773	1.62e-12
RPL28	6.68e-17	0.277441	0.984	0.982	1.82e-12
FRAS1	9.15e-17	-0.371263	0.889	0.937	2.49e-12
RIMS2	1.82e-16	-0.391314	0.932	0.952	4.96e-12
CCN2	2.52e-16	1.45552	0.194	0.086	6.86e-12
RPS25	2.7e-16	0.2655	0.97	0.952	7.36e-12
RPL27A	2.83e-16	0.266493	0.992	0.99	7.71e-12
RPL32	7.12e-16	0.265575	0.978	0.971	1.94e-11
RPL36	7.25e-16	0.386433	0.873	0.839	1.97e-11
RPS26	7.8e-16	0.326006	0.913	0.876	2.12e-11
RPL23	7.98e-16	0.262381	0.981	0.969	2.17e-11
RPS17	8.44e-16	0.313301	0.966	0.953	2.3e-11
SDK1	1.01e-15	-0.358342	0.995	0.997	2.74e-11
RPL14	1.07e-15	0.257122	0.976	0.96	2.92e-11
RPS23	1.97e-15	0.213756	0.997	0.992	5.36e-11
IKZF2	4.04e-15	-0.611283	0.416	0.543	1.1e-10
ACTB	4.14e-15	0.225972	0.998	0.994	1.13e-10
GNAS	5.88e-15	0.251047	0.96	0.94	1.6e-10
TMSB10	6.58e-15	0.404174	0.826	0.777	1.79e-10
PRTG	6.95e-15	-0.326441	0.935	0.965	1.89e-10
ITM2B	1.15e-14	-0.384407	0.777	0.84	3.12e-10
ZNF681	1.71e-14	-1.18593	0.077	0.173	4.65e-10
SLC8A1-AS1	1.82e-14	-0.552412	0.493	0.617	4.95e-10
ABCG2	2.47e-14	-0.346031	0.829	0.898	6.72e-10
SLC16A9	2.49e-14	-0.843324	0.173	0.294	6.79e-10
MT-ATP8	3.52e-14	0.266748	0.948	0.921	9.59e-10
KLF6	3.73e-14	0.757342	0.412	0.284	1.02e-09
HIST1H1D	4.06e-14	-0.913914	0.176	0.295	1.11e-09
SOX5	5.01e-14	-0.37198	0.868	0.913	1.36e-09
ANK3	6.06e-14	-0.401084	0.822	0.861	1.65e-09
FTX	7.85e-14	-0.192747	0.998	0.998	2.14e-09
COL6A6	8.88e-14	-0.706122	0.259	0.387	2.42e-09
RPL35A	1.1e-13	0.253927	0.962	0.946	3e-09
CDH1	1.34e-13	-0.273133	0.922	0.95	3.64e-09
AGL	1.4e-13	-0.460591	0.549	0.671	3.81e-09
PRKD1	1.67e-13	-0.272064	0.97	0.978	4.55e-09
SNTG1	1.91e-13	-2.04051	0.074	0.161	5.2e-09
GALNT11	1.98e-13	-0.483445	0.525	0.645	5.39e-09
ISL1	2.88e-13	-0.447612	0.573	0.677	7.85e-09
RCOR3	4.25e-13	-0.354353	0.706	0.792	1.16e-08
RPS20	5.32e-13	0.244796	0.993	0.985	1.45e-08
NINL	5.84e-13	-0.305211	0.872	0.912	1.59e-08
PTMA	6.49e-13	0.200499	0.995	0.991	1.77e-08
ZNF717	8.32e-13	-1.02549	0.105	0.203	2.26e-08
ACTC1	8.53e-13	0.708453	0.467	0.348	2.32e-08
RPS21	8.6e-13	0.304567	0.901	0.862	2.34e-08
LINC02144	9.38e-13	-1.29079	0.105	0.198	2.55e-08
MT-ND4L	1.16e-12	0.267275	0.98	0.973	3.15e-08
TBCA	1.52e-12	-0.246927	0.97	0.98	4.15e-08
FTL	1.68e-12	0.268904	0.955	0.936	4.59e-08
TCF4	1.9e-12	-0.236861	0.99	0.993	5.16e-08
TSPAN5	2.06e-12	-0.386235	0.681	0.765	5.6e-08
FHIT	2.11e-12	-0.641272	0.462	0.564	5.75e-08
PLPP3	2.51e-12	0.319976	0.893	0.861	6.83e-08
KCNN2	3.01e-12	-0.660603	0.346	0.471	8.2e-08
ATP2B4	4.95e-12	-0.428394	0.695	0.775	1.35e-07
MXRA5	5.24e-12	-0.948916	0.116	0.212	1.43e-07
EEF1A1	6.87e-12	0.155432	1	1	1.87e-07
PRRC2C	7.2e-12	-0.253041	0.954	0.967	1.96e-07
EPB41L5	8.1e-12	-0.324446	0.74	0.814	2.2e-07
LGR4	8.5e-12	-0.457438	0.69	0.771	2.31e-07
DISP1	9.03e-12	-0.623	0.351	0.466	2.46e-07
RPL24	9.65e-12	0.216852	0.976	0.973	2.63e-07
RPL13	1.05e-11	0.167364	0.999	0.999	2.87e-07
COX7C	1.1e-11	0.33892	0.825	0.758	3e-07
GPC5	1.27e-11	-0.801456	0.307	0.418	3.45e-07
RPS2	1.3e-11	0.172772	0.999	1	3.54e-07
C15orf41	1.44e-11	-0.389356	0.636	0.721	3.92e-07
UBA52	2.21e-11	0.261824	0.921	0.881	6.02e-07
HES1	2.29e-11	1.01278	0.185	0.095	6.23e-07
CTSV	2.57e-11	-0.344859	0.906	0.93	7e-07
RPL21	3.56e-11	0.201643	0.978	0.974	9.69e-07
STT3B	3.86e-11	-0.281262	0.812	0.873	1.05e-06
ZNF680	4.16e-11	-0.930641	0.102	0.19	1.13e-06
RPL27	4.65e-11	0.26992	0.889	0.853	1.27e-06
PRKCH	6.57e-11	0.334858	0.681	0.558	1.79e-06
SHTN1	6.57e-11	-0.388029	0.677	0.757	1.79e-06
GLI3	7.38e-11	-0.510445	0.551	0.637	2.01e-06
RNF43	8.1e-11	-0.390636	0.597	0.689	2.21e-06
FOCAD	8.68e-11	-0.283454	0.82	0.868	2.36e-06
BOC	1.11e-10	-0.392669	0.58	0.669	3.02e-06
MANEA	1.84e-10	-0.552179	0.36	0.471	5.02e-06
ZNF506	1.89e-10	0.742425	0.273	0.172	5.16e-06
PRSS12	1.98e-10	-0.434712	0.54	0.645	5.39e-06
RPL30	2.35e-10	0.233765	0.962	0.964	6.39e-06
CD55	2.35e-10	-0.534494	0.409	0.51	6.4e-06
HAPLN1	4.1e-10	-0.292668	0.887	0.926	1.12e-05
RASSF8	4.88e-10	-0.416115	0.554	0.661	1.33e-05
PFN1	5.26e-10	0.24066	0.938	0.906	1.43e-05
VPS37B	5.6e-10	-0.935291	0.106	0.188	1.53e-05
ECHDC3	5.63e-10	-3.90876	0.001	0.03	1.53e-05
RPS8	5.93e-10	0.156645	0.999	0.997	1.61e-05
RPL39	6.29e-10	0.271931	0.893	0.89	1.71e-05
RPS14	6.51e-10	0.18483	0.991	0.989	1.77e-05
FZD6	7.93e-10	-0.397576	0.53	0.63	2.16e-05
RPL4	8.08e-10	0.214625	0.949	0.94	2.2e-05
RPS13	8.24e-10	0.222812	0.959	0.954	2.24e-05
RPL11	8.38e-10	0.193524	0.993	0.987	2.28e-05
RPLP0	8.45e-10	0.180979	0.994	0.99	2.3e-05
AHNAK	9.21e-10	-0.287118	0.785	0.853	2.51e-05
RPL31	1.02e-09	0.211025	0.946	0.935	2.78e-05
SUMF1	1.35e-09	-0.268048	0.768	0.838	3.67e-05
NTS	1.45e-09	-0.401029	0.683	0.765	3.95e-05
PCAT14	1.47e-09	-0.396702	0.805	0.846	4.01e-05
WWC1	1.52e-09	0.381033	0.667	0.569	4.15e-05
RPS19	1.55e-09	0.203937	0.991	0.993	4.21e-05
MT-ATP6	1.71e-09	0.119493	1	1	4.65e-05
ATRX	1.91e-09	-0.193647	0.94	0.959	5.2e-05
TMLHE	2.06e-09	-0.606035	0.284	0.386	5.6e-05
COL6A1	2.12e-09	-0.452833	0.409	0.513	5.76e-05
FOXN3	2.16e-09	-0.232834	0.922	0.949	5.88e-05
SATB2	2.24e-09	-0.680393	0.275	0.374	6.11e-05
CNN2	2.64e-09	0.5644	0.43	0.335	7.18e-05
RPS16	2.81e-09	0.180692	0.986	0.982	7.65e-05
LYPD6	2.87e-09	-0.312145	0.749	0.826	7.82e-05
CTTNBP2	3.21e-09	-0.351341	0.647	0.735	8.74e-05
SNHG14	3.26e-09	-0.160597	1	1	8.87e-05
DIAPH3	3.67e-09	0.261028	0.764	0.651	9.98e-05
GPLD1	4e-09	-1.29572	0.045	0.103	0.000108896
ADAM22	5.27e-09	-0.615423	0.226	0.323	0.000143469
SBSPON	5.58e-09	-0.838591	0.185	0.275	0.000152084
RPS29	5.78e-09	0.175282	0.965	0.954	0.000157307
FOS	5.97e-09	0.987401	0.144	0.074	0.000162667
SPINK5	6.18e-09	0.623138	0.3	0.203	0.000168364
DOK6	6.21e-09	-0.275905	0.926	0.942	0.000169221
RTN4	7.45e-09	-0.272785	0.904	0.918	0.000202836
CBLB	7.62e-09	-0.371568	0.676	0.74	0.00020743
FRRS1	7.81e-09	-0.497434	0.286	0.388	0.000212679
CCN1	8.05e-09	0.679175	0.274	0.183	0.000219288
DZIP1	8.97e-09	-0.576403	0.248	0.344	0.00024422
THBS1	9e-09	2.35624	0.047	0.01	0.000245179
SEMA3E	9.08e-09	-0.595876	0.387	0.486	0.000247156
CALM2	9.14e-09	-0.236687	0.927	0.949	0.000248814
PCDH11Y	1.25e-08	-0.538648	0.563	0.636	0.000340024
C1orf21	1.32e-08	-0.566002	0.336	0.43	0.000358182
TRIM24	1.37e-08	0.268518	0.887	0.85	0.000371802
BTRC	1.43e-08	-0.299906	0.564	0.672	0.00038907
AC002069.2	1.81e-08	-1.01713	0.129	0.206	0.000492964
CLCN5	1.88e-08	-0.339307	0.679	0.726	0.000511789
TTLL7	1.9e-08	-0.482756	0.465	0.552	0.000517833
CEBPD	2.22e-08	0.6433	0.228	0.143	0.00060491
IGDCC3	2.43e-08	-0.292243	0.735	0.787	0.000661021
Z83843.1	2.43e-08	-0.500115	0.317	0.412	0.000661632
AC087276.2	2.72e-08	-1.87383	0.014	0.051	0.000741674
LINC01482	2.8e-08	0.693377	0.207	0.126	0.000761634
L3MBTL4	3.08e-08	0.450196	0.454	0.359	0.000839044
TXNRD2	3.31e-08	-1.04812	0.051	0.108	0.00090255
ZMAT4	3.62e-08	-0.297321	0.887	0.914	0.000986457
PLCG2	3.65e-08	-0.269815	0.736	0.809	0.000994699
TENM4	3.74e-08	-0.439383	0.483	0.585	0.00101864
ADAMTS9-AS2	3.84e-08	-0.470951	0.55	0.624	0.00104667
MYO3A	4.06e-08	-0.692094	0.172	0.254	0.00110659
CALCB	4.28e-08	-1.85066	0.016	0.053	0.00116669
SSBP2	4.67e-08	-0.382527	0.773	0.796	0.00127148
CCDC91	4.68e-08	-0.26807	0.85	0.871	0.00127568
LINC01473	4.77e-08	-0.373716	0.647	0.714	0.0012984
BBX	5.12e-08	-0.22808	0.873	0.92	0.00139461
TPST1	5.27e-08	-0.366886	0.546	0.621	0.00143606
HEY1	5.31e-08	-1.04068	0.049	0.103	0.0014457
PTPRZ1	5.44e-08	-0.533478	0.232	0.323	0.00148129
ARHGAP32	6.54e-08	-0.187457	0.954	0.975	0.00178229
ADAMTSL4-AS1	6.59e-08	0.715864	0.284	0.201	0.00179372
MEIS1	6.84e-08	-0.226503	0.877	0.915	0.001864
RPL23A	6.92e-08	0.124151	0.958	0.927	0.00188509
ENG	7.54e-08	-0.834513	0.148	0.224	0.00205465
MAPK10	8e-08	-0.64872	0.266	0.351	0.00217841
MAGEH1	8.04e-08	-1.05773	0.055	0.11	0.00218896
LSAMP	8.13e-08	-0.572702	0.373	0.458	0.00221384
EPCAM	8.13e-08	-0.228773	0.877	0.89	0.00221418
CNIH3	8.32e-08	-0.572196	0.269	0.359	0.00226654
BMPER	9.91e-08	-0.481767	0.553	0.617	0.00269981
KDM7A	1.04e-07	-0.312245	0.65	0.728	0.0028348
PSMD11	1.15e-07	0.360641	0.516	0.418	0.00312631
COL4A1	1.15e-07	-1.14573	0.063	0.121	0.00313618
ELMO1	1.25e-07	-0.192585	0.969	0.967	0.00340442
MT-ND6	1.46e-07	0.328261	0.598	0.506	0.00397774
EGR1	1.58e-07	0.616698	0.234	0.154	0.00430771
ST3GAL6	1.67e-07	-0.538995	0.256	0.341	0.00454543
TMEM67	1.76e-07	-0.554084	0.195	0.279	0.00478226
SCN8A	1.76e-07	-0.595383	0.318	0.41	0.00480571
ANKRD1	1.86e-07	1.00653	0.232	0.159	0.00506479
PCMTD1	1.88e-07	-0.267326	0.735	0.799	0.00511316
DKK2	1.92e-07	0.27377	0.209	0.129	0.00522226
APLP2	2.15e-07	-0.279335	0.718	0.765	0.00586165
PARP8	2.56e-07	-0.246122	0.844	0.886	0.00695994
CTPS2	2.61e-07	-0.404263	0.338	0.429	0.00710294
FTH1	2.68e-07	0.176508	0.916	0.9	0.00730451
AC022140.1	2.68e-07	-0.289179	0.496	0.593	0.00730956
RASGRP1	2.75e-07	-0.355318	0.507	0.597	0.00747794
AP006248.4	2.77e-07	1.86273	0.046	0.012	0.00754163
ZNF138	2.78e-07	-0.516857	0.268	0.357	0.00755986
SLC35F3	2.91e-07	-0.645126	0.278	0.361	0.00792581
ZNF667	2.94e-07	-4.76936	0	0.018	0.00801511
AC068587.4	3.14e-07	-0.353982	0.735	0.765	0.00856233
HSD17B7	3.22e-07	-0.989458	0.053	0.106	0.00876178
AC009262.1	3.28e-07	-0.318575	0.471	0.561	0.00892043
RPS6	3.39e-07	0.111719	0.995	0.992	0.00923009
FAU	3.56e-07	0.201206	0.928	0.908	0.009681
MANEA-DT	3.79e-07	-1.05054	0.052	0.103	0.0103288
NUDT4	3.96e-07	-0.296627	0.489	0.583	0.0107703
HACE1	3.98e-07	-0.369939	0.391	0.485	0.010842
CCDC144NL-AS1	4.2e-07	-0.256763	0.8	0.817	0.0114454
COL19A1	4.55e-07	-0.626573	0.223	0.303	0.0123775
OPHN1	4.74e-07	-0.308188	0.583	0.664	0.0129059
PRKN	5.02e-07	-0.330163	0.567	0.651	0.0136773
AC098829.1	5.32e-07	-0.470721	0.317	0.41	0.0144933
ASPM	5.62e-07	0.279546	0.621	0.527	0.0152959
CAPS2	5.66e-07	-1.32826	0.031	0.073	0.015418
RPL12	5.73e-07	0.156865	0.98	0.973	0.0156028
FRY	5.95e-07	-0.395716	0.671	0.731	0.0162096
ZC4H2	6.1e-07	-0.408692	0.388	0.478	0.0166006
COL4A2	6.24e-07	-0.992442	0.121	0.186	0.0169852
AC093865.1	6.37e-07	-0.822656	0.12	0.186	0.0173412
RASSF9	6.43e-07	-0.606928	0.182	0.257	0.0174979
CDH11	6.69e-07	-0.562796	0.346	0.431	0.0182167
ZMYM2	6.73e-07	-0.19673	0.939	0.954	0.0183337
RPL26	6.74e-07	0.154461	0.992	0.989	0.0183469
PBX1	6.83e-07	-0.160168	0.992	0.992	0.0185861
RPS18	6.9e-07	0.11775	0.999	0.998	0.0187789
CHD7	6.98e-07	-0.192011	0.934	0.955	0.0190138
SLC7A2	7.04e-07	0.301373	0.749	0.685	0.0191598
LPP	7.19e-07	0.172562	0.972	0.954	0.0195804
PXMP4	7.59e-07	-3.83076	0.001	0.018	0.020678
RPL7A	7.94e-07	0.121406	0.987	0.984	0.0216272
EYA2	8.23e-07	0.401359	0.316	0.231	0.0224087
TOP2B	8.48e-07	-0.271148	0.652	0.73	0.0231061
LINC00348	8.69e-07	-0.780007	0.185	0.256	0.0236655
EPAS1	8.75e-07	0.217162	0.96	0.943	0.0238368
SLC1A3	9.15e-07	-0.329602	0.574	0.658	0.0249304
ARHGAP42	9.25e-07	-0.362759	0.638	0.709	0.0251776
GREM2	9.4e-07	0.474699	0.278	0.196	0.0255914
TUSC3	9.45e-07	-0.204516	0.901	0.921	0.0257246
TENM3	9.58e-07	0.163634	0.993	0.986	0.0260897
AF117829.1	9.7e-07	-0.252973	0.562	0.639	0.0264272
PHF21A	1.07e-06	-0.332395	0.597	0.668	0.029037
RPSA	1.1e-06	0.14932	0.987	0.986	0.0300849
PKNOX2	1.12e-06	-0.342013	0.523	0.596	0.0304826
CHST15	1.16e-06	-0.533375	0.255	0.333	0.031627
FYN	1.17e-06	-0.413546	0.404	0.486	0.0319233
LINC02772	1.26e-06	-0.781053	0.101	0.163	0.0343026
CREB5	1.32e-06	-0.679517	0.096	0.158	0.0360694
CSNK2B	1.37e-06	0.454308	0.304	0.222	0.0372398
LHFPL2	1.37e-06	-0.30172	0.595	0.659	0.037419
ZNF667-AS1	1.41e-06	-3.83076	0.001	0.018	0.0384693
FAM189A2	1.42e-06	0.594478	0.201	0.131	0.0386022
GABRB3	1.44e-06	0.41036	0.44	0.355	0.0391992
DLGAP4	1.46e-06	-0.20653	0.841	0.885	0.0396685
KCNK1	1.48e-06	-0.380099	0.456	0.54	0.0404353
COL4A5	1.51e-06	-0.224711	0.896	0.915	0.0410645
BNIP3	1.55e-06	-0.750868	0.123	0.187	0.0421426
LAMB2	1.67e-06	-0.480044	0.19	0.267	0.0454877
GLG1	1.69e-06	-0.227005	0.766	0.82	0.0458865
TAGLN	1.7e-06	0.550353	0.241	0.167	0.0462126
ZNF552	1.72e-06	-0.461243	0.301	0.384	0.0468754
CNTNAP2	1.74e-06	0.473588	0.411	0.331	0.0472884
SLCO2A1	1.76e-06	-0.233703	0.756	0.808	0.0478094
LRFN5	1.79e-06	-0.720337	0.345	0.424	0.0488243
RPL8	1.8e-06	0.149265	0.991	0.991	0.0490277
PTPN13	1.81e-06	-0.392195	0.564	0.633	0.0494164
USP9Y	1.87e-06	-0.227132	0.816	0.862	0.0509905
GSTK1	1.89e-06	-0.870653	0.067	0.119	0.0513939
RPL6	2.02e-06	0.134834	0.984	0.979	0.0551301
RPL22	2.03e-06	0.202615	0.902	0.9	0.0553151
AC098656.1	2.09e-06	-0.815164	0.089	0.147	0.0569386
CPQ	2.12e-06	-0.584753	0.114	0.179	0.0578156
SMARCA1	2.15e-06	-0.285105	0.544	0.62	0.0584919
RDX	2.24e-06	-0.227709	0.818	0.864	0.0609325
ITGB8	2.28e-06	-0.762252	0.115	0.178	0.0621925
ENO1	2.32e-06	0.192647	0.907	0.89	0.0631291
ACKR3	2.33e-06	-0.529772	0.296	0.37	0.0633878
DNAH14	2.33e-06	-0.211313	0.837	0.873	0.0634908
COL4A6	2.34e-06	-0.318163	0.422	0.509	0.0638173
COPB2	2.42e-06	-0.296178	0.555	0.632	0.0659012
SEL1L3	2.43e-06	-0.446915	0.334	0.412	0.0660873
DAAM1	2.49e-06	-0.283102	0.683	0.744	0.0678954
MT-CO1	2.6e-06	0.0864925	1	1	0.0707994
THUMPD3-AS1	2.62e-06	-0.341233	0.392	0.473	0.0713107
HIBADH	2.62e-06	-0.393644	0.516	0.578	0.0713741
SORCS2	2.66e-06	-0.912242	0.064	0.114	0.0723631
PTPN4	2.68e-06	-0.274701	0.756	0.795	0.0730637
ECT2	2.93e-06	0.263622	0.58	0.492	0.0797979
PRKACB	2.95e-06	-0.320468	0.654	0.709	0.0803125
ZNF107	3e-06	-0.350081	0.325	0.411	0.0817189
AC006059.1	3.13e-06	-0.826499	0.072	0.125	0.085308
SVEP1	3.25e-06	0.310766	0.48	0.396	0.0885422
SAMD3	3.26e-06	-0.873244	0.078	0.131	0.0887551
AC091946.1	3.27e-06	-1.16466	0.039	0.081	0.0889175
ANLN	3.45e-06	0.335578	0.559	0.477	0.0938313
CNOT2	3.46e-06	-0.173459	0.832	0.876	0.094156
GLRX	3.46e-06	-0.506389	0.226	0.3	0.0943556
LRP1B	3.54e-06	-0.196107	0.994	0.987	0.0962726
FREM1	3.65e-06	-0.511602	0.392	0.464	0.0992974
PLIN2	3.87e-06	0.799799	0.134	0.079	0.105312
RACK1	3.98e-06	0.156252	0.974	0.971	0.108299
MYO6	4.07e-06	-0.233696	0.683	0.75	0.110761
ATP11C	4.16e-06	-0.452087	0.298	0.377	0.113206
SLC2A3	4.17e-06	-0.296475	0.907	0.911	0.113532
TRPS1	4.2e-06	-0.306038	0.688	0.753	0.114506
GALNT1	4.3e-06	-0.229588	0.755	0.805	0.117197
CD24	4.39e-06	0.197019	0.897	0.874	0.11945
AC027018.1	4.48e-06	-0.857233	0.066	0.116	0.12189
CDHR3	4.63e-06	-0.404648	0.402	0.475	0.12601
KCNH8	4.69e-06	-0.399369	0.344	0.419	0.127688
PIP4K2A	4.73e-06	0.250886	0.673	0.602	0.128939
IL17RE	4.84e-06	-0.893496	0.072	0.122	0.13169
PRKAR2B	4.86e-06	-0.440034	0.309	0.387	0.132436
SGK1	4.87e-06	-0.513994	0.196	0.267	0.132516
SCG3	4.9e-06	-0.457896	0.244	0.319	0.133512
MBD5	5.24e-06	-0.158556	0.94	0.958	0.142646
MIR4300HG	5.3e-06	-0.723845	0.123	0.184	0.144275
MAZ	5.4e-06	0.455383	0.37	0.294	0.147168
ANXA4	5.6e-06	-0.488389	0.321	0.393	0.152382
TOM1L1	5.76e-06	-0.387564	0.399	0.472	0.156981
FGF10	5.78e-06	-1.10329	0.042	0.083	0.157402
FAM120B	5.89e-06	-0.278121	0.467	0.552	0.16038
SCRN1	5.91e-06	-0.595004	0.144	0.209	0.160987
SNRK	5.96e-06	-0.402491	0.334	0.412	0.162184
NEDD9	6.25e-06	-0.485293	0.297	0.371	0.170276
HIST1H4C	6.29e-06	0.251791	0.8	0.76	0.171224
DENND1B	6.32e-06	-0.374653	0.291	0.371	0.172082
RYR2	6.39e-06	0.13215	0.991	0.986	0.174123
CRPPA	6.56e-06	-0.498794	0.317	0.388	0.178671
TRA2A	6.71e-06	-0.21201	0.779	0.83	0.182783
ZNF135	6.99e-06	-1.13888	0.032	0.069	0.190441
TMEM200A	7.01e-06	-0.626774	0.12	0.179	0.190807
TPM1	7.22e-06	0.155972	0.982	0.969	0.196538
PLD3	7.46e-06	-0.254345	0.741	0.771	0.203059
RFX3-AS1	7.46e-06	-0.383302	0.35	0.432	0.203169
EXOC4	7.47e-06	-0.136876	0.966	0.972	0.203451
WNT5B	8.16e-06	-0.453691	0.218	0.29	0.222291
AC245297.3	8.22e-06	-0.786367	0.083	0.135	0.223887
BCL11B	8.43e-06	-0.462038	0.392	0.464	0.229461
RB1	8.48e-06	-0.38601	0.383	0.456	0.23092
F11-AS1	9.21e-06	-1.1977	0.031	0.067	0.250839
MDGA2	9.54e-06	0.785229	0.062	0.026	0.259781
NRP2	9.91e-06	-0.602441	0.138	0.199	0.269771
ATP5ME	9.91e-06	0.325102	0.531	0.46	0.269792
ZMYM4	1.06e-05	-0.211666	0.812	0.844	0.287619
PEX13	1.08e-05	-0.443335	0.209	0.281	0.293272
PPP2R3A	1.09e-05	-0.335276	0.475	0.548	0.298108
COMT	1.11e-05	-0.527666	0.142	0.207	0.301748
ST8SIA6	1.12e-05	-0.788056	0.095	0.148	0.304787
ACSF2	1.13e-05	-0.625982	0.117	0.175	0.307187
CLSTN2	1.13e-05	-0.81878	0.236	0.306	0.30742
FBXW4	1.17e-05	-0.379816	0.302	0.378	0.318479
SEMA3D	1.24e-05	-0.422178	0.55	0.607	0.337678
COX6B1	1.24e-05	0.338659	0.608	0.55	0.338519
LINC01876	1.24e-05	-0.259249	0.756	0.806	0.338584
MATN2	1.24e-05	-0.858316	0.072	0.121	0.338919
ANKS1A	1.25e-05	-0.268151	0.904	0.931	0.340609
ZFR	1.31e-05	-0.163722	0.799	0.865	0.356829
DEPDC1B	1.33e-05	0.308615	0.435	0.347	0.362317
AGBL4	1.33e-05	0.534421	0.208	0.143	0.363344
EI24	1.35e-05	0.404671	0.47	0.406	0.368385
CRIM1	1.36e-05	0.205675	0.79	0.73	0.36907
FBXL20	1.36e-05	-0.368089	0.369	0.439	0.371424
BAMBI	1.4e-05	-0.199129	0.851	0.872	0.382343
NOVA1	1.43e-05	-0.530528	0.183	0.249	0.389483
TSPOAP1-AS1	1.45e-05	-0.658808	0.109	0.165	0.393694
MED1	1.49e-05	-0.405081	0.299	0.372	0.405413
ATF6	1.53e-05	-0.302894	0.439	0.509	0.416859
SFMBT2	1.53e-05	0.177788	0.895	0.853	0.417718
AC124254.2	1.55e-05	-0.382624	0.36	0.435	0.422899
CSF2RA	1.58e-05	0.473573	0.3	0.231	0.430905
RASSF1	1.59e-05	1.14812	0.071	0.034	0.433788
GNAQ	1.64e-05	-0.171401	0.899	0.925	0.446783
PCYOX1	1.66e-05	-0.442427	0.262	0.332	0.453197
DTNA	1.69e-05	-0.395151	0.51	0.572	0.460273
BCAS3	1.75e-05	-0.215539	0.787	0.827	0.476764
GCC2	1.79e-05	-0.274638	0.453	0.536	0.487041
STOM	1.79e-05	-0.226239	0.65	0.704	0.488544
RASGRF2	1.82e-05	-0.403107	0.488	0.548	0.495727
WFDC2	1.82e-05	-0.353317	0.397	0.468	0.495816
ZNF626	1.89e-05	-0.377927	0.367	0.439	0.513363
CLHC1	1.94e-05	-0.477496	0.157	0.223	0.52801
S100A11	1.95e-05	0.216829	0.698	0.636	0.529996
VCAN	1.97e-05	-0.376068	0.685	0.732	0.53631
TNC	2.02e-05	-0.397917	0.395	0.466	0.550443
ZNF33B	2.08e-05	-0.446225	0.227	0.296	0.567191
AC073343.2	2.12e-05	-1.01903	0.035	0.071	0.5767
PDCD4	2.22e-05	-0.272717	0.552	0.609	0.603243
CLEC2D	2.22e-05	-0.28578	0.473	0.548	0.604432
TCAF1	2.26e-05	-0.28195	0.423	0.504	0.615748
DOCK4	2.31e-05	-0.18439	0.943	0.944	0.628626
FHL2	2.33e-05	0.558282	0.187	0.127	0.633528
CFAP70	2.44e-05	-0.778672	0.058	0.102	0.664008
KRT8	2.47e-05	0.176893	0.93	0.917	0.672038
IQGAP2	2.54e-05	0.396128	0.419	0.347	0.690436
PCDH11X	2.54e-05	-0.228541	0.92	0.929	0.692709
PCNX1	2.59e-05	-0.181783	0.808	0.868	0.704239
PPP4R3B	2.6e-05	-0.239572	0.529	0.604	0.708944
CHMP5	2.61e-05	-0.593261	0.136	0.195	0.710105
TUBB	2.62e-05	0.171511	0.883	0.852	0.713683
POU5F1	2.67e-05	0.210532	0.831	0.823	0.726897
LINC01170	2.68e-05	-1.02213	0.034	0.07	0.730326
LINC02653	2.74e-05	-0.998217	0.065	0.11	0.744867
CASD1	2.8e-05	-0.272129	0.554	0.624	0.76209
EBP	2.83e-05	0.361974	0.382	0.307	0.770019
PWWP2A	2.86e-05	-0.374327	0.33	0.404	0.777856
GAPDH	2.87e-05	0.1012	0.997	0.996	0.781413
PRICKLE2	2.88e-05	0.199504	0.891	0.848	0.784072
ATF3	2.89e-05	0.889979	0.097	0.054	0.787337
SETD5	2.91e-05	-0.159322	0.91	0.934	0.792453
CLNS1A	3e-05	-0.323147	0.314	0.388	0.816283
ZNF43	3.06e-05	-0.237993	0.507	0.588	0.834169
STON1	3.07e-05	-0.782299	0.071	0.117	0.837227
ADAMTS6	3.15e-05	-0.340903	0.386	0.457	0.858857
CYCS	3.22e-05	0.306842	0.489	0.419	0.877345
SLC30A9	3.24e-05	-0.229755	0.564	0.63	0.882509
ADCY2	3.29e-05	1.05425	0.165	0.111	0.894841
DIO3	3.33e-05	-0.561752	0.398	0.444	0.906545
HIF1A-AS3	3.36e-05	-0.749962	0.155	0.214	0.914877
DLG2	3.38e-05	-0.218924	0.87	0.894	0.91913
GPC3	3.45e-05	0.481029	0.361	0.294	0.938854
COPB1	3.46e-05	-0.247273	0.46	0.538	0.941761
RASSF3	3.53e-05	-0.437607	0.327	0.396	0.962218
ZC3H12C	3.55e-05	-0.302867	0.557	0.63	0.965876
ANKRD6	3.62e-05	-0.300182	0.342	0.42	0.986724
KMT2E	3.74e-05	-0.234788	0.714	0.757	1
FTO	3.76e-05	-0.228199	0.66	0.721	1
MEIS2	3.76e-05	-0.222978	0.816	0.844	1
ID2	4e-05	-0.199083	0.87	0.895	1
SYDE2	4.01e-05	-0.212345	0.718	0.764	1
TACC1	4.04e-05	0.288166	0.683	0.634	1
ARMC8	4.05e-05	-0.254463	0.471	0.556	1
POC1B	4.1e-05	-0.319251	0.464	0.53	1
EPHA6	4.16e-05	-0.777519	0.154	0.212	1
RECK	4.39e-05	-0.529591	0.12	0.175	1
TRIP11	4.41e-05	-0.265325	0.448	0.524	1
TRUB1	4.46e-05	-0.560179	0.14	0.197	1
TXN	4.51e-05	0.207582	0.647	0.576	1
LRRTM4	4.52e-05	-0.218689	0.95	0.959	1
SMAD4	4.61e-05	-0.229615	0.686	0.728	1
TPD52L1	4.63e-05	-0.758683	0.097	0.147	1
TBC1D32	4.65e-05	-0.30954	0.481	0.547	1
SGPP1	4.65e-05	-0.217229	0.506	0.578	1
PPP1R9A	4.65e-05	-0.236389	0.88	0.897	1
AC068051.1	4.67e-05	-0.543634	0.136	0.193	1
USP54	4.7e-05	-0.230045	0.485	0.568	1
RPS3A	4.7e-05	0.0749442	0.997	0.998	1
MGST1	4.75e-05	0.255213	0.631	0.563	1
CREB3L2	4.76e-05	0.181583	0.83	0.789	1
RPL36AL	4.84e-05	0.280983	0.607	0.557	1
AC107072.2	4.98e-05	-0.792626	0.073	0.118	1
ELOB	5e-05	0.274592	0.533	0.463	1
RGS5	5.02e-05	-0.499292	0.265	0.331	1
ETV1	5.05e-05	-0.46027	0.302	0.366	1
GSTP1	5.18e-05	0.146851	0.93	0.921	1
NDUFS5	5.22e-05	0.221366	0.749	0.724	1
ACVR2A	5.27e-05	-0.25203	0.552	0.624	1
ETNK1	5.35e-05	-0.187015	0.737	0.802	1
MTSS2	5.42e-05	-0.546879	0.145	0.203	1
ZNF721	5.43e-05	-0.226639	0.642	0.699	1
ZNF638	5.49e-05	-0.159476	0.875	0.92	1
DLEU7	5.54e-05	-0.757299	0.057	0.098	1
SNHG5	5.56e-05	0.239099	0.749	0.708	1
PNISR	5.66e-05	-0.160735	0.814	0.852	1
MT-ND1	5.67e-05	0.0738049	1	1	1
RBMS3	5.84e-05	-0.41553	0.495	0.552	1
CIT	5.86e-05	0.312692	0.446	0.371	1
RRAGB	5.88e-05	-0.486426	0.167	0.227	1
CDK13	6e-05	-0.157847	0.735	0.794	1
METTL14	6.01e-05	-0.354277	0.265	0.334	1
ALDH5A1	6.04e-05	-1.0938	0.028	0.058	1
HPSE	6.04e-05	-0.92387	0.055	0.095	1
RPL29	6.13e-05	0.122424	0.987	0.983	1
PPP2R2A	6.13e-05	-0.273543	0.6	0.64	1
LINC02672	6.16e-05	-0.47811	0.296	0.363	1
HNMT	6.25e-05	-0.607396	0.094	0.143	1
AC046134.2	6.33e-05	-0.40789	0.265	0.331	1
SGPL1	6.44e-05	-0.371828	0.267	0.335	1
GPRIN3	6.55e-05	-0.478843	0.24	0.303	1
GREB1	6.62e-05	-0.300456	0.504	0.56	1
KLF12	6.78e-05	-0.296352	0.518	0.584	1
FGFR1	6.81e-05	0.317587	0.479	0.407	1
EDNRB	6.82e-05	0.237989	0.542	0.453	1
ZYX	6.87e-05	0.558137	0.191	0.135	1
EPHB2	6.93e-05	-0.686371	0.082	0.128	1
TMEM131	6.93e-05	-0.206893	0.716	0.776	1
AC008969.1	7.02e-05	-0.560672	0.125	0.179	1
RP9	7.36e-05	-0.675191	0.096	0.144	1
SNHG6	7.46e-05	0.324616	0.449	0.382	1
RAP2C-AS1	7.55e-05	-0.36143	0.338	0.408	1
TMEM135	7.73e-05	-0.212971	0.859	0.874	1
ATP2B1	7.79e-05	-0.109428	0.998	0.997	1
RPS6KA6	7.89e-05	-0.31192	0.309	0.383	1
TNFAIP8	7.93e-05	-0.290886	0.445	0.518	1
ATE1	7.95e-05	-0.197518	0.639	0.702	1
ZNF337-AS1	8e-05	-0.477281	0.194	0.255	1
ACACA	8e-05	-0.18204	0.868	0.898	1
ELF2	8.08e-05	0.129175	0.949	0.918	1
ZNF471	8.33e-05	-4.05315	0	0.01	1
ZFP28	8.33e-05	-4.05315	0	0.01	1
ZNF91	8.44e-05	-0.22297	0.558	0.63	1
LIPG	8.49e-05	0.639673	0.164	0.112	1
GSDME	8.73e-05	-0.62662	0.056	0.096	1
RSRP1	8.84e-05	-0.373092	0.269	0.335	1
FAT3	9.03e-05	0.163943	0.779	0.741	1
RGS3	9.04e-05	0.38365	0.321	0.254	1
FAM13A	9.21e-05	-0.481505	0.353	0.416	1
CSMD2	9.37e-05	-0.500578	0.206	0.267	1
LINC01619	9.75e-05	0.38852	0.314	0.247	1
COL6A2	9.75e-05	-0.39057	0.213	0.276	1
CSRNP3	9.97e-05	-0.559298	0.157	0.213	1
SLC25A37	0.000100095	-0.385523	0.29	0.355	1
SLC25A13	0.000100576	-0.203626	0.739	0.786	1
ACADM	0.000100787	-0.401572	0.298	0.362	1
GFPT1	0.000101157	-0.307142	0.498	0.552	1
PM20D2	0.000101702	-0.694783	0.074	0.118	1
METTL24	0.000102244	-1.03429	0.029	0.059	1
BRWD1	0.000102916	-0.229104	0.844	0.873	1
BMT2	0.00010322	-0.334092	0.425	0.495	1
PIAS2	0.000106156	-0.22665	0.466	0.543	1
NLK	0.000107623	-0.238845	0.646	0.698	1
ATXN3	0.000108017	-0.416109	0.239	0.3	1
EYA1	0.000109688	-0.602089	0.141	0.195	1
RPS7	0.000109705	0.115171	0.978	0.978	1
USP34	0.000109846	-0.120956	0.967	0.982	1
MYH9	0.000111343	0.183127	0.804	0.773	1
STYK1	0.000112715	-0.595805	0.169	0.225	1
PSPC1	0.000113425	-0.171537	0.841	0.876	1
MCOLN3	0.000115752	-0.735002	0.068	0.109	1
WIPF1	0.000117152	-0.25738	0.592	0.657	1
RSBN1L	0.00011733	-0.252334	0.421	0.498	1
AC009055.1	0.000119079	-0.425722	0.251	0.312	1
RUBCNL	0.000126103	-0.469329	0.28	0.339	1
JUN	0.000126947	0.739847	0.114	0.071	1
ACPP	0.000131461	0.55995	0.257	0.197	1
ARHGAP12	0.000132476	-0.215564	0.691	0.742	1
KNL1	0.000134072	0.3186	0.427	0.364	1
SPATA6	0.000134901	-0.402087	0.223	0.284	1
GPM6B	0.000135317	-0.322589	0.372	0.436	1
MIR302CHG	0.000136985	0.390489	0.361	0.299	1
ARRDC3	0.000137143	0.530968	0.14	0.092	1
ORC4	0.000138041	-0.333261	0.433	0.488	1
AL355612.1	0.000138205	-0.809959	0.133	0.183	1
MARK1	0.000139075	0.0905523	0.972	0.96	1
DOCK7	0.000139583	-0.210707	0.647	0.697	1
TMA7	0.000141656	0.273902	0.579	0.534	1
ATAD2	0.000144018	0.201997	0.537	0.461	1
SF3B1	0.000145332	-0.142905	0.793	0.834	1
KIF23	0.000145605	0.274373	0.32	0.251	1
ROR1	0.000145754	-0.433603	0.531	0.58	1
SNAPC3	0.00014848	-0.325525	0.297	0.362	1
UQCR10	0.000148945	0.3417	0.51	0.454	1
TAPT1-AS1	0.000151688	-0.408436	0.227	0.288	1
FAM83D	0.000152206	0.352554	0.24	0.179	1
AJ009632.2	0.000152236	1.7542	0.026	0.007	1
PAM	0.000152976	-0.388781	0.452	0.502	1
RABGEF1	0.000153569	-0.2317	0.552	0.624	1
HSPA5	0.0001538	-0.251057	0.779	0.785	1
YLPM1	0.000154025	-0.259764	0.5	0.563	1
HS3ST4	0.000154938	-0.417623	0.21	0.271	1
SAMD12	0.000156771	-0.234342	0.369	0.448	1
AC119868.2	0.000160184	-0.520514	0.117	0.167	1
CACNG7	0.000160463	-1.37355	0.018	0.042	1
FAM227B	0.000160656	-0.43534	0.184	0.243	1
GOLGB1	0.000161374	-0.174163	0.723	0.776	1
AOPEP	0.000162195	-0.253061	0.577	0.635	1
NAV2	0.000163242	-0.180422	0.829	0.856	1
RPL13A	0.000163966	0.0692955	1	1	1
YWHAZ	0.000165164	0.1731	0.872	0.854	1
PON2	0.000171977	-0.360401	0.283	0.347	1
RC3H1	0.000173854	-0.182851	0.762	0.797	1
AC010343.3	0.000174996	-1.0455	0.028	0.056	1
BUB1B	0.000175815	0.261237	0.433	0.358	1
NEAT1	0.000182046	0.181835	0.926	0.926	1
ARID5B	0.000182288	-0.562565	0.203	0.257	1
LINC02253	0.000182823	-0.376313	0.293	0.358	1
PARD6G-AS1	0.000186036	-0.731225	0.06	0.098	1
ZNF557	0.000186909	-0.911379	0.037	0.069	1
RCBTB1	0.000187895	-0.502435	0.139	0.191	1
ST3GAL2	0.00019071	-0.309509	0.322	0.385	1
SCAP	0.000190872	-0.356389	0.214	0.275	1
FAM135A	0.00019145	-0.225133	0.525	0.583	1
AC026765.3	0.000191872	-0.556467	0.17	0.223	1
PCDH10	0.000192277	-0.560026	0.151	0.203	1
CTHRC1	0.000193077	-0.94377	0.028	0.056	1
GATA3-AS1	0.000194169	-0.407321	0.163	0.219	1
FGFR2	0.000194428	-0.253061	0.483	0.545	1
RHOBTB3	0.000195797	-0.149283	0.947	0.966	1
ATF7IP	0.000201726	-0.156499	0.799	0.826	1
DCAF6	0.000203621	-0.156894	0.822	0.861	1
PARD3	0.000203735	-0.185243	0.988	0.989	1
FAM228B	0.00020408	-0.623645	0.103	0.149	1
SEMA6A-AS1	0.000204213	-0.250841	0.54	0.608	1
SMAD9	0.000207836	-0.320855	0.467	0.52	1
FNBP4	0.000209529	-0.201107	0.538	0.611	1
SYT14	0.000210264	-0.443244	0.259	0.316	1
NTM	0.000213084	-0.646979	0.154	0.205	1
DAPK2	0.000213532	-0.427059	0.237	0.299	1
KLRD1	0.000213739	-1.00701	0.035	0.066	1
RPL15	0.000214012	0.0969971	0.981	0.983	1
RHOB	0.000214515	0.388346	0.357	0.3	1
PTK7	0.000214931	-0.214089	0.591	0.652	1
DUSP5	0.00021559	0.719436	0.115	0.074	1
PPARGC1A	0.000216812	0.393363	0.238	0.178	1
GARS-DT	0.000217953	-0.363776	0.225	0.285	1
AP002762.2	0.000223666	-0.636383	0.07	0.11	1
ALG13-AS1	0.000227215	-0.830761	0.04	0.072	1
AC021504.1	0.000228801	-0.445876	0.215	0.275	1
ZNF875	0.000228836	-0.470814	0.189	0.245	1
RBM5	0.000231129	-0.25048	0.462	0.528	1
TRAF3IP2	0.000233076	-0.363903	0.235	0.296	1
STK3	0.000234009	-0.13534	0.876	0.92	1
VAMP7	0.000235466	-0.299486	0.414	0.472	1
GREB1L	0.000238992	-0.455863	0.347	0.403	1
XRCC5	0.00023955	-0.121359	0.924	0.946	1
RNF146	0.000242279	-0.406481	0.207	0.266	1
DDB1	0.000249856	-0.180965	0.452	0.527	1
RPS4X	0.000250005	0.12858	0.966	0.961	1
DYNC1I1	0.000250653	0.312692	0.498	0.438	1
ZC3H12B	0.000253684	-0.439678	0.289	0.345	1
TMEM258	0.000254784	0.363808	0.365	0.303	1
MT-CO3	0.000256691	0.0585667	1	1	1
ARID2	0.000258238	-0.130159	0.942	0.963	1
ME1	0.000261218	0.290533	0.493	0.427	1
RBBP5	0.000261319	-0.415058	0.144	0.197	1
XACT	0.000263401	0.318203	0.342	0.277	1
C18orf25	0.000267097	-0.330979	0.369	0.432	1
PEAK1	0.000267378	-0.205644	0.662	0.71	1
WDFY3	0.000268282	-0.134487	0.955	0.97	1
BCL2	0.000272253	0.574793	0.1	0.062	1
ZNF7	0.000272526	-0.571673	0.09	0.134	1
SH3BP4	0.000272797	0.408759	0.265	0.207	1
NPFFR2	0.000276764	-0.421723	0.475	0.527	1
CCDC18-AS1	0.000276919	-0.435383	0.226	0.283	1
ARL6IP1	0.000276987	0.212567	0.633	0.578	1
TMLHE-AS1	0.000278512	-0.663863	0.072	0.112	1
SPIDR	0.000278931	-0.293557	0.456	0.514	1
ZNF277	0.000281383	-0.276373	0.583	0.622	1
AC083870.1	0.00028628	-0.395782	0.22	0.276	1
CDCA2	0.000289016	0.248256	0.34	0.273	1
TOMM7	0.000290417	0.307526	0.507	0.46	1
HOXB2	0.000291009	0.507846	0.173	0.123	1
THRAP3	0.000293745	-0.153381	0.676	0.74	1
DNAJC13	0.000294155	-0.217039	0.488	0.553	1
ARHGAP11B	0.000294161	0.263738	0.402	0.337	1
BAZ2B	0.000298403	-0.156518	0.91	0.92	1
ALDH9A1	0.000298415	-0.488159	0.099	0.144	1
AL392023.2	0.000298581	-0.26939	0.494	0.561	1
DLEU1	0.000300378	-0.331805	0.581	0.623	1
AC022325.2	0.000304623	0.492395	0.161	0.113	1
CD48	0.00030508	-0.781465	0.055	0.09	1
LONRF2	0.000305429	0.770504	0.101	0.062	1
LINC00960	0.000306566	-0.474885	0.127	0.176	1
RAD51B	0.000310688	-0.178139	0.828	0.863	1
ACTG1	0.000312991	0.119548	0.949	0.955	1
TENT5B	0.000313533	0.413754	0.228	0.172	1
HSPE1	0.000316319	0.209788	0.755	0.741	1
AC106798.1	0.000318019	-0.36506	0.269	0.328	1
ATAD2B	0.00031975	-0.155489	0.835	0.879	1
AL136962.1	0.000320998	0.235934	0.212	0.155	1
DERA	0.000325157	-0.261448	0.583	0.626	1
CMC1	0.000327238	-0.320996	0.282	0.345	1
NME2	0.000329338	0.162366	0.868	0.855	1
HOMER3	0.000329506	-1.2458	0.014	0.035	1
TMPRSS11E	0.000333312	-0.38163	0.154	0.207	1
OCLN	0.00033463	-0.384021	0.305	0.361	1
AL158055.1	0.000335712	-1.35542	0.012	0.032	1
ARHGEF7	0.000340784	-0.235003	0.446	0.517	1
PCDH7	0.000341361	0.250333	0.304	0.238	1
GRN	0.000345627	-0.273037	0.411	0.471	1
WDR27	0.000345808	-0.228758	0.463	0.533	1
LATS1	0.000346773	-0.233379	0.493	0.556	1
MIR2052HG	0.000347162	-0.636588	0.065	0.104	1
AC025171.1	0.000347613	-0.701744	0.07	0.108	1
RGMA	0.000348476	0.891705	0.061	0.032	1
RNF152	0.000350608	0.32113	0.376	0.307	1
AC012291.3	0.000351379	-0.279145	0.344	0.411	1
BCR	0.000353095	-0.299698	0.361	0.423	1
RPS15A	0.00035322	0.109854	0.99	0.987	1
ENC1	0.00035507	0.287336	0.482	0.423	1
SGCE	0.000358612	-0.285394	0.508	0.56	1
AC009522.1	0.000359337	-0.663586	0.069	0.107	1
UCHL1	0.000364172	0.260406	0.526	0.472	1
UBE2E2	0.000365039	-0.154523	0.894	0.911	1
RABGAP1	0.000368875	-0.144286	0.877	0.911	1
VAPA	0.000372781	-0.222021	0.493	0.559	1
RCBTB2	0.000374646	-0.483156	0.162	0.213	1
GMPPB	0.000376145	0.790422	0.077	0.044	1
PHLDA1	0.000377552	0.440093	0.211	0.158	1
AL020995.1	0.000383116	-1.35013	0.013	0.033	1
DMTF1	0.000384793	-0.226605	0.589	0.637	1
PCCA	0.000385833	-0.154201	0.869	0.902	1
CELSR1	0.000386483	-0.47788	0.121	0.169	1
MAGED1	0.000390598	-0.161609	0.825	0.865	1
SEMA3F-AS1	0.000392293	-1.73122	0.006	0.022	1
GNG12-AS1	0.000392693	-0.205064	0.406	0.476	1
PWRN4	0.000393386	-1.26466	0.022	0.046	1
PALLD	0.000397916	-0.173245	0.915	0.931	1
RAB11FIP1	0.000401386	0.234448	0.663	0.62	1
DDHD2	0.000401776	-0.352713	0.191	0.248	1
SCLT1	0.000403366	0.213547	0.659	0.599	1
EPC1	0.000404181	-0.150664	0.801	0.853	1
ANXA2	0.000405678	0.176678	0.731	0.672	1
CDC25C	0.000407924	0.402042	0.292	0.235	1
PDE4D	0.000407975	0.354594	0.261	0.203	1
SLC38A10	0.000412295	-0.329183	0.298	0.358	1
SLIT3	0.000412801	-0.388226	0.267	0.323	1
ZNF708	0.000415135	-0.273445	0.474	0.528	1
FOXD3-AS1	0.000415158	0.976594	0.053	0.026	1
PDLIM1	0.000416331	0.264875	0.554	0.499	1
S100PBP	0.000422017	-0.259604	0.377	0.442	1
CALU	0.000424978	-0.232066	0.666	0.697	1
HERC4	0.000426334	-0.156267	0.748	0.812	1
KDM4B	0.000431861	-0.275764	0.403	0.468	1
PPIA	0.000436361	0.12663	0.967	0.947	1
CBR4	0.000436511	-0.191173	0.621	0.681	1
MDFI	0.000437006	-0.464104	0.124	0.171	1
SUCLG2	0.000438306	-0.265302	0.545	0.592	1
SIGIRR	0.000443911	-0.556398	0.115	0.16	1
TMEM260	0.000449618	-0.26392	0.364	0.423	1
SMAD3	0.000453284	-0.393355	0.228	0.285	1
STAU2	0.000457479	-0.17856	0.801	0.818	1
GSTO2	0.000460155	-0.589451	0.088	0.13	1
NRG1	0.000461436	0.168125	0.638	0.564	1
ST6GALNAC5	0.000464069	-0.248419	0.604	0.659	1
LRP4	0.00046582	-0.626774	0.14	0.186	1
ABHD2	0.000467205	-0.283919	0.406	0.468	1
STPG2	0.000468745	-0.490316	0.19	0.242	1
PIP5K1A	0.000472603	-0.174922	0.571	0.645	1
RNF111	0.000473384	-0.231478	0.553	0.604	1
UGCG	0.000481585	-0.355519	0.346	0.403	1
UBAP2L	0.000485292	-0.226597	0.421	0.488	1
ALYREF	0.000486156	0.363011	0.282	0.226	1
HTR1E	0.000488221	-0.466128	0.265	0.32	1
KRAS	0.000489147	-0.195954	0.577	0.638	1
PSMA7	0.000491261	0.171287	0.795	0.749	1
MAN1A2	0.000493973	-0.130613	0.717	0.769	1
ARNT	0.000495194	-0.295551	0.282	0.343	1
RPL10	0.000497512	0.0731308	0.996	0.989	1
KCNMB2	0.000499715	-0.604252	0.068	0.105	1
DKC1	0.000506134	0.317815	0.255	0.198	1
ACSM3	0.00050633	-0.433077	0.125	0.172	1
MTRNR2L8	0.000519974	0.371642	0.404	0.349	1
RAB11B-AS1	0.000520694	-0.69646	0.056	0.09	1
FAM171B	0.000522182	-0.774492	0.077	0.114	1
DCDC1	0.000523451	-1.08117	0.028	0.054	1
AC118549.1	0.000524954	-0.152645	0.715	0.765	1
LUC7L2	0.000529452	-0.170797	0.72	0.766	1
RNF217	0.000531683	-0.262598	0.531	0.581	1
LTBP4	0.000539931	-0.725408	0.045	0.077	1
AL592156.2	0.000540915	-0.873829	0.04	0.07	1
TNFRSF21	0.00054521	0.412585	0.182	0.134	1
HTRA1	0.00055087	-0.658445	0.09	0.131	1
DDOST	0.000557724	-0.319002	0.334	0.39	1
BCL11A	0.000560874	0.324845	0.209	0.155	1
RPS11	0.000562247	0.0983401	0.977	0.965	1
THBS4	0.000562768	-0.657429	0.065	0.101	1
AK1	0.00056731	-0.657924	0.078	0.117	1
PANK1	0.000568798	-0.407043	0.217	0.272	1
UBE2R2	0.000569114	-0.200388	0.692	0.725	1
PHC3	0.000570954	-0.176455	0.512	0.585	1
BTF3	0.000573347	0.166382	0.789	0.743	1
RAD51-AS1	0.000577113	-0.352713	0.235	0.291	1
KDM2B	0.000577251	-0.188563	0.377	0.447	1
AUTS2	0.0005856	-0.318797	0.404	0.457	1
CHD9	0.00058618	-0.13946	0.801	0.834	1
SLC2A13	0.000588627	-0.256296	0.65	0.685	1
ZFP91	0.000589197	-0.247891	0.357	0.422	1
AC016042.1	0.000591201	-1.48026	0.011	0.029	1
ADAMTS9-AS1	0.000597901	-0.58198	0.086	0.126	1
AC124947.1	0.000598219	-0.873829	0.024	0.049	1
CSGALNACT1	0.000598609	0.223741	0.616	0.552	1
AL390198.1	0.000599113	-0.678758	0.048	0.08	1
KMT2C	0.000600088	-0.127178	0.941	0.956	1
PCDH19	0.000602337	-1.09015	0.026	0.05	1
TM9SF3	0.000603332	-0.16223	0.741	0.789	1
IST1	0.000604061	-0.270493	0.395	0.452	1
LINC01508	0.000604393	-1.2458	0.022	0.046	1
RALGPS2	0.000606991	-0.192914	0.639	0.688	1
NMT1	0.000607432	-0.271379	0.307	0.369	1
EXOC1	0.000608612	-0.290254	0.371	0.428	1
MTMR2	0.000609295	-0.316972	0.338	0.396	1
LIN28A	0.000611273	0.222862	0.673	0.641	1
NOL8	0.000613191	-0.388337	0.151	0.201	1
SMC4	0.000617373	0.158004	0.741	0.703	1
GARNL3	0.000619052	-0.518051	0.071	0.109	1
HIST1H3F	0.000620061	-0.721136	0.053	0.086	1
ELK4	0.000620255	-0.41277	0.193	0.245	1
AC068533.3	0.000623743	-1.15653	0.016	0.036	1
ANP32B	0.000624138	0.19863	0.66	0.604	1
B2M	0.000626078	-0.264394	0.432	0.488	1
RPAP3	0.000629111	-0.344362	0.228	0.285	1
HMOX1	0.000629169	0.530764	0.159	0.115	1
FBXO32	0.000636422	1.72619	0.028	0.01	1
SLC12A2	0.000640383	-0.196505	0.553	0.606	1
ADAM17	0.000645543	-0.179036	0.537	0.601	1
CKAP2L	0.000648492	0.466483	0.192	0.144	1
AC007001.1	0.000653333	-0.859907	0.03	0.057	1
JMJD1C	0.000654433	-0.102834	0.989	0.994	1
SLC16A1	0.000659088	-0.208862	0.601	0.651	1
LINC00882	0.000660645	0.28425	0.336	0.275	1
UBR1	0.000662667	-0.19836	0.613	0.665	1
EPHB6	0.000666968	-0.497634	0.116	0.161	1
DHX57	0.000667706	-0.280452	0.334	0.394	1
ATP5MD	0.000669864	0.275918	0.413	0.355	1
SLC25A26	0.000672313	-0.208578	0.358	0.426	1
TNRC6A	0.000677209	-0.137761	0.741	0.793	1
VWC2	0.00067762	1.012	0.047	0.022	1
WASF1	0.000684398	-0.393402	0.226	0.282	1
LINC01456	0.000691154	-0.351234	0.242	0.299	1
AC005562.1	0.000695196	-0.22316	0.676	0.737	1
MBTD1	0.000696717	-0.230805	0.508	0.557	1
FGF17	0.000698532	0.867412	0.065	0.036	1
AC104461.1	0.000699156	-0.449593	0.165	0.215	1
NSD1	0.000702712	-0.141659	0.854	0.891	1
SMARCA5	0.00070312	-0.165436	0.702	0.748	1
NDUFV2-AS1	0.000703275	-0.644894	0.055	0.089	1
ATP5PO	0.000703677	0.24374	0.567	0.516	1
TCF4-AS2	0.0007044	-0.936114	0.027	0.052	1
ARID1B	0.000705187	-0.110545	0.986	0.993	1
ZFP36L2	0.000712781	0.450525	0.203	0.154	1
PCBP1	0.000713185	0.234742	0.529	0.478	1
BPTF	0.000717203	-0.122501	0.921	0.945	1
ZBTB6	0.000718644	-0.8213	0.032	0.058	1
SPRED1	0.000726676	-0.237873	0.721	0.755	1
ATP12A	0.000730963	-0.311387	0.191	0.245	1
TSPAN6	0.000732748	-0.3793	0.211	0.265	1
PPP1R42	0.000733713	-2.94624	0.001	0.01	1
TENT5D	0.000733713	-2.94624	0.001	0.01	1
GALNT16	0.000735586	-2.33326	0.002	0.013	1
POU5F2	0.000744356	-1.2458	0.014	0.034	1
AC013640.1	0.000750487	-1.21263	0.014	0.034	1
CSRP1	0.000755582	0.734837	0.09	0.056	1
ARPC4	0.000756158	0.372331	0.258	0.205	1
TRAPPC13	0.000757405	-0.352962	0.239	0.293	1
TBCK	0.000757999	-0.155149	0.793	0.817	1
HNRNPA3	0.000761747	0.143132	0.808	0.757	1
HSP90AB1	0.000765669	-0.111773	0.986	0.978	1
TMEM168	0.000769116	-0.273349	0.389	0.451	1
SRF	0.000769179	0.655798	0.105	0.069	1
NFATC4	0.000770887	-0.578781	0.063	0.098	1
RPL17	0.000772352	0.0734923	0.994	0.986	1
MERTK	0.000773628	-0.599941	0.137	0.182	1
AC022274.1	0.000776328	-2.56773	0.001	0.011	1
AC092821.3	0.000776423	-0.340078	0.219	0.274	1
PLXDC2	0.00077653	0.0872082	0.988	0.988	1
ANGEL2	0.000779908	-0.351998	0.244	0.299	1
RIC1	0.00078157	-0.146325	0.633	0.705	1
METTL15	0.000787649	-0.181532	0.676	0.722	1
MTRNR2L1	0.000788564	0.257873	0.491	0.44	1
RNF139-AS1	0.000790092	-1.89787	0.004	0.017	1
ZNF587	0.000793324	-0.190206	0.3	0.368	1
OSBPL1A	0.000801263	-0.241982	0.366	0.43	1
CALCR	0.000803764	0.829164	0.074	0.044	1
ZNF280D	0.000804304	-0.415723	0.19	0.242	1
SLC52A2	0.000814085	0.507365	0.13	0.089	1
PAK3	0.00081701	-0.207124	0.402	0.46	1
CASC15	0.000818069	-0.213797	0.822	0.829	1
SESN3	0.000827624	0.0400861	0.935	0.9	1
PUDP	0.000831088	-0.27227	0.374	0.429	1
CRISPLD1	0.000833136	-0.345779	0.226	0.279	1
TDRD3	0.000835421	-0.226093	0.466	0.533	1
BOD1L1	0.00084045	-0.180917	0.664	0.723	1
NDUFA6	0.000842564	0.29477	0.363	0.303	1
TRPC1	0.000843269	-0.189932	0.593	0.652	1
KIF5C	0.000844963	-0.536542	0.175	0.222	1
PARP4	0.000846764	-0.284914	0.26	0.319	1
FNTA	0.000847275	-0.26052	0.41	0.469	1
FSIP2-AS1	0.00085151	-0.565678	0.082	0.12	1
TRAPPC12	0.000856206	-0.378824	0.207	0.259	1
B3GNT2	0.000860464	-0.325025	0.211	0.266	1
DHTKD1	0.000863143	0.27665	0.444	0.385	1
RBM41	0.00086596	-0.247878	0.359	0.421	1
RB1CC1	0.000868172	-0.131028	0.649	0.712	1
ZNF718	0.000868846	-0.235219	0.496	0.55	1
DBF4	0.000873894	0.276408	0.369	0.311	1
YWHAB	0.000874696	0.158777	0.774	0.734	1
FREM2	0.000879886	-0.206164	0.891	0.893	1
NDUFAF8	0.000885656	0.413165	0.244	0.194	1
PLD5	0.000888249	0.408644	0.285	0.231	1
PGP	0.000888408	0.223046	0.449	0.383	1
TAC3	0.000889627	-1.1807	0.022	0.045	1
H2AFJ	0.000896166	0.296912	0.423	0.37	1
PPWD1	0.000899851	-0.277832	0.317	0.377	1
AP002954.1	0.000912474	-0.420885	0.193	0.242	1
FAM86C1	0.000915868	-1.43844	0.009	0.025	1
JAKMIP2-AS1	0.000929504	1.49117	0.027	0.01	1
DCBLD2	0.000931747	-0.21737	0.484	0.545	1
SNHG29	0.000932041	0.218455	0.705	0.676	1
EML4	0.000938074	-0.162359	0.752	0.791	1
RASGEF1B	0.000945093	-0.265712	0.488	0.545	1
PLCB1	0.000951145	-0.3486	0.321	0.374	1
BFSP2-AS1	0.000953053	-0.859907	0.032	0.058	1
OCIAD1	0.000955317	-0.188436	0.583	0.637	1
BBOX1-AS1	0.000963392	-0.42376	0.175	0.224	1
AC104041.1	0.000970107	-0.186101	0.84	0.848	1
CA14	0.000970284	-0.846191	0.041	0.069	1
PUS10	0.000973541	-0.799396	0.039	0.067	1
HMGA1	0.000980862	0.14698	0.845	0.838	1
ATP8A2	0.000991829	-0.317137	0.35	0.404	1
LRCH3	0.000993254	-0.180796	0.61	0.669	1
FAM83B	0.00099788	-0.371806	0.262	0.316	1
ATXN7	0.00100166	-0.204601	0.401	0.472	1
AGK	0.00100673	-0.267308	0.247	0.307	1
SEMA6A	0.001007	-0.131581	0.975	0.97	1
ESRG	0.00100714	0.332938	0.315	0.259	1
AC007336.1	0.00101104	-1.51882	0.007	0.022	1
THAP6	0.00101252	-0.452673	0.136	0.182	1
PRPF39	0.00101661	-0.331528	0.277	0.332	1
BRWD3	0.00102117	-0.205545	0.549	0.602	1
TMEM164	0.00104291	-0.273955	0.444	0.502	1
FBLN1	0.00105118	0.158839	0.736	0.686	1
PTGR2	0.00105346	-0.416731	0.094	0.135	1
UBAP2	0.00105598	-0.151741	0.724	0.784	1
SLC10A4	0.0010721	-1.62431	0.006	0.02	1
LINC02604	0.0010721	-1.62431	0.006	0.02	1
BNIP3L	0.00107581	-0.378248	0.18	0.231	1
PHLDB2	0.0010769	0.451374	0.23	0.182	1
EPHA7	0.00107866	-1.07177	0.045	0.074	1
TMBIM4	0.00108178	-0.274247	0.373	0.424	1
TENT2	0.00112179	-0.108109	0.764	0.817	1
AGA	0.0011234	-0.963398	0.03	0.054	1
AC064807.1	0.00112379	-0.6922	0.057	0.09	1
TFDP2	0.00112956	-0.298445	0.409	0.46	1
FURIN	0.00113392	-0.381077	0.175	0.223	1
POLQ	0.00113489	0.180185	0.468	0.405	1
CRLF1	0.00113659	-0.654263	0.07	0.104	1
MELK	0.00114186	0.199815	0.452	0.382	1
FN1	0.00114455	-0.100791	0.913	0.949	1
LINC01980	0.0011496	-0.38986	0.209	0.26	1
NAPG	0.00115607	-0.238198	0.311	0.371	1
DIRC3	0.00118066	-0.719729	0.071	0.106	1
DIO3OS	0.00118536	-0.328712	0.2	0.253	1
ENOSF1	0.00118976	-0.269507	0.492	0.532	1
AC073071.1	0.00119362	1.92413	0.016	0.003	1
LINC01198	0.00121191	-0.529591	0.111	0.151	1
GOLGA8B	0.00121479	-0.519446	0.097	0.137	1
FIP1L1	0.00122469	-0.195172	0.492	0.552	1
GPRC5B	0.00122597	1.20671	0.034	0.014	1
SQSTM1	0.00122643	0.385212	0.297	0.244	1
PTN	0.00122723	-0.546388	0.232	0.282	1
SOS1	0.00122767	-0.149198	0.795	0.835	1
SOX4	0.00123236	0.161636	0.816	0.793	1
RPL9	0.00123496	0.111054	0.975	0.969	1
FSBP	0.001237	-0.617767	0.089	0.127	1
STRADB	0.00125075	-0.462785	0.118	0.161	1
MVD	0.00125145	0.275281	0.273	0.219	1
SH3BP5	0.00125349	-0.304142	0.285	0.339	1
NKTR	0.00125561	-0.146554	0.735	0.774	1
CAPNS1	0.00125717	0.258763	0.396	0.339	1
MSX2	0.00126058	-0.205029	0.552	0.596	1
LMAN1	0.00126232	-0.19928	0.47	0.52	1
AZIN1-AS1	0.00126378	-0.589497	0.102	0.141	1
ZBTB20	0.00126415	-0.339131	0.448	0.497	1
NRXN1	0.00127338	-0.844029	0.176	0.221	1
MOGS	0.00127553	-0.398673	0.201	0.25	1
HMGB1	0.00127559	0.0736664	0.983	0.963	1
RBM26	0.00127812	-0.120226	0.837	0.873	1
SH3D21	0.00128124	-0.891515	0.041	0.069	1
ACTN1	0.00128201	0.173202	0.72	0.666	1
RBL2	0.0012868	-0.260168	0.469	0.523	1
AP002856.2	0.00128826	1.51319	0.026	0.01	1
PHKB	0.00129565	-0.199836	0.619	0.659	1
ZNF367	0.00129573	0.537309	0.194	0.15	1
IQCA1	0.00129668	0.347705	0.296	0.243	1
PTPRF	0.00130359	-0.149078	0.812	0.853	1
RPL22L1	0.0013049	0.301556	0.423	0.375	1
IL6	0.00130599	1.10213	0.037	0.017	1
PVT1	0.0013089	0.407612	0.219	0.171	1
LRRC63	0.00131096	-0.830761	0.04	0.067	1
KCNJ14	0.00131708	1.08862	0.037	0.017	1
TFAP2B	0.00131982	-0.682662	0.048	0.078	1
MAP3K7	0.00133208	-0.228924	0.616	0.657	1
RC3H2	0.00133598	-0.185795	0.567	0.629	1
BNC2	0.00133685	-0.281521	0.656	0.687	1
ZNF862	0.00134323	-0.812145	0.032	0.058	1
TUG1	0.00134373	-0.171861	0.569	0.623	1
UQCC1	0.00134681	-0.267077	0.362	0.418	1
NDUFB2-AS1	0.00135057	-1.83076	0.004	0.016	1
BCL2L14	0.00136091	-0.292546	0.19	0.243	1
CEACAM1	0.00136402	-1.46819	0.004	0.016	1
ASXL2	0.00139003	-0.188341	0.563	0.615	1
AC025159.1	0.00139536	-0.455668	0.151	0.195	1
CTNND2	0.00139822	0.354719	0.28	0.224	1
AC093535.1	0.00139855	-0.647415	0.051	0.081	1
POLR2L	0.00140103	0.322116	0.358	0.305	1
ZFYVE27	0.0014231	-0.479207	0.13	0.172	1
MIA3	0.00143651	-0.265595	0.305	0.36	1
XDH	0.0014435	0.605879	0.094	0.061	1
MAFF	0.00144398	1.58428	0.021	0.006	1
RPL3	0.00144548	0.0698992	0.994	0.994	1
HINT1	0.00144926	0.153625	0.787	0.743	1
UQCRH	0.00144961	0.164731	0.781	0.768	1
PMAIP1	0.00145642	0.342976	0.227	0.177	1
MDK	0.00146528	-0.149852	0.679	0.73	1
ID4	0.0014689	0.296927	0.395	0.344	1
TRIM71	0.00146912	0.158699	0.804	0.785	1
LYPD1	0.00147082	-0.482033	0.097	0.136	1
ATXN7L1	0.00147818	-0.172594	0.747	0.781	1
ROMO1	0.00148273	0.297057	0.318	0.263	1
ACOX1	0.00148843	-0.307894	0.24	0.294	1
IL6ST	0.00149191	-0.347828	0.326	0.374	1
TMEM165	0.00149327	-0.216246	0.554	0.596	1
C11orf65	0.00149821	-0.64952	0.062	0.094	1
SLC36A4	0.00150531	-0.237991	0.571	0.613	1
LINC02540	0.0015075	-1.22234	0.02	0.041	1
SETBP1	0.00150805	-0.191605	0.833	0.849	1
ZKSCAN1	0.00153557	-0.319569	0.344	0.392	1
PEX7	0.00154635	-0.443181	0.155	0.2	1
EDRF1	0.00155061	-0.344652	0.246	0.296	1
QDPR	0.00155513	0.524004	0.142	0.102	1
NFYC	0.0015692	-0.203049	0.454	0.517	1
TSPEAR-AS1	0.00157145	2.14652	0.014	0.002	1
TIAM2	0.0015741	-0.15749	0.519	0.58	1
TIMM13	0.00157921	0.271364	0.476	0.43	1
YTHDC2	0.00159145	-0.224675	0.494	0.536	1
ZNF431	0.00159553	-0.266611	0.378	0.431	1
STK11IP	0.00161735	-0.690583	0.046	0.074	1
ZNF260	0.0016195	-0.438443	0.153	0.197	1
AC012447.1	0.00162185	-1.46819	0.007	0.022	1
ACAP2	0.00162768	-0.174178	0.682	0.722	1
LRCH2	0.00163899	-0.727138	0.06	0.091	1
AC244517.11	0.00164704	-0.901844	0.02	0.041	1
AL117378.1	0.00165098	0.703929	0.084	0.054	1
CLK4	0.00165168	-0.455122	0.182	0.227	1
MYO9A	0.00165437	-0.168476	0.625	0.688	1
RAB23	0.00165865	-0.512399	0.125	0.166	1
GAA	0.00165947	-0.489527	0.103	0.142	1
TTBK2	0.00167199	-0.223236	0.292	0.352	1
CWC27	0.00167822	-0.190548	0.577	0.62	1
AIG1	0.00169615	-0.346543	0.319	0.366	1
AL603840.1	0.0017022	0.99521	0.058	0.033	1
PGK1	0.0017106	-0.212202	0.413	0.475	1
VCL	0.00171669	0.166525	0.681	0.639	1
GRID2	0.00172329	0.571384	0.359	0.306	1
IER2	0.00172878	0.307519	0.363	0.312	1
CLDN1	0.00174021	0.965099	0.066	0.039	1
MINDY3	0.00174674	-0.320104	0.263	0.314	1
KIF5B	0.00174982	-0.125638	0.809	0.854	1
KDM5B	0.00175391	-0.122972	0.845	0.87	1
CLSPN	0.00175512	0.232977	0.373	0.316	1
ARHGAP10	0.00175852	0.101034	0.864	0.83	1
GALNT17	0.00177355	-0.118868	0.978	0.978	1
SGCG	0.00177599	-0.448131	0.242	0.292	1
PRLR	0.00177751	-0.142401	0.935	0.956	1
RAB30-DT	0.0017834	-0.292539	0.316	0.366	1
CDH8	0.00178714	-0.814082	0.032	0.056	1
NCAPG	0.00179055	0.228133	0.448	0.395	1
COP1	0.00179196	-0.100799	0.932	0.941	1
LCLAT1	0.00181265	-0.196398	0.531	0.584	1
RPUSD3	0.00181567	-0.399832	0.167	0.214	1
TTC19	0.00181617	-0.236638	0.346	0.403	1
AC079052.1	0.00182551	-1.2458	0.012	0.029	1
MYO10	0.00182687	-0.200603	0.669	0.718	1
TSBP1-AS1	0.00182832	-0.491423	0.135	0.178	1
FAM66C	0.00183802	-1.20732	0.012	0.029	1
AC002377.1	0.00185679	-0.622566	0.097	0.134	1
HEG1	0.00185788	-0.251489	0.35	0.407	1
LRP8	0.00186814	0.452738	0.163	0.122	1
ZNF720	0.00187188	-0.313378	0.306	0.355	1
RRBP1	0.00188033	-0.151939	0.629	0.69	1
ANKRD36	0.00189	-0.394571	0.18	0.227	1
TM2D1	0.00189176	-0.273934	0.251	0.304	1
CHIC2	0.00190773	-0.294007	0.222	0.275	1
GRM1	0.00192254	-1.45225	0.008	0.022	1
TEX9	0.00192801	-0.271793	0.255	0.31	1
MAPKAPK5-AS1	0.0019286	-0.60668	0.061	0.092	1
COX8A	0.00194324	0.216968	0.53	0.478	1
AC092969.1	0.00195568	-0.41031	0.203	0.25	1
UBE2C	0.00195941	0.35179	0.357	0.311	1
RPAP2	0.00196157	-0.244386	0.495	0.528	1
EIF1	0.00196353	0.195318	0.739	0.715	1
KIFC1	0.00196933	0.435314	0.201	0.157	1
PAWR	0.00199089	0.100818	0.872	0.864	1
TFAP2A	0.00199251	0.211696	0.706	0.66	1
RPL19	0.00200576	0.0412609	0.995	0.992	1
DNMT3B	0.00201268	0.236182	0.581	0.538	1
OSBPL10	0.00202383	-0.227748	0.452	0.501	1
SLFNL1	0.0020284	1.29852	0.023	0.008	1
SH3PXD2A	0.0020305	-0.269377	0.415	0.465	1
CCSER1	0.00203877	-0.292455	0.343	0.395	1
UBR5	0.00204807	-0.109536	0.916	0.928	1
TRAPPC8	0.00205091	-0.15625	0.693	0.733	1
LAMA2	0.00205201	-0.500795	0.085	0.121	1
CHIC1	0.0020582	-0.250914	0.296	0.352	1
SLC16A10	0.0020626	-0.450642	0.269	0.318	1
RBPMS2	0.00206898	0.336828	0.336	0.287	1
CHKA	0.00207485	-0.139199	0.776	0.823	1
DYNC1H1	0.00208036	-0.159585	0.714	0.748	1
TTC39B	0.00208175	-0.395087	0.138	0.182	1
NEO1	0.002084	-0.256967	0.366	0.42	1
DUSP3	0.00208802	0.45081	0.148	0.108	1
SOCS3	0.00208868	0.600727	0.115	0.08	1
IRX2	0.00210074	0.597476	0.109	0.075	1
MAP2K4	0.00210349	-0.139527	0.747	0.799	1
KDELR1	0.00210476	-0.164762	0.51	0.564	1
TMOD2	0.00211133	-0.516446	0.074	0.108	1
AMN1	0.0021152	-0.455884	0.109	0.148	1
SNX14	0.00211723	-0.172632	0.561	0.618	1
STT3A	0.00212908	-0.289794	0.308	0.359	1
PTPRD	0.00213435	-0.383438	0.357	0.401	1
NMNAT2	0.00213556	-0.408331	0.277	0.324	1
AL589693.1	0.00214078	-0.490421	0.068	0.101	1
PPIL3	0.00214447	-0.364786	0.134	0.177	1
CDC20	0.00215211	0.342112	0.266	0.216	1
GTSE1	0.00215481	0.314247	0.36	0.309	1
ERRFI1	0.00215504	-0.234577	0.65	0.689	1
WDR60	0.00215891	-0.175797	0.446	0.511	1
ZNF585B	0.00216997	-0.436021	0.086	0.122	1
TMEM50A	0.00217316	-0.262994	0.238	0.291	1
ZNF195	0.00217493	-0.2688	0.309	0.359	1
CHD4	0.00218809	-0.160844	0.725	0.759	1
PACRG	0.00219671	-0.657523	0.109	0.147	1
PARP11	0.00220654	-0.317289	0.209	0.258	1
TRAM2	0.00221426	-0.382511	0.186	0.231	1
KIAA1109	0.00221791	-0.175734	0.688	0.717	1
MAD2L2	0.00221892	0.281862	0.332	0.282	1
CCDC136	0.00221982	-0.685083	0.036	0.061	1
WNK1	0.00222869	-0.0983106	0.748	0.799	1
LINC01896	0.00223334	-0.647415	0.05	0.078	1
CACNA1A	0.00224096	-0.877154	0.031	0.054	1
AL022068.1	0.00224128	-0.46298	0.26	0.306	1
MCM3	0.00224355	-0.212018	0.405	0.462	1
ESPL1	0.00224414	0.368608	0.17	0.127	1
ABHD13	0.00227472	-0.436621	0.122	0.163	1
SLC7A11	0.00228378	0.318937	0.297	0.246	1
AL357054.2	0.00228729	-1.2458	0.009	0.023	1
ADAMTS3	0.00232192	-0.230943	0.421	0.476	1
GPR157	0.00232754	0.219165	0.496	0.438	1
SYCE1L	0.00233298	1.10213	0.036	0.017	1
GATA2-AS1	0.00233468	-0.255036	0.256	0.311	1
LINC01138	0.00233695	-0.63484	0.052	0.081	1
SMURF1	0.00233701	-0.140865	0.592	0.646	1
RAB34	0.00234278	0.320428	0.265	0.215	1
PXN-AS1	0.00236969	-0.560434	0.078	0.112	1
MT1X	0.00239254	-0.891133	0.026	0.047	1
STAP2	0.00239387	0.464164	0.148	0.109	1
SOWAHC	0.00239555	0.392802	0.167	0.125	1
ADAMTS1	0.00239896	0.769469	0.053	0.03	1
ZBED4	0.00240599	0.43046	0.188	0.146	1
SOX7	0.00242464	-0.929324	0.021	0.041	1
AC022433.1	0.00249888	-0.510393	0.081	0.115	1
GRAMD1B	0.00250318	-0.311761	0.246	0.296	1
RAB30	0.00250698	-0.549885	0.107	0.144	1
ZNF318	0.00251537	-0.497337	0.119	0.158	1
OTUD5	0.00251849	-0.309929	0.186	0.233	1
RPAP1	0.00252816	-0.519973	0.08	0.114	1
AL121821.2	0.00254499	-0.576623	0.055	0.085	1
STX3	0.00256029	0.377132	0.221	0.175	1
NOP10	0.00256694	0.292914	0.367	0.319	1
AGO4	0.00257437	-0.230477	0.422	0.475	1
SEC11A	0.00257605	-0.13249	0.72	0.757	1
VASH2	0.00258661	0.429438	0.181	0.139	1
LINC00534	0.00259194	-0.474499	0.093	0.129	1
GTF2I	0.00260212	-0.127195	0.836	0.869	1
RANGAP1	0.00260484	0.319374	0.291	0.242	1
RPS27A	0.00261763	0.0822708	0.999	0.996	1
ADAMTS9	0.00262179	-0.180018	0.883	0.899	1
AC123905.1	0.00262621	-2.36128	0.001	0.01	1
AL354821.1	0.00263874	0.513194	0.209	0.166	1
SEZ6L2	0.00264563	-0.435459	0.151	0.193	1
DPH6-DT	0.00264607	-0.86247	0.053	0.081	1
ACBD4	0.00266912	-0.92387	0.022	0.042	1
NDUFA1	0.00267043	0.316959	0.305	0.256	1
SEMA3A	0.00267985	-0.206588	0.424	0.48	1
DLG3	0.00268129	-0.295093	0.214	0.263	1
CENPP	0.00268519	0.204069	0.614	0.566	1
KPNA2	0.0027056	0.229221	0.57	0.53	1
CCDC174	0.00271183	-0.408418	0.108	0.147	1
SLC9B1	0.00271194	-1.28142	0.012	0.028	1
ATP1A1	0.00274742	-0.125947	0.801	0.837	1
AC012459.1	0.00275985	-0.52276	0.119	0.157	1
ZBTB25	0.00276763	-0.329143	0.251	0.301	1
RPL18A	0.00277866	0.0862063	0.978	0.975	1
AC010618.3	0.00278316	-1.08826	0.019	0.038	1
LXN	0.00279262	-0.830761	0.028	0.05	1
MAFG	0.00279979	0.380294	0.207	0.163	1
IPMK	0.00280912	0.232651	0.494	0.445	1
AC060809.1	0.00282408	-0.515638	0.087	0.122	1
ZC3H6	0.00282929	-0.479288	0.127	0.167	1
TMEM59	0.00282934	-0.238879	0.332	0.383	1
KIF15	0.00284303	0.289597	0.325	0.274	1
TSTD2	0.00284359	-0.309481	0.24	0.289	1
DCAF8	0.00284672	-0.201598	0.369	0.428	1
ERCC6L2	0.00284821	-0.16079	0.667	0.709	1
LRGUK	0.00287076	-0.47981	0.09	0.125	1
FREM2-AS1	0.0028712	-0.830761	0.029	0.051	1
CCNB1	0.00287897	0.203464	0.522	0.472	1
MGLL	0.00288966	-1.40334	0.006	0.018	1
LEAP2	0.00289154	-1.83076	0.003	0.014	1
AL353052.1	0.00289861	1.85374	0.016	0.004	1
JUND	0.00290025	0.275349	0.327	0.273	1
KCTD3	0.00291424	-0.340373	0.21	0.258	1
FASN	0.00291545	0.151258	0.695	0.661	1
PPIP5K2	0.00291953	0.251861	0.473	0.422	1
PPFIBP1	0.00292009	-0.199208	0.562	0.6	1
AL035530.2	0.00292235	-0.636989	0.035	0.059	1
CCNF	0.00293457	0.405225	0.205	0.161	1
AP002026.1	0.00294885	-0.377043	0.12	0.159	1
MTUS2	0.00295192	0.679655	0.108	0.075	1
TRIML2	0.0029629	-0.133364	0.81	0.831	1
ZMYM5	0.00298427	-0.295307	0.231	0.28	1
KDM4C	0.00299329	-0.204732	0.488	0.535	1
ZFP14	0.00299678	-0.313887	0.159	0.204	1
NPSR1-AS1	0.00301412	-0.487299	0.13	0.17	1
SOD2	0.00301584	-0.30782	0.226	0.275	1
PTRH2	0.00303018	-0.320869	0.194	0.24	1
LTBP3	0.00303293	-1.1718	0.013	0.029	1
LPAR6	0.0030826	-0.606796	0.063	0.094	1
PRICKLE1	0.00309574	-0.313086	0.296	0.343	1
ITFG1	0.00310281	-0.106766	0.864	0.892	1
LMBRD1	0.00310449	-0.177171	0.692	0.723	1
C9orf147	0.00312811	-0.744252	0.041	0.066	1
REEP3	0.00314893	-0.251669	0.47	0.512	1
QPCT	0.00314966	-0.453791	0.111	0.149	1
KALRN	0.00316155	-0.112208	0.989	0.994	1
AC084361.1	0.0031616	-1.02821	0.016	0.034	1
BMERB1	0.00316224	-0.682862	0.039	0.064	1
HDAC9	0.00317806	0.742129	0.059	0.034	1
APBA2	0.00319489	-0.930296	0.016	0.034	1
CPLANE1	0.00320632	-0.274608	0.429	0.47	1
SULF2	0.00320697	-0.325691	0.157	0.201	1
ERN1	0.00322957	0.427642	0.169	0.129	1
ACSL1	0.00323393	0.780674	0.063	0.038	1
ZNF791	0.00328312	-0.267824	0.221	0.271	1
AC012213.1	0.00328381	-1.2458	0.014	0.03	1
AC113383.1	0.00329858	-0.420885	0.12	0.159	1
CYP51A1	0.00333038	-0.220209	0.554	0.592	1
EFS	0.0033331	0.335517	0.236	0.19	1
OSGEP	0.00334172	-0.352354	0.173	0.217	1
ATP5F1E	0.0033425	0.174617	0.642	0.596	1
MTLN	0.00336657	-0.946238	0.021	0.04	1
SAXO1	0.00336795	-0.848463	0.034	0.057	1
PPP1R26-AS1	0.00336964	-0.502491	0.112	0.149	1
CORIN	0.0033844	-1.13332	0.011	0.026	1
ZZEF1	0.00338594	0.200885	0.493	0.44	1
PCED1B	0.00340237	0.906205	0.052	0.03	1
FAM184A	0.00340848	-0.120333	0.947	0.946	1
RTCB	0.00341297	-0.301472	0.341	0.384	1
LINC01278	0.0034238	-0.107766	0.789	0.844	1
ZNF595	0.00342924	-0.385976	0.173	0.216	1
EEF2	0.00342999	0.122095	0.881	0.88	1
SGO1	0.00343305	0.342284	0.246	0.199	1
MICOS10	0.00343394	0.219482	0.45	0.399	1
FBXW8	0.0034471	-0.227975	0.368	0.419	1
AC010476.2	0.00347135	-0.401516	0.317	0.358	1
SPARC	0.00350743	-0.192007	0.444	0.497	1
CNN3	0.00350914	0.19519	0.483	0.428	1
FSIP2	0.00351215	-0.33309	0.245	0.291	1
FNDC3B	0.00351678	-0.119458	0.955	0.962	1
AC119674.1	0.0035212	0.240771	0.34	0.285	1
DYNC1I2	0.00352388	-0.187549	0.55	0.596	1
FANCA	0.0035275	0.254247	0.357	0.307	1
TM9SF2	0.00352794	-0.181369	0.514	0.563	1
TASP1	0.00353583	-0.157237	0.6	0.649	1
PRSS23	0.00354496	-0.391649	0.188	0.233	1
UBE2E3	0.00354771	-0.128354	0.8	0.834	1
TLE3	0.00355011	0.228439	0.533	0.494	1
KRTAP5-11	0.00356898	-1.92387	0.003	0.012	1
C2orf76	0.00357169	-0.541254	0.081	0.114	1
LINC01006	0.00358039	-0.523136	0.108	0.144	1
AC069277.1	0.00360634	-0.603933	0.074	0.106	1
MGAT4A	0.00361208	0.728207	0.066	0.041	1
AL365259.1	0.00361564	1.1109	0.051	0.029	1
MIR924HG	0.00361825	-0.607567	0.088	0.122	1
PRPF4	0.00364574	-0.422676	0.099	0.135	1
CASC9	0.00365007	-0.582279	0.109	0.145	1
SPIN3	0.00365525	-0.423944	0.107	0.144	1
AC115622.1	0.00365712	-0.858775	0.028	0.049	1
ETV3	0.00367337	-0.222715	0.467	0.509	1
AC009090.6	0.0036781	-0.819533	0.028	0.049	1
SBF1	0.00371189	0.640545	0.077	0.05	1
AHCYL2	0.00372091	-0.145379	0.585	0.648	1
MYO5B	0.00372689	-0.173773	0.498	0.548	1
CNOT8	0.0037274	-0.28667	0.207	0.254	1
N4BP1	0.0037451	-0.245798	0.331	0.381	1
HIST1H1C	0.00375073	-0.210209	0.474	0.523	1
LINC02082	0.00375252	-0.515887	0.082	0.115	1
SPTY2D1OS	0.00375308	-0.638943	0.051	0.078	1
KRT18	0.00377513	0.164028	0.909	0.914	1
AC008014.1	0.00378868	-0.241529	0.654	0.674	1
TIA1	0.00379282	-0.211511	0.411	0.465	1
DCBLD1	0.0038058	-0.37624	0.218	0.261	1
CAND1	0.00382141	-0.131696	0.64	0.68	1
ATP6V1H	0.00385396	-0.164394	0.735	0.769	1
CYBA	0.00385608	-0.25426	0.422	0.468	1
OTOGL	0.00386267	-1.76037	0.004	0.014	1
ATRN	0.00388179	-0.157815	0.35	0.408	1
MFSD8	0.00388657	-0.274424	0.282	0.331	1
PTCHD1	0.00391753	0.270971	0.408	0.355	1
POLR2G	0.00392397	-0.316187	0.168	0.212	1
HMG20A	0.00392622	-0.255834	0.312	0.362	1
UBAC2	0.00392859	-0.153374	0.764	0.808	1
GNG4	0.00394758	0.588192	0.077	0.05	1
AC011447.3	0.00394803	0.204248	0.668	0.64	1
BASP1-AS1	0.00396542	-0.610795	0.078	0.109	1
ZNF148	0.00396637	-0.127838	0.754	0.801	1
TRMT112	0.00397411	0.203423	0.477	0.42	1
KIAA0040	0.00399135	0.55467	0.116	0.083	1
SNHG16	0.0040167	0.265507	0.343	0.291	1
AC018462.1	0.00402527	-0.567726	0.059	0.087	1
ZNF10	0.00403061	-0.372062	0.188	0.231	1
RYR3	0.00405407	0.29477	0.184	0.144	1
ZDHHC14	0.00407078	-0.431441	0.269	0.311	1
BIN1	0.00407738	0.488741	0.123	0.089	1
HERC5	0.00408149	-0.422463	0.154	0.195	1
CNOT4	0.00408464	-0.176536	0.611	0.652	1
TMEM108	0.00409527	-0.307366	0.386	0.428	1
CHSY1	0.00409607	-0.364226	0.285	0.33	1
ATP5MF	0.00411084	0.276294	0.401	0.354	1
ONECUT1	0.00411248	-1.19689	0.007	0.02	1
KREMEN1	0.004131	-0.574862	0.076	0.106	1
HSPB8	0.00414287	-0.409918	0.149	0.189	1
AC026341.1	0.00415764	-0.566792	0.136	0.174	1
GALNT18	0.00416708	-0.412259	0.058	0.086	1
CDK7	0.00416849	-0.275546	0.317	0.363	1
SND1	0.00417496	0.0943927	0.908	0.879	1
PHPT1	0.00418476	0.291664	0.372	0.325	1
HNRNPU	0.00420124	-0.134398	0.824	0.865	1
MCEE	0.00422793	-0.380099	0.124	0.163	1
RPS9	0.00423071	0.0822665	0.989	0.984	1
RORA	0.00424002	-0.243697	0.959	0.965	1
IRAK4	0.00424772	-0.493726	0.099	0.133	1
NSUN7	0.00424866	-0.29252	0.335	0.378	1
PDCD10	0.00425073	-0.199938	0.413	0.464	1
PPP3CB	0.00426048	-0.147088	0.625	0.677	1
AC018362.1	0.00427249	-0.466486	0.076	0.107	1
AC073167.1	0.00427699	-0.416442	0.136	0.175	1
LINC02315	0.00428325	-0.00493359	0.69	0.605	1
PRR12	0.00428444	-0.333574	0.162	0.204	1
GNG5	0.00429155	0.234674	0.44	0.394	1
PTPRT	0.00430627	0.686138	0.094	0.065	1
AC021752.1	0.0043204	-0.515317	0.11	0.146	1
WDR1	0.004321	0.235765	0.449	0.4	1
KCNT2	0.00435809	-0.191385	0.529	0.577	1
P2RX4	0.00436347	0.284717	0.213	0.168	1
DNAJC15	0.00438241	0.179732	0.822	0.805	1
AP000829.1	0.00438389	-0.225681	0.402	0.45	1
ZNF706	0.00439715	-0.287924	0.235	0.282	1
ZNF253	0.00439934	-0.22495	0.36	0.411	1
ZNF224	0.00441401	-0.401253	0.103	0.139	1
APH1B	0.00442579	-0.548361	0.077	0.108	1
UTY	0.00443835	-0.120196	0.951	0.95	1
GRAMD2B	0.00446883	-0.221753	0.338	0.393	1
SLC2A1-AS1	0.00447365	-0.670296	0.047	0.072	1
HNRNPAB	0.00449515	0.158677	0.629	0.58	1
ZFPM2	0.00453721	-0.361697	0.17	0.212	1
TUNAR	0.0045492	-0.49231	0.099	0.134	1
FAM162A	0.00455845	-0.372246	0.154	0.194	1
LYPD6B	0.00456097	-0.174442	0.554	0.6	1
SPPL2A	0.00456234	-0.154761	0.773	0.812	1
NSUN3	0.00457462	-0.19363	0.282	0.336	1
LEKR1	0.0045801	-0.599435	0.06	0.088	1
SPCS1	0.00458401	-0.212155	0.3	0.351	1
PIAS1	0.00458465	-0.162189	0.81	0.851	1
AURKB	0.00458838	0.277388	0.257	0.211	1
PARP2	0.00460762	0.454642	0.124	0.09	1
AHR	0.00462443	0.21834	0.298	0.249	1
EIF3H	0.00463273	-0.14854	0.675	0.724	1
UPF3A	0.00463647	-0.193779	0.51	0.559	1
MYH10	0.00464302	-0.126095	0.859	0.885	1
AL358472.4	0.00464345	-1.30993	0.006	0.018	1
KCNK13	0.00465706	-0.309329	0.273	0.322	1
MMP2	0.00468344	-0.461527	0.098	0.132	1
JADE1	0.00470326	0.279793	0.386	0.343	1
FAM49A	0.00470757	0.580172	0.121	0.088	1
XRN2	0.00471102	-0.116123	0.69	0.741	1
CHTF18	0.00472984	0.432274	0.116	0.083	1
GIN1	0.00473955	-0.608368	0.056	0.083	1
COL4A3	0.00474123	-1.30025	0.008	0.021	1
MPST	0.00474908	0.355652	0.19	0.15	1
JAG1	0.00476167	0.479195	0.114	0.082	1
PRKAA1	0.00476981	-0.360619	0.196	0.239	1
AC006141.1	0.0047865	-0.565077	0.069	0.098	1
RAP1GDS1	0.00479384	-0.178359	0.536	0.581	1
AC138627.1	0.00481362	0.375523	0.242	0.197	1
AC078983.1	0.00483045	-0.734836	0.035	0.058	1
STK39	0.00483811	-0.195466	0.496	0.548	1
ALG11	0.00485032	-0.348079	0.144	0.184	1
HNRNPC	0.00486373	-0.0961529	0.972	0.981	1
TPRA1	0.00488539	-0.597271	0.055	0.082	1
CCDC12	0.00489781	-0.167697	0.401	0.463	1
AL021707.6	0.00491898	-1.06293	0.014	0.029	1
UBXN2B	0.00492722	-0.313261	0.219	0.263	1
EFCAB6	0.0049351	-0.591573	0.059	0.086	1
SDCBP2-AS1	0.00493932	-0.370246	0.136	0.175	1
ARID4A	0.00494344	-0.245798	0.267	0.316	1
NUP205	0.00496373	-0.20467	0.526	0.566	1
AC005670.3	0.0049691	-0.356829	0.207	0.249	1
FRMD4A	0.00497982	-0.221381	0.612	0.642	1
NOP56	0.00498873	0.257137	0.421	0.376	1
ATP6V1F	0.00499995	0.404456	0.201	0.162	1
RWDD3	0.00500598	-0.398568	0.113	0.149	1
FLRT3	0.00500808	-0.335595	0.113	0.15	1
SRC	0.00501088	-0.349303	0.316	0.356	1
ORAI3	0.00503227	-0.77373	0.028	0.048	1
AL590705.1	0.00503381	0.414126	0.176	0.138	1
FNBP1L	0.00504309	-0.1354	0.916	0.942	1
TTC8	0.00504332	-0.393355	0.151	0.191	1
TNNI3	0.00504533	-1.15834	0.011	0.025	1
UNC119B	0.00504813	-0.5613	0.059	0.086	1
RORA-AS1	0.00506322	-0.484585	0.09	0.123	1
CLASP1	0.0050838	-0.135738	0.817	0.834	1
RFX3	0.00509475	-0.148043	0.765	0.79	1
SAPCD2	0.00509771	0.52625	0.133	0.099	1
LYPLAL1	0.00510687	-0.216736	0.487	0.526	1
METTL1	0.00512325	0.877584	0.041	0.022	1
LNPK	0.00512462	-0.288332	0.323	0.37	1
OST4	0.00514206	0.214996	0.357	0.304	1
BET1	0.00514565	-0.534303	0.082	0.113	1
ZFC3H1	0.00514859	-0.184276	0.498	0.549	1
ZFP2	0.00515568	-0.950342	0.018	0.034	1
FUT11	0.00517262	-0.445471	0.08	0.111	1
AC005740.5	0.00518846	-0.858775	0.022	0.041	1
SCAF11	0.00520342	-0.106208	0.846	0.885	1
CCDC3	0.00522192	-0.27302	0.136	0.176	1
RBM47	0.00522285	0.131232	0.791	0.749	1
C3orf67	0.00526155	-0.415099	0.142	0.181	1
CEP97	0.00529156	0.449945	0.136	0.102	1
AC023590.1	0.00529789	-0.851519	0.03	0.051	1
LCMT1-AS2	0.0053016	-0.34145	0.143	0.183	1
TUBA1B	0.00532582	0.0999287	0.893	0.864	1
ZNF77	0.00534772	-0.871403	0.023	0.042	1
CTNNB1	0.00536491	-0.103576	0.854	0.879	1
GSK3B	0.00536622	-0.116389	0.935	0.939	1
WEE1	0.00536907	0.278444	0.342	0.295	1
DDX52	0.00540108	-0.182855	0.396	0.452	1
GPR137C	0.00541322	-0.183372	0.54	0.588	1
NIPBL	0.00542626	-0.0989568	0.945	0.957	1
STBD1	0.00545282	-0.930296	0.018	0.035	1
TMEM91	0.00545475	-0.495412	0.055	0.082	1
AP001528.1	0.00545905	-0.958516	0.024	0.042	1
LANCL1	0.00546235	-0.261429	0.259	0.306	1
TMSB4X	0.00546289	0.117527	0.918	0.916	1
KLHDC7A	0.00548222	0.67174	0.067	0.042	1
IFI27L1	0.0055242	-0.429144	0.13	0.167	1
MTHFD1L	0.00552923	-0.204555	0.45	0.494	1
TUBB2A	0.00554797	0.240284	0.44	0.397	1
AC022915.2	0.00555271	-0.90115	0.024	0.042	1
PRDX6	0.00556813	0.155603	0.623	0.587	1
RAB3B	0.00556937	-0.198655	0.312	0.364	1
FDFT1	0.00559155	0.130334	0.699	0.649	1
SF3B3	0.00559455	-0.221345	0.373	0.424	1
NSD2	0.00561842	0.132269	0.545	0.476	1
TMED4	0.00565546	-0.37094	0.187	0.227	1
CNOT10	0.00566895	-0.245798	0.329	0.376	1
GEMIN7-AS1	0.00567056	-0.70523	0.03	0.051	1
EDIL3	0.00567947	-0.401648	0.515	0.548	1
AC008667.1	0.00569928	-0.77923	0.024	0.042	1
DIAPH2	0.00570802	0.0873373	0.96	0.958	1
MRPL12	0.00571627	0.235688	0.323	0.273	1
RGL1	0.00577651	0.506274	0.099	0.069	1
PCDHGB7	0.00577809	-0.855852	0.024	0.043	1
ZNF140	0.00577866	-0.439204	0.144	0.182	1
RALGAPB	0.00578831	-0.197837	0.521	0.57	1
EEPD1	0.0057938	-0.600148	0.092	0.123	1
ZFP36L1	0.00579962	0.264397	0.389	0.344	1
LSM5	0.00582619	0.238645	0.438	0.392	1
PSKH1	0.0058269	-0.477972	0.08	0.111	1
DOP1A	0.00586993	-0.201982	0.346	0.397	1
AL159156.1	0.0058967	-0.376025	0.342	0.387	1
GJA1	0.00591892	-0.196635	0.827	0.825	1
KLC1	0.00594209	-0.156504	0.525	0.576	1
VIM	0.00594408	-0.413998	0.111	0.147	1
INVS	0.00594625	-0.161087	0.68	0.704	1
TOP2A	0.00595248	0.0877545	0.645	0.596	1
YIPF1	0.00595907	-0.378824	0.107	0.142	1
CD99L2	0.00598171	-0.330966	0.173	0.214	1
NUCKS1	0.00598664	0.0814175	0.958	0.938	1
ZNF460	0.00598735	-0.437097	0.084	0.116	1
ARHGEF9	0.00602253	-0.287978	0.302	0.346	1
AL590652.1	0.00605301	-0.535984	0.118	0.152	1
SPESP1	0.00605539	-0.781851	0.025	0.044	1
MGAT4C	0.00607396	-0.660836	0.05	0.075	1
ZBBX	0.00608836	-1.2458	0.009	0.022	1
DDX17	0.00609594	-0.105205	0.931	0.95	1
RIMS1	0.00610138	-0.479644	0.112	0.147	1
VSIG10L	0.00610455	-1.08533	0.012	0.026	1
GABPB1-AS1	0.00611572	-0.248271	0.298	0.344	1
PIF1	0.00611648	0.287559	0.23	0.185	1
ANKIB1	0.00612468	-0.135471	0.77	0.797	1
LMNB2	0.00614024	0.298404	0.281	0.237	1
CDC42BPA	0.00617686	-0.16319	0.718	0.744	1
DLEU2L	0.00617797	-1.10378	0.009	0.022	1
MOB1B	0.00618443	-0.205373	0.383	0.434	1
PDE4B	0.00620093	0.26999	0.159	0.122	1
ASPH	0.00620812	-0.235014	0.448	0.492	1
TAF1	0.00622143	-0.225691	0.307	0.355	1
HEXD-IT1	0.00622332	-1.83076	0.003	0.011	1
NRP1	0.0062307	0.117151	0.345	0.291	1
PXDN	0.00624007	-0.23892	0.425	0.466	1
HIST1H4E	0.00625419	-0.439809	0.082	0.113	1
EPHA2	0.00626312	0.936405	0.038	0.02	1
RCAN2	0.00627001	-0.341321	0.429	0.464	1
CLTC	0.00630173	-0.0845509	0.884	0.908	1
LRRC8D	0.00631202	-0.224352	0.549	0.586	1
GULP1	0.00631333	-0.17782	0.92	0.914	1
SMTN	0.00631941	0.474094	0.105	0.074	1
LINC00922	0.00632422	-0.61458	0.057	0.083	1
ALCAM	0.00635156	-0.144155	0.849	0.873	1
PIK3R1	0.0063659	-0.202316	0.305	0.354	1
RNF213	0.00637006	-0.305699	0.242	0.287	1
PDCD6IP	0.00637741	-0.149358	0.584	0.637	1
DDX11-AS1	0.00641898	0.754202	0.045	0.026	1
PARD3B	0.00642363	0.0955242	0.835	0.807	1
EMC2	0.00645653	-0.314033	0.21	0.252	1
CPS1	0.00646594	-0.319799	0.177	0.219	1
FUBP3	0.006469	-0.200455	0.413	0.456	1
PRKDC	0.00647856	-0.125702	0.868	0.889	1
MTX2	0.00648433	-0.158172	0.501	0.55	1
AF064858.1	0.00649213	-1.60837	0.004	0.014	1
UBALD2	0.00650533	0.323362	0.141	0.106	1
DIP2C	0.00650657	-0.254125	0.327	0.376	1
ZNF451-AS1	0.00651488	-0.464808	0.074	0.103	1
SLC4A11	0.00653439	1.33916	0.016	0.005	1
PIGN	0.00657514	-0.155788	0.527	0.583	1
SLIRP	0.00658194	0.211562	0.471	0.425	1
CERS4	0.00661909	-0.15405	0.573	0.628	1
WDR61	0.00662133	-0.383302	0.135	0.172	1
ZKSCAN4	0.00662284	-0.84526	0.021	0.038	1
DIO2-AS1	0.0066371	-1.05315	0.013	0.027	1
EIF4EBP2	0.00663717	0.27841	0.311	0.264	1
GAPVD1	0.00664228	-0.182552	0.419	0.475	1
POLI	0.00664361	-0.239343	0.247	0.294	1
EXTL2	0.00665796	-0.301211	0.196	0.239	1
ASAP1	0.00667959	-0.144714	0.943	0.96	1
SEC11C	0.00670165	0.386162	0.146	0.11	1
CPSF3	0.00670274	-0.210393	0.273	0.324	1
AC104162.2	0.00670553	-0.316959	0.203	0.246	1
NRK	0.00671133	-0.257628	0.627	0.666	1
SF3B2	0.00671351	-0.183122	0.519	0.56	1
ZNF780B	0.00674987	-0.327098	0.163	0.203	1
ERVMER61-1	0.00676891	-0.649695	0.037	0.059	1
ITGB1	0.00676994	-0.128393	0.93	0.922	1
TRDMT1	0.00677183	-0.373903	0.168	0.207	1
SHANK2	0.00677342	0.110983	0.885	0.869	1
YTHDF3	0.00680157	-0.163538	0.568	0.622	1
PCOLCE	0.00682986	-0.459394	0.055	0.082	1
G2E3	0.00683458	0.196655	0.539	0.508	1
SEC16A	0.00684286	-0.253235	0.224	0.268	1
TMEM59L	0.00684953	-0.971623	0.017	0.033	1
MYBL2	0.00685609	0.22522	0.399	0.351	1
TNFRSF19	0.00685936	0.201352	0.551	0.516	1
C9orf135	0.00686423	0.633347	0.066	0.042	1
ATF4	0.00686435	0.275465	0.469	0.441	1
AC006270.1	0.00687612	-0.84526	0.022	0.039	1
TKT	0.00690535	0.154161	0.72	0.694	1
ENDOD1	0.00691258	0.916473	0.031	0.015	1
ZNF100	0.00691826	-0.254815	0.333	0.379	1
PTEN	0.00693511	-0.170218	0.705	0.74	1
TAX1BP1	0.00697458	-0.118002	0.81	0.837	1
CLDN6	0.00699581	-0.143524	0.763	0.791	1
HDX	0.00700953	-0.299139	0.244	0.289	1
WDFY1	0.00702058	-0.17205	0.314	0.365	1
NEPRO	0.00702287	-0.262027	0.246	0.291	1
ARL13B	0.00702637	-0.307199	0.219	0.261	1
H3F3B	0.00705872	0.125229	0.863	0.862	1
YME1L1	0.00706345	-0.137603	0.573	0.624	1
BBS1	0.00706468	-0.421955	0.098	0.131	1
JRKL	0.00707916	-1.10141	0.014	0.028	1
STK17B	0.00709006	0.418599	0.102	0.072	1
IMMP1L	0.00709193	-0.154255	0.582	0.614	1
ZNF586	0.00711787	-0.271935	0.304	0.348	1
MRPL22	0.00712663	-0.290536	0.23	0.273	1
SLAIN2	0.00712766	-0.199524	0.406	0.452	1
WDR66	0.00714479	-0.830761	0.022	0.04	1
ZNF45	0.0071501	-0.674132	0.053	0.078	1
MKLN1-AS	0.00716824	-1.02341	0.014	0.028	1
AKR1E2	0.00716824	-1.02341	0.014	0.028	1
AC012358.3	0.00719047	-0.790119	0.03	0.05	1
SLC44A2	0.00719302	-0.225334	0.373	0.417	1
ENTPD1-AS1	0.00720718	-0.236753	0.322	0.368	1
MYLK3	0.00722908	-0.342347	0.237	0.279	1
ZFHX3	0.00725156	0.0971365	0.961	0.953	1
TMEM44-AS1	0.00725351	-0.582226	0.063	0.09	1
ISM1	0.00726704	-0.438443	0.022	0.04	1
MAU2	0.00727615	-0.242658	0.261	0.307	1
CDKL3	0.0072809	-0.3032	0.149	0.188	1
AC008771.1	0.0073003	-0.278013	0.18	0.221	1
MIDN	0.00730302	0.268775	0.322	0.278	1
GALNT4	0.00731841	-0.552225	0.082	0.112	1
AC013652.1	0.00734989	-0.358743	0.222	0.263	1
TTN	0.00736657	-0.538845	0.069	0.097	1
2023-03-08	0.00737612	-0.22852	0.228	0.271	1
TLK2	0.00738891	-0.110908	0.618	0.675	1
KCNJ12	0.00739261	1.11175	0.026	0.012	1
GLS	0.0073971	0.198851	0.415	0.363	1
PIEZO2	0.00741337	-0.224586	0.792	0.815	1
AC116049.2	0.00741368	-1.0938	0.018	0.034	1
PUM2	0.00741693	-0.086777	0.937	0.958	1
CXXC4-AS1	0.00743517	-1.35542	0.011	0.024	1
SQLE	0.00745262	-0.141501	0.619	0.652	1
SRSF6	0.00747177	-0.220977	0.269	0.315	1
ARRDC1-AS1	0.00747354	-0.70523	0.03	0.05	1
ADAM28	0.00747863	-0.593721	0.068	0.095	1
LINC02666	0.00747977	-0.496342	0.072	0.101	1
EMID1	0.00749428	-0.599435	0.059	0.085	1
PDPR	0.00749808	-0.299569	0.144	0.183	1
CDON	0.00751264	0.111679	0.736	0.677	1
LRRC8C-DT	0.00752324	-0.726925	0.031	0.051	1
AC091045.1	0.0075393	-1.11253	0.011	0.024	1
LMO1	0.00754505	-0.367177	0.184	0.223	1
CHD6	0.00754791	-0.125531	0.777	0.809	1
TSNAX	0.00755181	-0.285724	0.235	0.278	1
KIF26B-AS1	0.00762519	-0.497055	0.124	0.157	1
CDRT4	0.00762694	-0.266262	0.3	0.343	1
ACBD6	0.00764834	-0.137883	0.583	0.634	1
HSPB1	0.00766935	-0.18371	0.521	0.567	1
GRTP1	0.00767704	-0.352249	0.134	0.171	1
ERBB4	0.00767819	0.0920108	0.523	0.478	1
PAFAH1B3	0.00769556	-0.269911	0.207	0.249	1
KIF4A	0.00770848	0.190301	0.357	0.307	1
EDC3	0.00773145	-0.293104	0.17	0.211	1
CCDC57	0.00773907	-0.220298	0.374	0.422	1
KLHL5	0.00775565	-0.207751	0.365	0.415	1
KIF18B	0.00780497	0.283342	0.267	0.223	1
MIR210HG	0.00783765	-0.539529	0.06	0.086	1
ADAMTS20	0.00783772	-0.545358	0.056	0.082	1
NDRG2	0.00786806	-0.503186	0.082	0.111	1
GGCX	0.00787573	-0.373446	0.14	0.176	1
ZNF512	0.00802005	-0.451023	0.097	0.129	1
WDR77	0.00802887	0.333689	0.165	0.129	1
PPARGC1B	0.00803076	1.05376	0.02	0.008	1
COBL	0.00804092	0.18063	0.267	0.22	1
ZNF326	0.00804513	-0.111203	0.6	0.657	1
FBXO38	0.00806946	-0.169506	0.406	0.456	1
EEF1AKMT4	0.00809132	0.620935	0.061	0.038	1
ARMC10	0.0081068	-0.309493	0.172	0.211	1
WDR41	0.00814653	-0.212555	0.237	0.283	1
DCAF13	0.00814681	-0.242751	0.268	0.313	1
AC104211.1	0.00814704	-1.49373	0.005	0.014	1
TDGF1	0.00815503	0.302352	0.276	0.234	1
DLGAP1-AS1	0.00816157	-1.00764	0.015	0.03	1
NECTIN2	0.00817819	-0.141492	0.537	0.588	1
TSPOAP1	0.00820867	-0.75676	0.025	0.043	1
H1FX-AS1	0.0082227	1.07613	0.028	0.014	1
ERI3	0.00828141	-0.168295	0.396	0.448	1
PHF20L1	0.0082982	-0.15624	0.535	0.578	1
GAS2L3	0.00832025	0.183184	0.341	0.291	1
WWTR1	0.00832043	0.209692	0.724	0.709	1
MPG	0.00832169	-0.323801	0.192	0.232	1
MNAT1	0.0083231	-0.133982	0.835	0.858	1
MSMO1	0.0083252	-0.237464	0.402	0.442	1
FAF2	0.00832826	-0.147088	0.469	0.524	1
MTPAP	0.008333	-0.366596	0.14	0.177	1
STXBP3	0.0083356	-0.270793	0.288	0.333	1
LINC00842	0.00834593	0.471802	0.09	0.062	1
ZBTB7C	0.00835922	-0.576188	0.071	0.098	1
ERBB2	0.00837313	-0.336496	0.159	0.197	1
CLDN10	0.00838184	0.244367	0.496	0.452	1
KEAP1	0.00839277	0.33247	0.134	0.101	1
SLC25A45	0.00842327	-1.66084	0.003	0.012	1
AC090282.1	0.00842327	-1.66084	0.003	0.012	1
DAPK3	0.00844859	0.386631	0.248	0.211	1
PRRC2A	0.00846698	-0.189373	0.388	0.441	1
CCDC169	0.00849238	0.522028	0.11	0.081	1
ARL6	0.00850069	-0.486806	0.08	0.11	1
DPP8	0.00851389	-0.156715	0.42	0.474	1
CACNA1C	0.00855252	-0.456337	0.374	0.409	1
SLK	0.00855573	-0.254568	0.346	0.392	1
LGALS3	0.0085884	-0.616636	0.036	0.057	1
MMP25-AS1	0.00860499	-0.413398	0.086	0.116	1
DNMBP	0.00861514	-0.162439	0.664	0.697	1
ANKS1B	0.00864163	-0.28251	0.269	0.309	1
AC027644.3	0.00864944	-0.673219	0.038	0.059	1
NR1H2	0.00865827	-0.357691	0.153	0.19	1
ZBTB49	0.00868555	-0.69646	0.04	0.062	1
PXDNL	0.00868989	-0.432614	0.12	0.153	1
ANAPC4	0.00871949	-0.257294	0.219	0.262	1
LINC02269	0.00874147	-0.724966	0.084	0.112	1
SPPL2B	0.00875065	0.327804	0.159	0.123	1
GOSR2	0.0087665	-0.281131	0.268	0.311	1
MSH6	0.00876867	-0.175158	0.515	0.557	1
KCNQ1	0.00879046	-0.830761	0.02	0.037	1
RNF13	0.00880654	-0.154979	0.471	0.525	1
IFI6	0.00881136	-1.2458	0.012	0.026	1
TASOR	0.00881165	-0.151994	0.454	0.503	1
REC8	0.0088211	0.800006	0.041	0.023	1
AC005062.1	0.00884908	-0.398403	0.348	0.384	1
LINC00665	0.00887283	-0.186663	0.272	0.32	1
ZNF583	0.00888669	-0.786367	0.02	0.037	1
ZNF563	0.00888946	-0.918224	0.021	0.038	1
LINC00648	0.00891312	0.548618	0.07	0.046	1
COX11	0.00892959	-0.326486	0.137	0.174	1
PTPN14	0.00893722	0.122377	0.878	0.865	1
ST7-AS1	0.00896206	-1.04226	0.012	0.026	1
H3F3A	0.00899821	0.0628945	0.983	0.981	1
ERV3-1	0.00899933	-0.245798	0.192	0.235	1
KDM3B	0.00900935	-0.121974	0.615	0.668	1
BLZF1	0.00902041	-0.294846	0.205	0.245	1
KCNK12	0.00905944	-0.149446	0.573	0.619	1
EHHADH	0.00909171	-0.788325	0.028	0.047	1
CHM	0.00910445	-0.160042	0.51	0.553	1
DRAM2	0.00912665	-0.310698	0.19	0.231	1
NFRKB	0.00914319	-0.366357	0.133	0.168	1
WDR92	0.00915058	-0.416639	0.105	0.138	1
MCRIP1	0.00916693	0.343737	0.19	0.152	1
CAMKV	0.00917512	1.6802	0.012	0.003	1
FAM192A	0.00920058	-0.185755	0.408	0.458	1
AC074212.1	0.00920138	-0.786367	0.021	0.038	1
AC002429.2	0.00921501	-0.354733	0.119	0.153	1
TSPEAR-AS2	0.00922337	1.39806	0.016	0.006	1
AC015987.1	0.00924968	-1.14626	0.009	0.022	1
AC100763.1	0.00924968	-1.14626	0.009	0.022	1
GOLIM4	0.00926047	-0.293792	0.245	0.287	1
HIGD2A	0.00926125	0.202348	0.321	0.273	1
SLC3A2	0.00927434	-0.112181	0.752	0.78	1
CPEB4	0.009286	0.137074	0.643	0.604	1
EIF4A1	0.00931465	0.10464	0.907	0.918	1
ZNF439	0.00935962	-0.84526	0.022	0.038	1
CA12	0.00936227	-0.222658	0.627	0.677	1
AL583808.1	0.00936795	-0.506034	0.074	0.102	1
AASDH	0.00938125	-0.295267	0.152	0.19	1
TGDS	0.00938852	-0.47433	0.085	0.114	1
SKIV2L	0.00941244	-0.422225	0.077	0.106	1
METTL3	0.00942413	-0.358692	0.16	0.197	1
EXOG	0.00942736	-0.378692	0.138	0.173	1
LRRC39	0.00942969	1.47041	0.015	0.005	1
NPIPB13	0.00942969	1.47041	0.015	0.005	1
YAF2	0.00943436	-0.251627	0.368	0.408	1
CCZ1	0.00943736	-0.337916	0.174	0.212	1
PTAFR	0.00943994	1.56156	0.014	0.004	1
AC084198.2	0.0094834	-0.421165	0.091	0.122	1
RFX2	0.00949842	-0.580217	0.057	0.082	1
ELOVL5	0.00951509	0.418193	0.396	0.36	1
SH3GLB1	0.00952915	-0.168333	0.388	0.437	1
AL138701.2	0.00953743	-0.555126	0.04	0.062	1
KPNB1	0.0095492	0.120909	0.826	0.812	1
AC108752.1	0.00955219	0.725055	0.068	0.045	1
ABCC6	0.00956444	-0.684682	0.029	0.048	1
IRAK1BP1	0.00956555	-0.384562	0.124	0.158	1
SHROOM4	0.00958236	-0.432211	0.193	0.23	1
PYM1	0.00958331	-0.24295	0.283	0.327	1
PPP1R10	0.00959942	-0.189546	0.288	0.337	1
ENPP5	0.00960467	-0.600229	0.051	0.075	1
TERF1	0.00962004	-0.11272	0.537	0.597	1
SIPA1	0.00963641	-0.668489	0.029	0.048	1
AL031428.1	0.00963996	-0.425919	0.116	0.149	1
RABEP1	0.00964132	0.130015	0.693	0.662	1
COG5	0.00964507	-0.121196	0.736	0.774	1
GCH1	0.00964583	0.652918	0.067	0.044	1
SNAPIN	0.0096462	-0.580217	0.045	0.068	1
AUH	0.00965877	-0.156323	0.596	0.632	1
AC106799.2	0.00969301	-0.738838	0.03	0.05	1
ZNF329	0.00970532	-0.475666	0.068	0.095	1
MBD2	0.00971604	-0.258532	0.307	0.349	1
SMCHD1	0.00971729	0.161995	0.728	0.706	1
PTPDC1	0.00974672	-0.332641	0.159	0.197	1
SNHG26	0.00975531	0.479579	0.078	0.053	1
ARGLU1	0.00981003	-0.128544	0.71	0.732	1
RBBP6	0.00985686	-0.126042	0.654	0.697	1
TSTD3	0.00985806	-0.288026	0.285	0.325	1
ZNF284	0.00988136	-1.3978	0.005	0.015	1
SETD1B	0.0098872	0.406279	0.155	0.122	1
RPE	0.00992575	-0.225261	0.319	0.363	1
PDCD11	0.0099302	-0.31484	0.182	0.221	1
MTNR1A	0.00993106	-1.2458	0.007	0.018	1
SOS2	0.00994009	-0.204576	0.534	0.576	1
ECHDC1	0.00995779	-0.164102	0.503	0.548	1
PCDH17	0.00996408	-0.765063	0.13	0.163	1
GDI2	0.00996991	-0.131935	0.611	0.656	1
SNX25	0.00999457	0.15936	0.659	0.612	1
COG8	0.0100035	-0.540541	0.049	0.073	1
AZIN1	0.0100062	0.158836	0.609	0.564	1
UBE2W	0.0100129	-0.139194	0.687	0.715	1
ANKRD12	0.0100316	-0.0979321	0.838	0.862	1
DLAT	0.0100433	0.30247	0.241	0.2	1
MARVELD2	0.0100439	-0.373903	0.172	0.21	1
TRIP12	0.0100467	-0.0901473	0.907	0.926	1
ACTN4	0.0100471	0.185337	0.638	0.606	1
PFDN2	0.010058	0.260039	0.308	0.265	1
RBM6	0.0100702	-0.109251	0.776	0.806	1
PLA2G3	0.0100911	0.794844	0.046	0.027	1
SIPA1L3	0.0101039	-0.156989	0.508	0.543	1
SHPRH	0.0101155	-0.179557	0.583	0.613	1
MFSD14C	0.010125	-0.120123	0.681	0.729	1
TYRO3	0.0101252	-0.177194	0.459	0.5	1
ARHGAP23	0.0101526	0.775263	0.044	0.026	1
AL157938.3	0.0101552	0.952141	0.026	0.012	1
JPX	0.010161	-0.119139	0.729	0.781	1
PDPK1	0.010197	-0.260106	0.176	0.216	1
SEPTIN7-AS1	0.0102114	-1.10378	0.01	0.022	1
ATRNL1	0.0102352	-0.22813	0.379	0.428	1
ZNF18	0.0102553	-0.894326	0.024	0.042	1
ZFAND6	0.0103191	-0.11952	0.779	0.806	1
DNAJC27	0.0103307	-0.350387	0.08	0.109	1
UBR4	0.0103781	-0.162623	0.513	0.558	1
TAFA2	0.010393	-0.524774	0.07	0.097	1
CCNC	0.0104089	-0.126912	0.488	0.54	1
ARHGAP11A	0.0104429	0.387698	0.259	0.219	1
GCLM	0.0104435	0.143018	0.796	0.764	1
ZNF613	0.0105028	-0.433425	0.063	0.09	1
GTDC1	0.0105251	0.161711	0.59	0.548	1
IGFBP3	0.0105302	0.12731	0.648	0.612	1
USP3	0.0105567	0.265416	0.409	0.371	1
ZHX2	0.01056	-0.181217	0.505	0.547	1
LCOR	0.0105729	-0.173983	0.68	0.695	1
MIF	0.0105836	0.0929636	0.914	0.902	1
SKAP2	0.0105907	0.348687	0.126	0.094	1
ZNF738	0.0105927	-0.31522	0.247	0.287	1
ITGA4	0.0107591	-1.83076	0.003	0.01	1
PHYKPL	0.0107597	-0.238245	0.214	0.255	1
SMARCE1	0.0107602	-0.168836	0.511	0.553	1
AC012636.1	0.0107817	-1.73122	0.003	0.01	1
AC005225.3	0.0107897	-1.52591	0.004	0.013	1
DHRS7B	0.0108067	-0.213544	0.305	0.352	1
CCDC149	0.0108164	0.512384	0.084	0.058	1
TEFM	0.0108332	-0.425348	0.103	0.134	1
ATP1A1-AS1	0.0108483	-0.70523	0.046	0.068	1
DGKE	0.010858	-0.468191	0.076	0.103	1
VTCN1	0.0108813	0.212623	0.398	0.355	1
ARL4C	0.0109113	0.32411	0.228	0.19	1
LINC00174	0.0109207	-0.294454	0.213	0.253	1
FAM169A	0.0109354	-0.156656	0.775	0.799	1
UBE2E1	0.0109459	-0.153022	0.663	0.697	1
TGIF2	0.0110099	-0.213509	0.268	0.311	1
NDUFS6	0.0110693	0.148365	0.614	0.562	1
PDIA3	0.011119	-0.135861	0.765	0.783	1
ALMS1	0.0111345	-0.189549	0.421	0.466	1
ATP6V0E2	0.0111706	0.719436	0.053	0.033	1
MTHFD2	0.0111933	0.273262	0.256	0.215	1
FADS6	0.0112411	-0.58819	0.035	0.055	1
TAF7	0.0112606	-0.186189	0.426	0.472	1
PPP1CB	0.0112714	0.137853	0.772	0.743	1
PARP14	0.0112804	-0.461776	0.103	0.134	1
ZNF430	0.0112897	-0.203978	0.294	0.339	1
ALKBH3	0.0113239	-0.433871	0.099	0.13	1
TPT1	0.011328	0.0786968	0.981	0.978	1
SSU72	0.0113325	0.217769	0.353	0.31	1
ADM	0.0113386	0.767258	0.064	0.042	1
MYCBP2	0.0113467	-0.153886	0.677	0.704	1
GIT1	0.011349	0.58293	0.075	0.051	1
TIMM29	0.0113491	0.34349	0.109	0.08	1
TXNRD1	0.0113737	0.245142	0.401	0.363	1
GTPBP10	0.0114001	-0.37249	0.127	0.16	1
ELP1	0.0114067	-0.294708	0.178	0.217	1
PHRF1	0.0114106	-0.36174	0.145	0.18	1
COL14A1	0.0114161	0.374758	0.221	0.183	1
AREL1	0.0114703	-0.218679	0.294	0.339	1
PSMD9	0.0114756	-0.267757	0.192	0.231	1
CYP27A1	0.0114845	-0.62431	0.038	0.058	1
DCP1B	0.011499	-0.353654	0.13	0.164	1
CITED2	0.0115109	0.325259	0.224	0.187	1
ABHD8	0.011517	-0.395739	0.13	0.163	1
ASB3	0.0115386	-0.135745	0.639	0.688	1
SETDB1	0.0115414	-0.259604	0.241	0.283	1
MAN1C1	0.0115613	0.754202	0.064	0.042	1
TMEM50B	0.0115882	-0.394808	0.119	0.151	1
ZNF337	0.0116161	-0.414727	0.101	0.132	1
SMAD6	0.0116181	-0.156999	0.661	0.694	1
ADAM29	0.0116215	-1.3833	0.006	0.016	1
PGM5	0.0116408	0.680201	0.045	0.026	1
ELOF1	0.0116409	0.481183	0.119	0.09	1
KIF20A	0.0116436	0.30099	0.18	0.143	1
ZNF530	0.0116546	0.936405	0.035	0.019	1
ATP5MG	0.0116728	0.205167	0.615	0.585	1
WDFY3-AS1	0.0116761	-0.746227	0.027	0.045	1
CALR	0.0117426	-0.187868	0.685	0.713	1
PKN2	0.011754	-0.0861012	0.865	0.889	1
AC025284.1	0.0117718	-0.539529	0.061	0.086	1
SLCO3A1	0.0118295	0.584277	0.041	0.023	1
PEG10	0.0118641	0.198914	0.464	0.424	1
AC090114.2	0.0119413	-0.571198	0.053	0.077	1
AL162253.2	0.011946	-0.558388	0.07	0.095	1
SH3BGRL3	0.0119547	-0.249165	0.246	0.288	1
TAF2	0.011956	-0.117416	0.519	0.572	1
DLGAP4-AS1	0.0120024	-0.486806	0.108	0.139	1
PPA1	0.0120268	0.218077	0.373	0.33	1
AC053513.1	0.0120459	-0.444024	0.082	0.11	1
ZFP62	0.012052	-0.484585	0.064	0.09	1
SENP8	0.0120583	-0.511259	0.062	0.087	1
MIA2	0.0120753	-0.226617	0.28	0.323	1
UBQLN1	0.0120796	-0.1478	0.482	0.531	1
RANBP2	0.012088	-0.115889	0.602	0.655	1
RIC3	0.0120897	-0.257456	0.274	0.315	1
AC090971.2	0.0120941	-1.04226	0.011	0.024	1
SAR1B	0.0121022	-0.357187	0.181	0.216	1
TLE1	0.0121069	-0.191277	0.558	0.6	1
RHOXF1-AS1	0.0121121	0.408705	0.102	0.074	1
AC114781.2	0.0121124	-1.03007	0.011	0.024	1
PRB1	0.0121124	-1.03007	0.011	0.024	1
ATP1B2	0.0121124	-1.03007	0.011	0.024	1
DNAH17	0.0121124	-1.03007	0.011	0.024	1
RBPJ	0.0121256	-0.142123	0.81	0.821	1
FKTN	0.0121419	-0.327559	0.196	0.235	1
CARMIL1	0.0121491	-0.156388	0.695	0.731	1
LHFPL4	0.012162	-0.760371	0.028	0.046	1
KCNMB3	0.0122029	-0.431013	0.095	0.124	1
IFT88	0.0122315	-0.272196	0.357	0.396	1
GPC4	0.0122538	0.215381	0.546	0.507	1
TIMM10	0.0122786	0.41251	0.139	0.108	1
EXOSC2	0.0122794	0.507287	0.095	0.069	1
TRIB2	0.0122813	-0.512585	0.039	0.06	1
PPP4R4	0.0122999	-0.425122	0.073	0.1	1
INTS14	0.0123218	-0.425504	0.125	0.157	1
NT5DC1	0.0123322	-0.195777	0.402	0.445	1
PRKG1	0.0123383	-0.162843	0.897	0.903	1
IREB2	0.0123539	-0.133574	0.605	0.645	1
ZNF417	0.0123613	-0.293327	0.122	0.155	1
BTAF1	0.0123637	-0.13437	0.615	0.661	1
LINC01090	0.012391	-0.234014	0.481	0.518	1
ASCC1	0.012426	-0.296172	0.221	0.26	1
TPT1-AS1	0.0124325	-0.167639	0.273	0.319	1
PCNX2	0.0124451	-0.162778	0.422	0.47	1
DMXL2	0.0124481	-0.186026	0.303	0.351	1
SEC24D	0.0125355	0.132922	0.548	0.492	1
PLEKHA6	0.0125868	0.352951	0.181	0.146	1
ZMYND11	0.0125892	-0.130768	0.573	0.612	1
PDZK1	0.0126547	-1.03935	0.009	0.02	1
PLCXD3	0.0126578	-0.655189	0.045	0.067	1
FGD5	0.0127066	-0.298909	0.169	0.206	1
C2CD2	0.0127382	0.429851	0.13	0.099	1
ATM	0.012745	-0.128007	0.583	0.629	1
PDE4C	0.0127623	-0.946238	0.009	0.02	1
KRT19	0.0127839	-0.162509	0.887	0.906	1
LNX1	0.0128389	-0.205041	0.631	0.654	1
EDA	0.0128503	-0.462497	0.377	0.401	1
PRPSAP2	0.0128683	-0.211241	0.286	0.328	1
AC092691.1	0.0128894	-1.17868	0.012	0.025	1
C1RL	0.0129278	-0.305805	0.153	0.189	1
ST8SIA2	0.0129418	-0.372803	0.086	0.114	1
AF127577.2	0.0129456	-0.422225	0.08	0.107	1
RAB12	0.0129486	-0.201761	0.33	0.375	1
HSP90B1	0.0129715	-0.145565	0.922	0.9	1
MYC	0.0129723	0.696099	0.047	0.029	1
PPM1M	0.012977	1.7542	0.01	0.002	1
AXL	0.0129991	-0.572026	0.088	0.115	1
UBASH3B	0.0130225	-0.130075	0.635	0.688	1
LINC01301	0.0130403	-0.746227	0.022	0.038	1
RNF180	0.013156	-0.388506	0.175	0.209	1
FMO4	0.0131698	-0.660836	0.031	0.05	1
ARSB	0.0131729	0.263876	0.263	0.224	1
AP3D1	0.0131766	0.198987	0.433	0.392	1
SFRP2	0.0131991	-0.174307	0.388	0.436	1
BAK1	0.0131994	0.594724	0.051	0.032	1
AC010230.1	0.0132177	-1.49373	0.005	0.014	1
ZNF711	0.0132367	-0.242745	0.26	0.3	1
MAP3K1	0.0132505	0.222728	0.476	0.443	1
NCSTN	0.0132568	-0.380248	0.134	0.167	1
AC019077.1	0.0132579	-1.41572	0.005	0.014	1
NUCB2	0.0132664	-0.265374	0.205	0.243	1
CPNE4	0.0132743	0.674114	0.13	0.101	1
SPSB1	0.0132815	0.206499	0.198	0.159	1
MRPS34	0.0133041	0.231274	0.409	0.371	1
TVP23B	0.0133112	-0.317809	0.153	0.188	1
NABP2	0.01332	0.434322	0.093	0.066	1
GM2A	0.0133285	-0.339513	0.088	0.117	1
FLYWCH2	0.0133566	-0.695106	0.033	0.052	1
SLCO1A2	0.0133573	-0.452761	0.103	0.133	1
DOCK3	0.0134096	0.162215	0.666	0.625	1
RAB2B	0.0134341	-0.291602	0.181	0.219	1
NBPF11	0.0134479	-0.336564	0.186	0.223	1
DHX36	0.0134551	-0.115771	0.652	0.712	1
SLC25A6	0.0134569	0.115205	0.816	0.803	1
FHAD1	0.0134682	-1.2458	0.007	0.017	1
HAP1	0.0134682	-1.2458	0.007	0.017	1
HHLA3	0.0134727	-0.803794	0.023	0.039	1
ZNF112	0.0134794	-0.707702	0.034	0.054	1
[truncated: 13,228 more rows]

## Sheet: KO vs. WT (ExeM-Late-DEGs)
	p_val	avg_log2FC	pct.1	pct.2	p_val_adj		Seurat
TRPM7	6.83e-142	-1.16543	0.909	0.991	1.86e-137		Gene Expression
SDK1	2.09e-138	-1.33432	0.963	0.997	5.69e-134		Unfiltered
RALYL	4.98e-127	-1.43606	0.774	0.972	1.36e-122
RESF1	5.1e-100	-1.38485	0.653	0.903	1.39e-95
KCNN2	2.08e-89	-3.42038	0.1	0.471	5.67e-85
NCKAP5	1.06e-82	-2.45582	0.176	0.542	2.89e-78
CXCL12	1.91e-79	-2.57337	0.121	0.472	5.21e-75
LINC01515	4.6e-78	-4.2385	0.019	0.321	1.25e-73
AL442636.1	3.65e-72	3.17557	0.308	0.032	9.93e-68
PKIB	1.57e-71	3.20097	0.33	0.046	4.27e-67
SHROOM3	3.02e-70	-1.35564	0.561	0.815	8.22e-66
DCDC2	2.68e-69	-1.91978	0.266	0.592	7.3e-65
BICD1	6.37e-62	-1.04992	0.744	0.908	1.73e-57
MEIS2	9.01e-58	-1.11095	0.619	0.844	2.45e-53
DSP	4.21e-56	-1.18698	0.533	0.775	1.15e-51
CYSLTR2	6.13e-55	-2.57979	0.069	0.331	1.67e-50
LRP1B	1.05e-50	-0.634064	0.966	0.987	2.85e-46
RASGRF2	6.23e-49	-1.63243	0.274	0.548	1.7e-44
LYPD6	8.78e-43	-0.891643	0.621	0.826	2.39e-38
SBSPON	9.37e-43	-2.38855	0.057	0.275	2.55e-38
TSPAN5	1.22e-41	-0.957958	0.539	0.765	3.33e-37
RAPGEF5	8.27e-40	-1.59172	0.285	0.524	2.25e-35
SLC16A9	3.77e-39	-2.0991	0.079	0.294	1.03e-34
ZNF506	5.81e-39	-4.12356	0.01	0.172	1.58e-34
SGK1	8.61e-39	-2.36391	0.064	0.267	2.34e-34
UNC5B	9.92e-39	-0.883017	0.478	0.712	2.7e-34
LRRN1	9.77e-38	-0.561048	0.948	0.98	2.66e-33
PRSS12	1.68e-37	-1.04271	0.405	0.645	4.57e-33
SLC8A1	3.12e-35	-0.600558	0.957	0.982	8.5e-31
SLC2A1	4.77e-35	-1.04807	0.372	0.607	1.3e-30
XKR4	2.86e-34	-1.16735	0.537	0.713	7.79e-30
MYO10	3.84e-34	-0.889393	0.504	0.718	1.05e-29
GREB1L	2.84e-33	-1.54306	0.185	0.403	7.74e-29
TCF4	2.39e-32	-0.466804	0.981	0.993	6.5e-28
LINC02144	3.05e-32	-2.81754	0.037	0.198	8.3e-28
AL136962.1	4.27e-32	-3.98472	0.014	0.155	1.16e-27
ANK3	4.51e-31	-0.701582	0.766	0.861	1.23e-26
C15orf41	1.88e-30	-0.77322	0.545	0.721	5.12e-26
GPC5	2.15e-30	-1.96685	0.218	0.418	5.85e-26
ANKS1A	3.48e-30	-0.800427	0.854	0.931	9.47e-26
BMP2K	2.02e-29	-0.781929	0.615	0.773	5.5e-25
AGL	3.28e-29	-0.870831	0.479	0.671	8.92e-25
INPP4B	6.04e-29	1.61198	0.513	0.321	1.65e-24
TBCA	6.69e-29	-0.428731	0.946	0.98	1.82e-24
RASSF9	1.62e-27	-1.78292	0.086	0.257	4.42e-23
PALLD	1.95e-27	-0.556563	0.871	0.931	5.32e-23
SOX5	2.22e-27	-0.583869	0.84	0.913	6.04e-23
BOC	3.9e-27	-0.818087	0.487	0.669	1.06e-22
PLPP1	9.92e-27	-0.724986	0.674	0.817	2.7e-22
LINC00458	2.34e-25	1.06103	0.471	0.28	6.36e-21
FN1	9.77e-25	0.587319	0.974	0.949	2.66e-20
LINC00348	1.62e-24	-2.03719	0.097	0.256	4.42e-20
ZNF33A	7.17e-24	-0.999243	0.255	0.448	1.95e-19
NUDT4	7.49e-24	-0.78774	0.391	0.583	2.04e-19
RNF43	1.25e-23	-0.699515	0.522	0.689	3.4e-19
KDM7A	6.69e-23	-0.655936	0.555	0.728	1.82e-18
FRAS1	7.74e-23	-0.514284	0.881	0.937	2.11e-18
AC105383.1	1.11e-22	-1.40954	0.13	0.295	3.02e-18
MTRNR2L1	1.27e-22	0.885573	0.591	0.44	3.46e-18
ARID5B	1.46e-22	-1.59551	0.102	0.257	3.98e-18
RGS5	1.75e-22	-1.39259	0.162	0.331	4.78e-18
MIR4300HG	1.78e-22	-2.27882	0.052	0.184	4.84e-18
TTLL7	2.05e-22	-0.939658	0.381	0.552	5.58e-18
FTX	2.19e-22	-0.267551	0.998	0.998	5.98e-18
COL19A1	2.71e-22	-1.46137	0.14	0.303	7.39e-18
L3MBTL4	3.41e-22	0.864614	0.541	0.359	9.27e-18
DLGAP4	5.29e-22	-0.495218	0.766	0.885	1.44e-17
ZC3H12B	8.93e-22	-1.24282	0.178	0.345	2.43e-17
SGPP1	1.36e-21	-0.752754	0.411	0.578	3.7e-17
RTN4	2.14e-21	-0.530236	0.879	0.918	5.82e-17
LDHA	2.18e-21	-0.817849	0.331	0.52	5.94e-17
AL355612.1	3.85e-21	-2.1711	0.055	0.183	1.05e-16
SCN8A	6.46e-21	-1.08628	0.232	0.41	1.76e-16
PTN	1.34e-20	-1.79496	0.131	0.282	3.65e-16
LINC02672	1.65e-20	-1.19566	0.194	0.363	4.49e-16
CLCN5	3.37e-20	-0.59838	0.602	0.726	9.17e-16
SPARCL1	9.14e-20	0.712008	0.648	0.476	2.49e-15
ITGB8	9.34e-20	-1.93813	0.055	0.178	2.54e-15
GLI3	1.84e-19	-0.782962	0.492	0.637	5.01e-15
CRIM1	3.84e-19	0.577069	0.843	0.73	1.05e-14
PRTG	5.54e-19	-0.424982	0.928	0.965	1.51e-14
AC010476.2	1.82e-18	-1.20884	0.204	0.358	4.95e-14
NEK9	3.15e-18	-1.29147	0.109	0.248	8.57e-14
VAMP7	5.11e-18	-0.809478	0.308	0.472	1.39e-13
DOCK4	5.47e-18	-0.413173	0.921	0.944	1.49e-13
COL6A6	5.9e-18	-0.970679	0.225	0.387	1.61e-13
CHD7	7.71e-18	-0.359922	0.898	0.955	2.1e-13
MT-ND3	1.69e-17	0.258029	1	1	4.59e-13
MANEA	4.01e-17	-0.759923	0.303	0.471	1.09e-12
ADAMTS9-AS2	4.26e-17	-0.763806	0.476	0.624	1.16e-12
PRKACB	4.58e-17	-0.620948	0.578	0.709	1.25e-12
AC002069.2	5.81e-17	-1.71818	0.084	0.206	1.58e-12
ISL1	6.15e-17	-0.543489	0.542	0.677	1.68e-12
ZC4H2	6.65e-17	-0.893919	0.325	0.478	1.81e-12
DENND4C	7.49e-17	-0.526331	0.714	0.829	2.04e-12
LHFPL2	7.64e-17	-0.583851	0.524	0.659	2.08e-12
ATP2B4	8.43e-17	-0.58291	0.649	0.775	2.3e-12
RERE	9.32e-17	-0.236009	0.998	0.998	2.54e-12
SLC8A1-AS1	1.01e-16	-0.651997	0.462	0.617	2.75e-12
RDX	1.41e-16	-0.44804	0.762	0.864	3.85e-12
SH3PXD2A	1.81e-16	-0.839472	0.317	0.465	4.93e-12
GALNT11	2.14e-16	-0.578627	0.5	0.645	5.84e-12
TENM4	3.33e-16	-0.733508	0.43	0.585	9.08e-12
AC005062.1	4.33e-16	-1.15512	0.241	0.384	1.18e-11
TNFAIP8	4.63e-16	-0.723556	0.358	0.518	1.26e-11
JADE3	9.6e-16	-0.446357	0.808	0.87	2.62e-11
TPST1	9.68e-16	-0.666795	0.497	0.621	2.64e-11
SPPL2A	1.13e-15	-0.46239	0.706	0.812	3.07e-11
TMEM200A	1.29e-15	-1.5345	0.069	0.179	3.5e-11
EPB41L5	1.35e-15	-0.45521	0.724	0.814	3.67e-11
AC012291.3	1.81e-15	-0.785533	0.253	0.411	4.92e-11
ANXA4	1.81e-15	-1.06635	0.258	0.393	4.92e-11
MRS2	3.01e-15	0.745889	0.531	0.385	8.21e-11
LINC01004	4.33e-15	-0.50928	0.518	0.653	1.18e-10
ADAM22	5.1e-15	-1.04177	0.185	0.323	1.39e-10
MT-ND5	5.4e-15	0.222839	1	1	1.47e-10
CALM2	6.08e-15	-0.362964	0.909	0.949	1.66e-10
PDCD4	6.35e-15	-0.532233	0.471	0.609	1.73e-10
TENM3	7.74e-15	0.299905	0.997	0.986	2.11e-10
AHNAK	1.26e-14	-0.43578	0.78	0.853	3.44e-10
PTPN13	1.34e-14	-0.713321	0.505	0.633	3.65e-10
LGR4	1.39e-14	-0.541344	0.671	0.771	3.78e-10
CADPS	1.4e-14	-1.38686	0.146	0.271	3.8e-10
SORCS2	1.67e-14	-2.07136	0.03	0.114	4.54e-10
ARHGAP28	2.02e-14	0.482381	0.786	0.686	5.5e-10
GOLM1	2.27e-14	-0.850938	0.35	0.485	6.19e-10
LAMB1	2.3e-14	0.511956	0.737	0.624	6.28e-10
SERINC5	2.55e-14	-0.665826	0.616	0.718	6.94e-10
SATB2	2.8e-14	-0.942703	0.231	0.374	7.62e-10
ACSM3	2.83e-14	-1.6115	0.068	0.172	7.72e-10
MTRNR2L8	2.98e-14	0.782275	0.484	0.349	8.12e-10
MALAT1	3.54e-14	0.237676	1	1	9.64e-10
FRRS1	3.8e-14	-0.80747	0.249	0.388	1.03e-09
PHF21A	4.11e-14	-0.549945	0.535	0.668	1.12e-09
CDH11	4.27e-14	-0.798565	0.285	0.431	1.16e-09
TTTY14	5.58e-14	-0.599442	0.587	0.703	1.52e-09
ITM2B	5.95e-14	-0.394391	0.76	0.84	1.62e-09
UGCG	6.28e-14	-0.863985	0.267	0.403	1.71e-09
LINC02772	7.08e-14	-1.61934	0.064	0.163	1.93e-09
F11-AS1	8.07e-14	-3.18922	0.007	0.067	2.2e-09
PCDH11Y	8.11e-14	-0.786927	0.523	0.636	2.21e-09
ROR1	8.31e-14	-0.804294	0.454	0.58	2.26e-09
UNC13C	8.57e-14	1.06406	0.296	0.168	2.33e-09
AC091946.1	8.71e-14	-2.68487	0.013	0.081	2.37e-09
SHTN1	8.76e-14	-0.495471	0.657	0.757	2.39e-09
SHANK2	9.28e-14	0.32155	0.929	0.869	2.53e-09
DIAPH3	1.09e-13	0.396443	0.782	0.651	2.97e-09
C1orf21	1.45e-13	-0.800944	0.294	0.43	3.94e-09
PDE4B	1.47e-13	1.174	0.237	0.122	4e-09
XACT	1.92e-13	0.756712	0.421	0.277	5.23e-09
GFRA1	2.32e-13	-1.95007	0.041	0.127	6.33e-09
IQGAP2	2.79e-13	0.782648	0.476	0.347	7.59e-09
MT-ND4	3.16e-13	0.182367	1	1	8.6e-09
SLC16A1	3.36e-13	-0.556582	0.543	0.651	9.16e-09
PTPRD	3.77e-13	-1.00814	0.275	0.401	1.03e-08
CDON	5e-13	0.442182	0.801	0.677	1.36e-08
CTSV	5.34e-13	-0.355493	0.857	0.93	1.45e-08
GRHL1	5.53e-13	-0.668713	0.384	0.515	1.51e-08
MIR924HG	6.04e-13	-2.0712	0.04	0.122	1.64e-08
SLC7A2	7.1e-13	0.450469	0.777	0.685	1.93e-08
SMAD3	7.43e-13	-1.02904	0.163	0.285	2.02e-08
MXI1	8.11e-13	-0.513526	0.534	0.66	2.21e-08
MT-ND4L	9.19e-13	0.276972	0.977	0.973	2.5e-08
RASSF8	9.41e-13	-0.536805	0.531	0.661	2.56e-08
SAMD3	1.06e-12	-1.76601	0.046	0.131	2.89e-08
CASC15	1.43e-12	-0.44941	0.758	0.829	3.9e-08
GPRIN3	1.59e-12	-1.04361	0.184	0.303	4.32e-08
C2CD2	1.74e-12	1.09164	0.203	0.099	4.73e-08
LRP2	1.83e-12	0.9269	0.283	0.161	4.97e-08
TMEM178B	1.89e-12	-1.06844	0.214	0.334	5.14e-08
SLC7A5	2.12e-12	-0.376092	0.714	0.815	5.77e-08
TRIM4	2.87e-12	-5.6729	0	0.045	7.82e-08
MT-ATP8	3.46e-12	0.30764	0.927	0.921	9.43e-08
AC098829.1	3.5e-12	-0.771538	0.278	0.41	9.54e-08
STON2	3.54e-12	-0.537834	0.589	0.689	9.63e-08
PLPP3	5.09e-12	0.377738	0.899	0.861	1.39e-07
SPIN4	8.06e-12	-0.956001	0.19	0.305	2.19e-07
ASAP1	9.71e-12	-0.368232	0.91	0.96	2.64e-07
PPFIBP1	9.75e-12	-0.545922	0.483	0.6	2.65e-07
RCOR3	9.97e-12	-0.363615	0.712	0.792	2.72e-07
FBXW7	1.46e-11	0.387352	0.863	0.83	3.98e-07
RASGRP1	1.73e-11	-0.501319	0.476	0.597	4.7e-07
WNT5B	2.06e-11	-0.823343	0.174	0.29	5.62e-07
CD55	2.2e-11	-0.671208	0.393	0.51	6e-07
FAT3	2.3e-11	0.394519	0.819	0.741	6.27e-07
ALKBH3	2.38e-11	-1.42497	0.049	0.13	6.48e-07
LRRTM4	2.42e-11	-0.356106	0.934	0.959	6.59e-07
COL14A1	2.55e-11	0.842371	0.298	0.183	6.95e-07
UBLCP1	2.66e-11	-1.0448	0.108	0.21	7.26e-07
RPL34	2.74e-11	0.269782	0.964	0.941	7.46e-07
MIR4458HG	2.8e-11	-5.46645	0	0.041	7.61e-07
HIST1H1D	3.04e-11	-0.822946	0.177	0.295	8.28e-07
ACKR3	3.05e-11	-0.712949	0.248	0.37	8.32e-07
MYOCD	3.26e-11	-1.58828	0.066	0.152	8.87e-07
RIMS2	3.33e-11	-0.351752	0.951	0.952	9.07e-07
SEMA3E	3.66e-11	-0.750307	0.363	0.486	9.97e-07
PTPRZ1	3.88e-11	-0.733484	0.202	0.323	1.06e-06
GPT2	4.05e-11	-0.841089	0.191	0.308	1.1e-06
AC005562.1	5.12e-11	-0.466962	0.635	0.737	1.39e-06
AC023480.1	5.27e-11	-0.795664	0.221	0.338	1.44e-06
BCL11B	5.33e-11	-0.698896	0.342	0.464	1.45e-06
EPB41L3	5.99e-11	-0.771782	0.507	0.624	1.63e-06
NINL	6.61e-11	-0.298845	0.88	0.912	1.8e-06
ASPM	7.12e-11	0.484544	0.648	0.527	1.94e-06
LINC01278	8.25e-11	-0.322186	0.744	0.844	2.25e-06
SPINK5	8.41e-11	0.730223	0.32	0.203	2.29e-06
PCAT14	8.51e-11	-0.40354	0.786	0.846	2.32e-06
MBD5	9.01e-11	-0.263595	0.917	0.958	2.45e-06
LSAMP	1.09e-10	-0.878455	0.348	0.458	2.96e-06
CDH1	1.11e-10	-0.26754	0.92	0.95	3.01e-06
DPP10	1.16e-10	-0.781583	0.32	0.435	3.16e-06
EPC1	1.17e-10	-0.29019	0.766	0.853	3.19e-06
FOXO1	1.25e-10	-0.330884	0.744	0.826	3.39e-06
RAB30	1.29e-10	-1.25013	0.062	0.144	3.52e-06
RPS21	1.35e-10	0.325105	0.875	0.862	3.68e-06
LYPD6B	1.5e-10	-0.52344	0.485	0.6	4.09e-06
HS6ST3	1.53e-10	-0.308079	0.885	0.924	4.16e-06
SLC25A13	1.73e-10	-0.365964	0.693	0.786	4.72e-06
KCNK1	1.73e-10	-0.557424	0.423	0.54	4.72e-06
STT3B	1.8e-10	-0.298171	0.797	0.873	4.91e-06
GLB1	1.9e-10	-0.44659	0.532	0.646	5.18e-06
PRKN	1.97e-10	-0.489755	0.537	0.651	5.36e-06
EDIL3	2.03e-10	-0.832257	0.441	0.548	5.52e-06
HEG1	2.04e-10	-0.669887	0.289	0.407	5.56e-06
PBX1	2.62e-10	-0.213666	0.992	0.992	7.12e-06
WIPF1	2.83e-10	-0.459545	0.555	0.657	7.71e-06
SLC35F3	2.92e-10	-0.811474	0.243	0.361	7.95e-06
UBASH3B	2.98e-10	-0.403085	0.566	0.688	8.1e-06
KDM4B	3.29e-10	-0.587389	0.35	0.468	8.97e-06
AC009262.1	3.55e-10	-0.479892	0.446	0.561	9.68e-06
SPRED1	4.74e-10	-0.455038	0.676	0.755	1.29e-05
ANGPT1	5.11e-10	-0.573247	0.559	0.647	1.39e-05
AC002377.1	5.77e-10	-1.49139	0.057	0.134	1.57e-05
BZW2	5.91e-10	-0.392567	0.597	0.692	1.61e-05
SVEP1	6.2e-10	0.519803	0.517	0.396	1.69e-05
GRID2	6.39e-10	0.949746	0.418	0.306	1.74e-05
DNAH14	6.51e-10	-0.303766	0.813	0.873	1.77e-05
AC139720.1	6.7e-10	1.72584	0.08	0.024	1.83e-05
BTBD9	6.8e-10	-0.344814	0.607	0.715	1.85e-05
SHISA9	6.87e-10	0.330944	0.793	0.71	1.87e-05
LINC01924	6.99e-10	-0.878778	0.216	0.331	1.9e-05
EVA1A	7.54e-10	-1.72345	0.038	0.104	2.05e-05
ETV1	7.6e-10	-0.694178	0.251	0.366	2.07e-05
OPHN1	7.74e-10	-0.424597	0.554	0.664	2.11e-05
KIT	7.95e-10	0.659029	0.408	0.294	2.16e-05
FOXO3	8.67e-10	-0.549341	0.569	0.651	2.36e-05
UBAP2	1.1e-09	-0.324676	0.669	0.784	3e-05
IGFBP7	1.18e-09	0.424343	0.55	0.428	3.22e-05
GABRB3	1.22e-09	0.512257	0.473	0.355	3.31e-05
SMC4	1.41e-09	0.302213	0.783	0.703	3.84e-05
CLINT1	1.52e-09	-0.345195	0.734	0.814	4.13e-05
PPP2R3A	1.52e-09	-0.514174	0.442	0.548	4.14e-05
PRRC2C	1.65e-09	-0.246223	0.944	0.967	4.49e-05
CORO2A	1.73e-09	-0.537936	0.344	0.463	4.71e-05
CHN1	1.75e-09	-0.362299	0.745	0.809	4.77e-05
FREM1	1.78e-09	-0.56991	0.345	0.464	4.84e-05
PRAG1	1.9e-09	0.442742	0.674	0.591	5.19e-05
AL008633.1	1.99e-09	-0.417782	0.626	0.73	5.42e-05
FAM193A	2e-09	-0.383309	0.59	0.689	5.45e-05
MAFB	2.04e-09	-1.00994	0.081	0.165	5.56e-05
LPAR1	2.05e-09	0.869833	0.2	0.11	5.57e-05
FOCAD	2.07e-09	-0.292299	0.8	0.868	5.65e-05
AC021752.1	2.5e-09	-1.15752	0.068	0.146	6.8e-05
LINC01357	2.54e-09	-2.48483	0.01	0.056	6.93e-05
MYO5B	2.69e-09	-0.48149	0.444	0.548	7.34e-05
PIAS1	2.93e-09	-0.335074	0.776	0.851	7.97e-05
KIF26B	3.26e-09	-0.41337	0.858	0.878	8.88e-05
ALK	3.63e-09	-1.34299	0.128	0.216	9.9e-05
BRWD1	3.69e-09	-0.364881	0.818	0.873	0.000100556
MAPK10	3.76e-09	-0.72249	0.248	0.351	0.000102272
FHOD3	4.1e-09	-1.375	0.137	0.227	0.000111636
BCL2	4.13e-09	0.987153	0.134	0.062	0.000112379
TRIM24	4.15e-09	0.266623	0.891	0.85	0.000112956
MET	4.58e-09	-1.05172	0.088	0.17	0.000124679
RPS25	4.63e-09	0.233675	0.966	0.952	0.000125954
AC007001.1	4.65e-09	-2.18747	0.011	0.057	0.000126729
HEY1	4.9e-09	-1.44408	0.04	0.103	0.000133397
RASSF3	5.09e-09	-0.677055	0.291	0.396	0.000138492
RPL4	5.16e-09	0.219945	0.956	0.94	0.000140421
CTTNBP2	5.27e-09	-0.354548	0.634	0.735	0.000143611
WWC1	5.48e-09	0.376582	0.678	0.569	0.00014927
CEBPZOS	6.24e-09	-2.01394	0.018	0.068	0.000169902
CALD1	6.67e-09	-0.261002	0.893	0.925	0.000181733
ADGRG1	6.82e-09	-1.16864	0.063	0.136	0.000185739
LMBRD1	8.9e-09	-0.373341	0.643	0.723	0.000242282
WFDC2	9.04e-09	-0.527782	0.363	0.468	0.000246111
COL4A2	9.31e-09	-1.13628	0.103	0.186	0.000253421
TMSB10	9.69e-09	0.333814	0.807	0.777	0.000263831
ERRFI1	9.95e-09	-0.426965	0.592	0.689	0.000270945
RYR1	1.08e-08	-0.829786	0.14	0.232	0.000292934
ZMAT4	1.12e-08	-0.289622	0.855	0.914	0.000305335
FZD6	1.15e-08	-0.406826	0.55	0.63	0.000312153
SND1	1.22e-08	0.252822	0.912	0.879	0.000332012
ENG	1.25e-08	-0.839025	0.133	0.224	0.00033925
KCNH7	1.27e-08	1.28763	0.077	0.026	0.000346384
RPS27A	1.4e-08	0.163651	0.999	0.996	0.000381446
SEL1L3	1.45e-08	-0.580404	0.304	0.412	0.000396038
TTN-AS1	1.54e-08	-0.586687	0.23	0.334	0.000418167
ECHDC3	1.58e-08	-5.01394	0	0.03	0.000429898
AF117829.1	1.64e-08	-0.348929	0.54	0.639	0.0004476
EFHD1	1.65e-08	1.35598	0.094	0.037	0.00044972
LINC02694	1.82e-08	-0.561333	0.408	0.507	0.000496226
SIPA1L1	2.14e-08	-0.339264	0.89	0.928	0.000583678
FBLN1	2.54e-08	0.275577	0.769	0.686	0.000691776
SLC16A10	2.63e-08	-1.00007	0.224	0.318	0.000717217
PHF21B	2.78e-08	0.381216	0.683	0.602	0.000756443
ACACA	2.81e-08	-0.286502	0.853	0.898	0.000764603
HTR1E	2.84e-08	-0.772215	0.223	0.32	0.000774055
BCAR3	3.12e-08	-0.566212	0.34	0.443	0.000849344
VSNL1	3.12e-08	-0.841826	0.103	0.184	0.000850378
ANKRD6	3.58e-08	-0.494661	0.312	0.42	0.000975055
MT-ATP6	3.63e-08	0.167559	1	1	0.000988273
TLE1	3.68e-08	-0.424764	0.499	0.6	0.00100115
PDZRN3	3.83e-08	-0.481344	0.548	0.643	0.00104247
MGAT4C	3.84e-08	-2.01599	0.024	0.075	0.00104637
CASD1	3.91e-08	-0.366824	0.528	0.624	0.00106443
RCAN2	4.39e-08	-0.583784	0.367	0.464	0.0011956
METTL24	4.46e-08	-1.92647	0.015	0.059	0.00121562
CCNG2	4.49e-08	-0.429521	0.46	0.559	0.00122306
EEF1A1	4.58e-08	0.147227	1	1	0.00124612
MAGI1	4.7e-08	0.247393	0.96	0.938	0.00128033
PDE10A	4.76e-08	0.427302	0.542	0.433	0.00129614
HOXB6	5.44e-08	-1.58045	0.026	0.078	0.00148175
SOX7	5.51e-08	-2.68658	0.006	0.041	0.00150146
SGMS1	5.7e-08	-0.388089	0.766	0.818	0.00155138
ZBTB25	5.7e-08	-0.687219	0.205	0.301	0.00155185
TOP2A	5.72e-08	0.351681	0.681	0.596	0.00155717
TOM1L1	6.01e-08	-0.537133	0.375	0.472	0.00163544
COL4A5	6.13e-08	-0.280327	0.879	0.915	0.00166808
RPL36A	6.65e-08	0.321211	0.889	0.864	0.00181094
ANLN	7.17e-08	0.42142	0.581	0.477	0.0019526
ZNF592	7.19e-08	-0.365549	0.468	0.573	0.00195687
LINC02653	7.3e-08	-1.4964	0.049	0.11	0.00198668
MARK1	7.33e-08	0.193015	0.977	0.96	0.00199578
SETBP1	8.27e-08	-0.349666	0.82	0.849	0.00225341
MYO3A	8.33e-08	-0.775639	0.166	0.254	0.00226957
LRRC1	8.57e-08	-0.415574	0.467	0.565	0.0023345
SH3BP5	8.76e-08	-0.635722	0.244	0.339	0.002386
PPARG	9.02e-08	-0.412076	0.791	0.837	0.00245523
RPLP1	9.11e-08	0.148651	1	0.999	0.00248022
ZFAND3	9.96e-08	-0.171239	0.993	0.995	0.00271194
DBI	1.05e-07	-0.277252	0.817	0.871	0.00284737
SLC4A8	1.1e-07	-0.404611	0.622	0.71	0.00300418
HSD17B7	1.11e-07	-1.18105	0.046	0.106	0.00302209
FIGNL2	1.15e-07	-1.05359	0.057	0.122	0.00312913
ADAMTS12	1.17e-07	-0.900406	0.169	0.253	0.00317365
ADAMTS18	1.19e-07	-0.350262	0.842	0.878	0.00323497
SYDE2	1.29e-07	-0.306217	0.68	0.764	0.00350014
KIF5B	1.3e-07	-0.25547	0.796	0.854	0.00354778
IKZF2	1.32e-07	-0.476406	0.456	0.543	0.0036
TAPT1-AS1	1.36e-07	-0.600535	0.194	0.288	0.00369345
MERTK	1.49e-07	-1.10857	0.107	0.182	0.00406099
PVT1	1.57e-07	0.684055	0.26	0.171	0.00428734
SEMA3A	1.58e-07	-0.398867	0.379	0.48	0.00429652
ARFGEF2	1.73e-07	-0.339537	0.582	0.669	0.00470472
FYN	1.81e-07	-0.457218	0.388	0.486	0.004933
PCDH10	1.82e-07	-0.899989	0.124	0.203	0.00494661
EDNRB	1.82e-07	0.531238	0.541	0.453	0.00495892
ATP2B1	1.87e-07	-0.185096	0.997	0.997	0.00510471
KRT19	2e-07	-0.359817	0.891	0.906	0.00545843
ZFPM2	2.02e-07	-0.937835	0.133	0.212	0.0054993
REXO2	2.05e-07	-0.39213	0.431	0.531	0.00557637
ASCC3	2.22e-07	0.316452	0.771	0.695	0.00604422
ZNF804A	2.31e-07	-1.60362	0.069	0.133	0.00628529
RPS29	2.33e-07	0.199342	0.963	0.954	0.00634001
IL17RE	2.37e-07	-1.17085	0.06	0.122	0.00646581
SLC15A1	2.59e-07	-1.03903	0.118	0.192	0.00704468
MANEA-DT	2.73e-07	-1.14661	0.046	0.103	0.00744051
FANCA	2.88e-07	0.406692	0.411	0.307	0.00785608
PDE4D	2.89e-07	0.614546	0.296	0.203	0.00786495
PRSS23	2.9e-07	-0.711563	0.149	0.233	0.0078988
LINC01456	3.05e-07	-0.622275	0.207	0.299	0.00831429
NCOA7	3.08e-07	-0.853917	0.152	0.231	0.00838428
CLEC2D	3.16e-07	-0.37635	0.451	0.548	0.00859259
HSPB8	3.33e-07	-0.845737	0.113	0.189	0.00907654
SPRY4	3.34e-07	0.49567	0.416	0.323	0.00909595
AC009120.2	3.34e-07	-0.575221	0.172	0.263	0.0091064
NABP1	3.53e-07	-1.42898	0.053	0.11	0.00961873
RAD51-AS1	3.7e-07	-0.589853	0.2	0.291	0.0100711
MXRA5	3.9e-07	-0.831698	0.135	0.212	0.0106246
FSBP	3.92e-07	-1.05552	0.064	0.127	0.0106667
AC022140.1	3.92e-07	-0.368089	0.489	0.593	0.0106723
PCMTD1	3.92e-07	-0.265492	0.717	0.799	0.0106808
FAAH2	3.93e-07	-0.607581	0.275	0.362	0.0107044
MGA	4.04e-07	-0.371239	0.476	0.569	0.011002
RYR3	4.14e-07	0.616908	0.223	0.144	0.011271
PARD3B	4.62e-07	0.293491	0.865	0.807	0.0125932
MEIS1	4.72e-07	-0.223861	0.851	0.915	0.0128526
DIO3	4.76e-07	-0.614965	0.363	0.444	0.0129614
AC026765.3	4.9e-07	-0.753732	0.144	0.223	0.0133329
SBF2-AS1	4.91e-07	-0.608563	0.202	0.291	0.0133635
DTNA	5.22e-07	-0.543326	0.496	0.572	0.0142248
DACT1	5.37e-07	-0.666877	0.189	0.274	0.0146226
AMN1	5.84e-07	-0.849266	0.081	0.148	0.0159042
PSTPIP2	5.85e-07	0.658677	0.327	0.24	0.0159256
TACC1	5.9e-07	0.39543	0.703	0.634	0.0160791
CNIH3	6.28e-07	-0.570528	0.267	0.359	0.0170942
SMCHD1	6.69e-07	0.276285	0.766	0.706	0.0182305
MMD	7.14e-07	-0.712949	0.144	0.223	0.0194336
RARRES2	7.14e-07	0.409482	0.661	0.599	0.0194508
PKP4	7.35e-07	0.254407	0.83	0.757	0.0200054
AC012459.1	7.62e-07	-0.823854	0.089	0.157	0.0207457
LNX1	7.73e-07	-0.33045	0.571	0.654	0.0210406
TRIM38	7.89e-07	-0.629508	0.168	0.251	0.021478
ACVR2A	8.11e-07	-0.31869	0.54	0.624	0.0220807
GCLM	8.17e-07	0.287224	0.819	0.764	0.0222534
GREM2	8.26e-07	0.598754	0.281	0.196	0.0224906
FTH1	8.35e-07	0.169766	0.911	0.9	0.0227358
NLK	8.38e-07	-0.30975	0.619	0.698	0.0228174
SFRP1	8.49e-07	-0.698896	0.185	0.267	0.0231072
RBPJ	8.54e-07	-0.313782	0.766	0.821	0.023263
ATP12A	8.91e-07	-0.666902	0.164	0.245	0.024256
DGKD	9.2e-07	-0.542632	0.187	0.275	0.0250472
RUNX1T1	9.53e-07	0.341812	0.621	0.532	0.0259585
ST6GALNAC5	9.78e-07	-0.349926	0.564	0.659	0.0266294
TNFSF15	9.87e-07	-1.74583	0.016	0.054	0.0268672
ZNF587	1e-06	-0.456501	0.275	0.368	0.0272924
ADAMTS1	1.01e-06	1.1872	0.074	0.03	0.0274444
PARP8	1.02e-06	-0.266273	0.844	0.886	0.0277373
S100A11	1.03e-06	0.318405	0.707	0.636	0.0280597
ANO4	1.04e-06	-0.331456	0.363	0.464	0.0282844
NEDD9	1.06e-06	-0.509235	0.278	0.371	0.0288641
MGST1	1.08e-06	0.371822	0.645	0.563	0.0294927
RFX3-AS1	1.1e-06	-0.418087	0.332	0.432	0.0299017
PM20D2	1.11e-06	-1.00245	0.059	0.118	0.0302132
GPLD1	1.13e-06	-1.15833	0.049	0.103	0.0307349
STEAP4	1.24e-06	-1.36746	0.023	0.065	0.0338919
CCDC6	1.26e-06	-0.270503	0.59	0.693	0.0341988
CEBPD	1.27e-06	0.685755	0.22	0.143	0.0346725
RNF168	1.38e-06	0.469945	0.392	0.301	0.037567
RGS3	1.45e-06	0.438632	0.347	0.254	0.03936
HERC4	1.47e-06	-0.239174	0.751	0.812	0.0400159
FTL	1.47e-06	0.200494	0.954	0.936	0.040058
IGF1	1.48e-06	0.68763	0.254	0.176	0.0401837
RAP1GAP2	1.5e-06	0.564211	0.343	0.256	0.0408803
ADAMTS6	1.52e-06	-0.52695	0.367	0.457	0.0413936
AC007091.1	1.53e-06	-1.0264	0.059	0.117	0.0416064
PLD3	1.55e-06	-0.2654	0.72	0.771	0.0420946
AL022068.1	1.61e-06	-0.740784	0.223	0.306	0.0437093
FBXL20	1.61e-06	-0.443063	0.35	0.439	0.0437145
CIT	1.62e-06	0.356311	0.474	0.371	0.0440367
SSBP2	1.66e-06	-0.378963	0.756	0.796	0.0451446
STXBP5	1.68e-06	0.296311	0.741	0.689	0.0456202
TRPS1	1.68e-06	-0.276138	0.663	0.753	0.0457819
BCAS3	1.7e-06	-0.257566	0.76	0.827	0.0461687
RPS23	1.8e-06	0.152857	0.996	0.992	0.0489216
AC104041.1	1.83e-06	-0.26458	0.808	0.848	0.0497182
RCBTB2	1.83e-06	-0.726361	0.138	0.213	0.0497844
TNPO1	1.87e-06	0.286183	0.837	0.813	0.0508314
PTEN	1.89e-06	-0.311289	0.678	0.74	0.0514576
TSPOAP1-AS1	1.93e-06	-0.899866	0.099	0.165	0.0525065
CSMD3	1.94e-06	-1.29208	0.066	0.124	0.0528348
TMEM59	1.95e-06	-0.396776	0.289	0.383	0.0532107
KATNBL1	1.97e-06	-0.275933	0.649	0.717	0.0536333
Z83843.1	1.98e-06	-0.408306	0.319	0.412	0.0539252
FGF10	2.02e-06	-1.28171	0.036	0.083	0.0549069
MYO6	2.03e-06	-0.268987	0.678	0.75	0.0554104
RPL30	2.1e-06	0.189576	0.96	0.964	0.0572819
LINC01090	2.11e-06	-0.449371	0.429	0.518	0.0575741
GREB1	2.27e-06	-0.361961	0.481	0.56	0.0618886
POC1B	2.39e-06	-0.404019	0.456	0.53	0.0649616
VCAN	2.43e-06	0.222426	0.799	0.732	0.0661289
TRDN	2.46e-06	0.671199	0.232	0.157	0.0670215
TMTC1	2.46e-06	0.250109	0.848	0.795	0.0671042
FNBP1L	2.5e-06	-0.24548	0.911	0.942	0.068116
FBXW4	2.52e-06	-0.449678	0.291	0.378	0.0686441
DERA	2.53e-06	-0.338863	0.543	0.626	0.0689652
COL4A6	2.67e-06	-0.405835	0.427	0.509	0.0727428
PINX1	2.69e-06	-0.593064	0.188	0.268	0.0732982
EYA1	2.8e-06	-0.892543	0.125	0.195	0.0761755
TUSC3	2.84e-06	-0.224549	0.89	0.921	0.0773273
NAA38	2.95e-06	-0.422948	0.302	0.395	0.0803662
ATAD2	3.13e-06	0.300587	0.562	0.461	0.0851475
ARID3A	3.2e-06	-0.195318	0.771	0.834	0.0870524
STOX2	3.24e-06	0.335363	0.621	0.544	0.088308
HDX	3.26e-06	-0.614531	0.207	0.289	0.088912
PRKAR2B	3.34e-06	-0.474819	0.301	0.387	0.0910784
RPL21	3.37e-06	0.167185	0.978	0.974	0.0917937
RPL41	3.37e-06	0.143428	0.998	0.996	0.0918358
AC008969.1	3.47e-06	-0.705081	0.11	0.179	0.0945729
DISP1	3.56e-06	-0.473199	0.379	0.466	0.0969253
AC009055.1	3.59e-06	-0.412542	0.226	0.312	0.0976554
FDX1	3.68e-06	-0.457033	0.295	0.383	0.10011
EPHB2	3.73e-06	-1.0471	0.071	0.128	0.101504
SH3BGRL3	3.74e-06	-0.50522	0.204	0.288	0.101868
TRIM2	3.75e-06	-0.416496	0.331	0.418	0.102091
LRCH1	3.85e-06	0.169993	0.968	0.944	0.104719
SGPL1	3.86e-06	-0.519527	0.251	0.335	0.105247
RPL37A	3.94e-06	0.237614	0.963	0.971	0.10729
CCN1	3.98e-06	0.616993	0.261	0.183	0.108328
TRIML2	4.06e-06	-0.218152	0.78	0.831	0.110489
TLE4	4.1e-06	-0.250885	0.831	0.865	0.111668
ZFYVE27	4.14e-06	-0.724703	0.105	0.172	0.112691
GALNT17	4.23e-06	-0.188992	0.967	0.978	0.115186
MAN2A1	4.25e-06	0.316262	0.715	0.659	0.11565
CRPPA	4.44e-06	-0.462184	0.306	0.388	0.121022
TEX9	4.47e-06	-0.500116	0.225	0.31	0.121856
TNFRSF21	4.53e-06	0.618284	0.203	0.134	0.123295
G2E3	4.54e-06	0.352391	0.588	0.508	0.123561
FAM107B	4.6e-06	-0.550155	0.233	0.314	0.125295
PLXNA2	4.6e-06	-0.354125	0.689	0.746	0.125367
KCNQ1OT1	4.68e-06	-0.315697	0.55	0.629	0.127493
RPL6	4.75e-06	0.151093	0.986	0.979	0.129331
AL603840.1	4.79e-06	1.2175	0.075	0.033	0.130428
UBE2H	4.83e-06	-0.231029	0.734	0.806	0.131403
SNAP25	4.88e-06	1.19277	0.094	0.046	0.132968
SPIN1	5e-06	-0.211187	0.863	0.899	0.136213
HNMT	5.03e-06	-0.835719	0.083	0.143	0.137101
PKNOX2	5.14e-06	-0.340563	0.531	0.596	0.140036
TMEM131	5.21e-06	-0.210361	0.694	0.776	0.141844
TOX2	5.24e-06	-1.99867	0.008	0.036	0.142642
RPUSD3	5.42e-06	-0.668912	0.142	0.214	0.147683
KIF4A	5.42e-06	0.335817	0.402	0.307	0.147704
SOS1	5.75e-06	-0.229452	0.791	0.835	0.156633
AL449363.2	6.1e-06	-1.53155	0.018	0.054	0.166052
MYLIP	6.14e-06	-0.393911	0.414	0.493	0.167292
NAV1	6.23e-06	-0.445584	0.36	0.445	0.169613
ASAP2	6.34e-06	-0.359758	0.455	0.538	0.172545
FLRT3	6.36e-06	-0.778501	0.089	0.15	0.173133
RNF146	6.49e-06	-0.486994	0.185	0.266	0.176732
TRAF3IP2	6.5e-06	-0.533752	0.216	0.296	0.176888
ZNF875	6.51e-06	-0.649022	0.171	0.245	0.177184
RPS24	6.58e-06	0.156072	0.987	0.984	0.179301
DMD	6.66e-06	-0.43218	0.921	0.92	0.181375
GATA3	6.71e-06	-0.236294	0.739	0.804	0.182706
TBC1D1	6.77e-06	-0.212412	0.852	0.901	0.184462
PRKD1	6.79e-06	-0.1801	0.972	0.978	0.184787
CDV3	6.87e-06	-0.448175	0.33	0.409	0.187069
RIPOR2	6.97e-06	-0.538877	0.224	0.299	0.189706
TNS3	7.32e-06	0.285022	0.778	0.716	0.199395
UPF3A	7.39e-06	-0.317901	0.482	0.559	0.201265
FAM110B	7.41e-06	-0.264633	0.839	0.864	0.201889
LRCH2	7.43e-06	-1.23314	0.044	0.091	0.202224
CSGALNACT1	7.43e-06	-0.52478	0.485	0.552	0.202344
SPSB4	7.65e-06	-0.361896	0.4	0.486	0.208312
OPCML	7.71e-06	0.702759	0.304	0.227	0.209998
CTHRC1	7.8e-06	-1.4964	0.02	0.056	0.212346
KIF23	7.84e-06	0.359261	0.34	0.251	0.2136
SULF2	7.99e-06	-0.631601	0.132	0.201	0.217468
FAF1	8.14e-06	0.170671	0.925	0.926	0.22172
CENPF	8.18e-06	0.260514	0.742	0.694	0.222818
RIOK1	8.22e-06	-0.795157	0.084	0.143	0.2239
DOK6	8.32e-06	-0.225065	0.924	0.942	0.226553
ATP8A2	8.43e-06	-0.516751	0.326	0.404	0.229656
AC098656.1	8.51e-06	-0.911061	0.088	0.147	0.231788
AC124254.2	8.65e-06	-0.406268	0.348	0.435	0.235547
IGF2BP2	8.66e-06	-0.156223	0.957	0.976	0.235953
LINC01170	8.95e-06	-1.73938	0.029	0.07	0.243762
ZNF138	9.06e-06	0.410958	0.435	0.357	0.246839
ACOT2	9.42e-06	-3.5209	0.001	0.021	0.256649
S1PR3	9.48e-06	-1.0345	0.058	0.11	0.258112
COL25A1	9.65e-06	0.205414	0.951	0.925	0.262694
LEKR1	1.01e-05	-1.1741	0.042	0.088	0.27579
PAK3	1.03e-05	-0.410341	0.381	0.46	0.280469
TMEM97	1.07e-05	0.440041	0.385	0.304	0.290149
RPS28	1.09e-05	0.236994	0.906	0.913	0.296456
TBC1D32	1.11e-05	-0.34853	0.466	0.547	0.302419
ADCY2	1.13e-05	1.09997	0.171	0.111	0.307801
GADD45G	1.13e-05	-0.816636	0.077	0.134	0.308321
CLDN1	1.17e-05	1.29928	0.082	0.039	0.319599
TMEM164	1.2e-05	-0.430087	0.428	0.502	0.327394
PHLDA1	1.22e-05	0.617318	0.228	0.158	0.330915
PTPN4	1.22e-05	-0.260287	0.741	0.795	0.332113
ZNF680	1.23e-05	0.493804	0.266	0.19	0.334343
MELK	1.25e-05	0.352586	0.476	0.382	0.340364
MDN1	1.25e-05	0.380353	0.576	0.514	0.340793
CDC14A	1.27e-05	-0.368386	0.558	0.619	0.345733
CCDC18-AS1	1.27e-05	-0.568778	0.207	0.283	0.345982
TRAK1	1.27e-05	-0.404823	0.316	0.402	0.346382
CRYL1	1.27e-05	-1.14152	0.034	0.076	0.346595
PALM2-AKAP2	1.28e-05	0.487296	0.353	0.273	0.348515
SCN7A	1.3e-05	-0.904616	0.072	0.127	0.355007
SMG6	1.33e-05	-0.23045	0.606	0.69	0.361396
DNMBP	1.36e-05	-0.303338	0.636	0.697	0.369694
CEP192	1.39e-05	0.360717	0.554	0.479	0.377261
PMP22	1.39e-05	-2.51324	0.006	0.03	0.37773
BFSP2-AS1	1.39e-05	-1.40987	0.022	0.058	0.377852
ZNF337-AS1	1.43e-05	-0.588854	0.183	0.255	0.388699
DDX21	1.46e-05	0.344737	0.574	0.504	0.398162
LRCH3	1.47e-05	-0.24176	0.566	0.669	0.399813
PPP1R9A	1.47e-05	-0.259991	0.863	0.897	0.401599
BARX2	1.49e-05	-0.447159	0.295	0.371	0.405125
NDC1	1.53e-05	0.443279	0.386	0.303	0.415518
RB1	1.54e-05	-0.373129	0.363	0.456	0.418895
GATA2-AS1	1.56e-05	-0.3946	0.228	0.311	0.424806
TNC	1.57e-05	-0.404941	0.389	0.466	0.427694
NDST3	1.58e-05	-1.257	0.031	0.071	0.43121
AC010894.3	1.59e-05	-0.647648	0.118	0.183	0.433493
RAB30-DT	1.6e-05	-0.400216	0.283	0.366	0.434986
DKK2	1.61e-05	0.281161	0.199	0.129	0.437136
CDC16	1.63e-05	-0.354112	0.344	0.428	0.442862
NHSL2	1.67e-05	-0.488254	0.262	0.342	0.455835
RABGAP1	1.69e-05	-0.174372	0.866	0.911	0.461287
STK38	1.73e-05	-0.398659	0.277	0.359	0.470038
FSIP2	1.75e-05	-0.479488	0.215	0.291	0.476947
GRAMD2B	1.79e-05	-0.428807	0.308	0.393	0.486956
ARHGAP42	1.82e-05	-0.270885	0.644	0.709	0.495104
THUMPD3-AS1	1.82e-05	-0.380012	0.394	0.473	0.496238
KCNH8	1.85e-05	-0.453196	0.349	0.419	0.503496
BUB1B	1.85e-05	0.352902	0.444	0.358	0.503643
ASIC2	1.87e-05	0.718878	0.25	0.182	0.510485
KLF12	1.88e-05	-0.345912	0.514	0.584	0.51128
LINC00685	1.88e-05	-0.608329	0.156	0.225	0.51321
LINC01500	2.02e-05	-0.798925	0.091	0.149	0.551309
GPC4	2.04e-05	0.3704	0.582	0.507	0.555057
POLR2G	2.04e-05	-0.514472	0.142	0.212	0.556578
AP002954.1	2.07e-05	-0.640479	0.174	0.242	0.56496
NEDD4L	2.08e-05	-0.282846	0.401	0.493	0.565327
EXT1	2.13e-05	0.229851	0.86	0.829	0.57869
TMTC2	2.15e-05	0.209633	0.943	0.908	0.585524
ARHGAP11B	2.17e-05	0.359843	0.421	0.337	0.590077
DNAJC15	2.18e-05	-0.2106	0.718	0.805	0.594589
RAP1GDS1	2.2e-05	-0.317441	0.507	0.581	0.599923
TOP1	2.24e-05	0.224908	0.836	0.818	0.609581
METTL7A	2.25e-05	-0.781607	0.07	0.122	0.612539
PIK3C3	2.29e-05	-0.280351	0.418	0.512	0.622501
DAPK2	2.32e-05	-0.491835	0.221	0.299	0.630829
SNHG14	2.33e-05	-0.110773	0.996	1	0.63503
MYCBP2	2.36e-05	-0.275493	0.641	0.704	0.643047
CBR3-AS1	2.42e-05	-0.50947	0.269	0.345	0.657941
TRPC1	2.5e-05	-0.268942	0.569	0.652	0.67995
LINC00205	2.5e-05	-0.72684	0.094	0.152	0.680525
CCDC3	2.5e-05	-0.715663	0.115	0.176	0.680795
PIP4K2A	2.51e-05	0.261455	0.67	0.602	0.682673
COP1	2.52e-05	-0.155685	0.909	0.941	0.686031
NRXN1	2.53e-05	-0.75387	0.153	0.221	0.688002
PARP11	2.53e-05	-0.507879	0.185	0.258	0.688223
OSBPL10	2.58e-05	-0.326531	0.425	0.501	0.70199
LINC01508	2.58e-05	-1.84001	0.015	0.046	0.702474
BMPER	2.59e-05	-0.444749	0.559	0.617	0.7043
ERVMER61-1	2.59e-05	-1.23808	0.024	0.059	0.705754
PRICKLE2	2.61e-05	0.255918	0.889	0.848	0.710082
TRIM71	2.61e-05	0.24086	0.816	0.785	0.711059
CD48	2.67e-05	-1.24682	0.046	0.09	0.728208
DMTF1	2.7e-05	-0.26351	0.563	0.637	0.736481
SORCS1	2.74e-05	-1.75697	0.024	0.058	0.747078
NPSR1-AS1	2.75e-05	-0.651368	0.109	0.17	0.747622
INTS6-AS1	2.75e-05	-1.96764	0.008	0.034	0.74769
TBX3	2.75e-05	-0.24016	0.654	0.714	0.748908
CFAP70	2.77e-05	-0.744949	0.054	0.102	0.753715
SGCE	2.82e-05	-0.321973	0.482	0.56	0.767007
P2RY6	2.82e-05	-0.356168	0.468	0.536	0.768978
SCAF11	2.99e-05	-0.182887	0.829	0.885	0.814508
SUCO	2.99e-05	-0.197508	0.867	0.903	0.815493
PCDH11X	3e-05	-0.266612	0.9	0.929	0.816452
AP4E1	3.02e-05	-0.504824	0.346	0.413	0.8212
CDHR3	3.02e-05	-0.409703	0.4	0.475	0.82249
RAP2C-AS1	3.12e-05	-0.357469	0.328	0.408	0.849198
CDK6	3.15e-05	0.426296	0.36	0.279	0.858199
CBR4	3.21e-05	-0.220292	0.605	0.681	0.873035
SOX9	3.28e-05	-1.06857	0.039	0.08	0.891884
RPS6KA6	3.32e-05	-0.364588	0.303	0.383	0.903839
CBLB	3.36e-05	-0.235597	0.654	0.74	0.914786
JUP	3.54e-05	-0.316726	0.415	0.496	0.96292
RPL14	3.56e-05	0.14558	0.97	0.96	0.970735
ANKMY2	3.64e-05	-0.454222	0.244	0.32	0.992094
SNTG1	3.7e-05	-1.41942	0.105	0.161	1
SPATA5	3.73e-05	0.23399	0.683	0.61	1
MT-ND2	3.75e-05	0.106205	1	1	1
FANCF	3.8e-05	-1.14788	0.029	0.066	1
AC073071.1	3.9e-05	2.69342	0.022	0.003	1
FGD3	3.9e-05	-1.95364	0.008	0.032	1
TAC3	3.96e-05	-1.61845	0.015	0.045	1
RNF149	3.96e-05	-0.250679	0.639	0.709	1
TVP23A	3.97e-05	-1.6989	0.008	0.032	1
TRA2A	3.99e-05	-0.19751	0.765	0.83	1
AC113383.1	4.02e-05	-0.647366	0.101	0.159	1
BNC2	4.12e-05	-0.393039	0.636	0.687	1
NOD1	4.36e-05	-0.567465	0.207	0.275	1
C5orf17	4.42e-05	-1.0328	0.059	0.106	1
PCED1B	4.43e-05	1.3271	0.065	0.03	1
RHOXF1-AS1	4.56e-05	0.818952	0.124	0.074	1
WWC2	4.58e-05	0.20114	0.877	0.824	1
UBE2E3	4.59e-05	-0.207616	0.766	0.834	1
ARHGAP32	4.61e-05	-0.127275	0.952	0.975	1
PIFO	4.66e-05	-1.0694	0.042	0.084	1
GDAP1	4.66e-05	-0.721464	0.12	0.179	1
AC107072.2	4.71e-05	-0.800776	0.068	0.118	1
KDM4A	4.72e-05	-0.492687	0.16	0.228	1
MIR2052HG	4.81e-05	-0.948214	0.057	0.104	1
MMADHC	4.83e-05	-0.363786	0.313	0.391	1
PRC1	4.84e-05	0.437609	0.339	0.266	1
AC008014.1	4.85e-05	-0.3379	0.617	0.674	1
CSNK1E	4.88e-05	-0.378124	0.298	0.375	1
KNL1	4.88e-05	0.345725	0.44	0.364	1
PPP1R10	4.9e-05	-0.387278	0.258	0.337	1
ARHGEF9	4.96e-05	-0.408339	0.27	0.346	1
PTPN14	5.01e-05	0.198092	0.889	0.865	1
WASF1	5.08e-05	-0.512155	0.209	0.282	1
PCNX1	5.1e-05	-0.205716	0.801	0.868	1
NDUFAF2	5.12e-05	0.587403	0.249	0.182	1
DDX17	5.2e-05	-0.158305	0.922	0.95	1
KIF5C	5.4e-05	-0.718585	0.16	0.222	1
KDM2B	5.41e-05	-0.300087	0.363	0.447	1
U91319.1	5.42e-05	0.26265	0.556	0.467	1
AC090578.1	5.5e-05	-0.692496	0.193	0.258	1
GTF2F1	5.52e-05	-0.543618	0.155	0.22	1
KPNA2	5.56e-05	0.328071	0.589	0.53	1
PARP4	5.58e-05	-0.387042	0.243	0.319	1
AZIN1	5.66e-05	0.260573	0.637	0.564	1
TMEM135	5.68e-05	-0.187704	0.847	0.874	1
MAPK9	5.76e-05	-0.284477	0.371	0.45	1
GATA3-AS1	5.98e-05	-0.561058	0.154	0.219	1
ZNF124	6.03e-05	-0.2978	0.475	0.554	1
GNAS	6.05e-05	0.142907	0.946	0.94	1
ACVR1B	6.11e-05	-0.595595	0.153	0.216	1
BCR	6.11e-05	-0.343868	0.341	0.423	1
BTRC	6.12e-05	-0.252618	0.613	0.672	1
RELN	6.14e-05	0.708072	0.205	0.145	1
VCL	6.14e-05	0.291028	0.693	0.639	1
KDM5B	6.14e-05	-0.169104	0.816	0.87	1
LINC02253	6.24e-05	-0.419339	0.28	0.358	1
NRP2	6.33e-05	-0.689102	0.138	0.199	1
COL6A5	6.34e-05	-1.68028	0.011	0.038	1
SPOPL	6.35e-05	-0.191467	0.732	0.786	1
KRAS	6.35e-05	-0.240901	0.559	0.638	1
ERV3-1	6.37e-05	-0.510065	0.168	0.235	1
C16orf87	6.55e-05	-0.251437	0.532	0.614	1
LYN	6.59e-05	-0.237065	0.761	0.805	1
COL2A1	6.65e-05	1.97096	0.027	0.006	1
SERTAD4	6.7e-05	0.678775	0.161	0.106	1
TBC1D8	6.92e-05	-0.511589	0.311	0.384	1
SLC36A1	6.93e-05	-0.729111	0.084	0.136	1
EFCAB13	6.98e-05	1.23399	0.054	0.022	1
RSF1	7.43e-05	-0.194738	0.774	0.825	1
SLC12A8	7.45e-05	0.860946	0.099	0.055	1
MSRA	7.46e-05	-0.467618	0.281	0.35	1
NMNAT2	7.73e-05	-0.514735	0.255	0.324	1
EMC10	8.13e-05	-0.410717	0.262	0.336	1
MAP2K4	8.17e-05	-0.179199	0.75	0.799	1
FGF2	8.19e-05	-0.460907	0.225	0.293	1
PLXDC2	8.27e-05	0.168142	0.983	0.988	1
PCSK5	8.38e-05	-0.868234	0.104	0.158	1
CDKN1C	8.52e-05	-0.580621	0.124	0.183	1
LAGE3	8.6e-05	-0.726697	0.082	0.133	1
ETV3	8.7e-05	-0.302354	0.433	0.509	1
TMEM37	8.72e-05	-0.868372	0.058	0.103	1
LINC01473	8.79e-05	-0.265767	0.645	0.714	1
CTPS2	8.83e-05	-0.346976	0.356	0.429	1
WLS	8.9e-05	0.157614	0.97	0.959	1
CNTNAP2	8.96e-05	0.432232	0.404	0.331	1
AC013652.1	9.03e-05	-0.76601	0.204	0.263	1
SUDS3	9.04e-05	-0.327889	0.316	0.395	1
CPLANE1	9.06e-05	-0.343486	0.403	0.47	1
RERG	9.08e-05	-1.41237	0.031	0.066	1
NECTIN4	9.12e-05	-0.5989	0.134	0.193	1
TGFBR2	9.13e-05	-0.684397	0.202	0.265	1
RPL37	9.21e-05	0.190049	0.965	0.949	1
CCNJL	9.37e-05	-0.809338	0.069	0.116	1
FAM227A	9.48e-05	-0.923552	0.056	0.099	1
AC007389.1	9.48e-05	-1.13279	0.053	0.095	1
FGFR1	9.75e-05	0.358871	0.483	0.407	1
AC104461.1	9.83e-05	-0.649869	0.154	0.215	1
TGFB2	9.84e-05	-0.782884	0.052	0.094	1
LAMA1	9.87e-05	0.513675	0.28	0.215	1
CACNG8	9.89e-05	-0.530197	0.153	0.216	1
AL121821.2	0.000102099	-0.889393	0.044	0.085	1
NAIP	0.000102178	-0.950435	0.051	0.093	1
TRNT1	0.000103474	-0.602035	0.105	0.16	1
LPL	0.000103576	1.29673	0.064	0.03	1
PTPRM	0.000105144	0.190894	0.893	0.87	1
ZNF277	0.000105255	-0.342959	0.583	0.622	1
C11orf49	0.000106021	-0.277218	0.606	0.66	1
AC068051.1	0.000107079	-0.617	0.135	0.193	1
SNTB1	0.000108692	0.621915	0.167	0.111	1
EIF5B	0.000110342	0.261074	0.698	0.65	1
CHIC1	0.000110363	-0.342063	0.277	0.352	1
CDKL3	0.000110677	-0.496171	0.128	0.188	1
SLC6A2	0.000110774	-1.42898	0.016	0.044	1
LINC01122	0.000111974	-0.457888	0.328	0.397	1
ATP9B	0.000112372	-0.218429	0.659	0.709	1
CCDC18	0.000116023	0.285443	0.425	0.345	1
CFAP44	0.00011613	-0.527851	0.126	0.185	1
SLFNL1	0.00012136	1.77831	0.029	0.008	1
AC046134.2	0.00012136	-0.459242	0.263	0.331	1
YWHAE	0.000121609	-0.160838	0.804	0.854	1
DIAPH2	0.000122065	-0.211028	0.939	0.958	1
THBS1	0.000123227	1.59656	0.032	0.01	1
SLC7A11	0.000124026	0.471995	0.312	0.246	1
HIF3A	0.000127436	-1.02625	0.037	0.074	1
PWRN1	0.000128886	-0.634766	0.154	0.214	1
ABCG2	0.000130297	-0.186719	0.859	0.898	1
FUT8	0.000133339	-0.17821	0.994	0.995	1
FAM227B	0.000133519	-0.557145	0.181	0.243	1
ATP6V1C2	0.00013604	0.480569	0.26	0.193	1
VIPR2	0.000136606	0.400239	0.236	0.171	1
MT2A	0.000138446	1.98888	0.024	0.006	1
SV2C	0.000138587	0.518443	0.122	0.074	1
AHR	0.000138607	0.511943	0.32	0.249	1
CDK13	0.000139118	-0.169098	0.743	0.794	1
ZNF326	0.000140268	-0.201396	0.565	0.657	1
ANKRD1	0.000141997	0.708118	0.218	0.159	1
LAMB2	0.000142046	-0.449311	0.201	0.267	1
NCAPG	0.000146403	0.276005	0.47	0.395	1
PPIA	0.00014798	0.153906	0.955	0.947	1
FAU	0.000148599	0.163152	0.924	0.908	1
GCNT1	0.00015083	-0.68552	0.095	0.147	1
NFAT5	0.000151138	-0.176032	0.863	0.912	1
ZC2HC1A	0.000152574	0.400305	0.608	0.548	1
RASSF1	0.000152943	1.03654	0.068	0.034	1
EPHA6	0.000153197	-0.697171	0.153	0.212	1
GABARAP	0.000153871	-0.32762	0.382	0.452	1
METTL14	0.000155517	-0.335095	0.26	0.334	1
MMP25-AS1	0.000156036	-0.684583	0.07	0.116	1
AC007326.5	0.000156831	-0.376376	0.217	0.287	1
UBE2B	0.000160748	-0.27535	0.478	0.548	1
SCT	0.000160932	-0.709427	0.1	0.151	1
AC115622.1	0.000161881	-1.40756	0.02	0.049	1
CLHC1	0.000161933	-0.483135	0.161	0.223	1
LINC01435	0.000164411	-0.945831	0.07	0.114	1
ATF6	0.000164671	-0.267844	0.437	0.509	1
ACTC1	0.000165281	0.512798	0.411	0.348	1
AC124947.1	0.000168087	-1.20962	0.02	0.049	1
CACNA1A	0.000168563	-1.1629	0.024	0.054	1
GAL	0.000169905	0.307239	0.624	0.575	1
ZNF91	0.000170404	-0.195695	0.556	0.63	1
SLC16A2	0.000170895	-0.80783	0.07	0.115	1
SCARB2	0.000173675	-0.338982	0.315	0.391	1
ATP6V0D2	0.000175334	1.37838	0.037	0.013	1
QDPR	0.00017556	0.590782	0.154	0.102	1
ATP1A1	0.000177358	0.255968	0.855	0.837	1
DLEU7	0.000177888	-0.787705	0.056	0.098	1
LPAR6	0.000178331	-0.892543	0.053	0.094	1
LINC00882	0.000179287	0.344796	0.347	0.275	1
AC092969.1	0.000180779	-0.487392	0.186	0.25	1
POSTN	0.000181229	0.663833	0.23	0.168	1
TAOK1	0.000184053	-0.191989	0.777	0.825	1
TSPAN12	0.000188983	-0.945716	0.042	0.08	1
PPARGC1A	0.000190757	0.415988	0.244	0.178	1
C4orf19	0.000191584	0.474766	0.311	0.245	1
DOK4	0.000191806	-0.215229	0.637	0.681	1
KIF11	0.000193408	0.320116	0.443	0.367	1
CENPP	0.000197539	0.24659	0.637	0.566	1
HIBADH	0.000201857	-0.347853	0.526	0.578	1
EFHD2	0.000202002	-1.18747	0.024	0.055	1
NFYC	0.000205495	-0.299973	0.444	0.517	1
RPS8	0.00020567	0.101183	0.996	0.997	1
KCNMB3	0.000208194	-0.556087	0.076	0.124	1
CCN2	0.000208375	0.799894	0.133	0.086	1
DUSP5	0.000212822	0.758149	0.119	0.074	1
UBAP2L	0.000215107	-0.257424	0.406	0.488	1
FST	0.000215422	-0.520379	0.244	0.308	1
PRKCA	0.000218129	-0.320152	0.543	0.6	1
TAF1D	0.000224172	0.422868	0.521	0.475	1
ZNF236	0.000225524	-0.201181	0.439	0.525	1
PPP4R3B	0.000228523	-0.211315	0.53	0.604	1
LINC02540	0.000228874	-1.52682	0.015	0.041	1
RASSF8-AS1	0.000229838	-0.884655	0.063	0.106	1
TPM2	0.000230182	-0.334508	0.348	0.42	1
ACTB	0.000230573	0.14043	0.993	0.994	1
AC009315.1	0.000234345	-0.335012	0.551	0.597	1
DTX3L	0.000236761	1.93443	0.024	0.006	1
CENPE	0.000238856	0.266126	0.659	0.601	1
UST	0.000240026	-0.34133	0.543	0.599	1
RPS26	0.00024597	0.173011	0.885	0.876	1
VPS41	0.000247038	-0.226136	0.492	0.563	1
ATP6V1H	0.000247132	-0.19149	0.692	0.769	1
SDC3	0.000247961	-0.718182	0.08	0.127	1
LRSAM1	0.000248196	-0.518324	0.151	0.209	1
NOL4	0.000249174	-0.683548	0.11	0.162	1
GPC3	0.000249613	0.475569	0.358	0.294	1
FAM171B	0.000252162	-0.782498	0.071	0.114	1
RCBTB1	0.000252286	-0.529943	0.135	0.191	1
BRIP1	0.000254242	0.216889	0.499	0.429	1
ST3GAL6	0.000254759	-0.47715	0.279	0.341	1
IGSF21	0.000254811	2.02249	0.026	0.007	1
RBM7	0.000255346	-0.389156	0.212	0.277	1
MBNL1	0.000255417	0.301592	0.605	0.535	1
FER1L5	0.000260156	-1.43844	0.013	0.038	1
CKAP2L	0.000261739	0.487331	0.202	0.144	1
TRUB1	0.000262055	-0.577153	0.141	0.197	1
PIP5K1A	0.000263649	-0.204314	0.578	0.645	1
PCDH20	0.000267746	-1.53155	0.012	0.036	1
E2F2	0.000270136	0.956456	0.08	0.044	1
DPYD	0.000270728	-1.11393	0.024	0.054	1
PCDH19	0.000272123	-1.26244	0.022	0.05	1
SPATA6	0.000276338	-0.431693	0.22	0.284	1
MGAT5	0.000276994	-0.366945	0.329	0.394	1
BBX	0.000285885	-0.176011	0.877	0.92	1
PCDHGB7	0.000286236	-1.37606	0.017	0.043	1
AC010478.1	0.000287959	-0.775858	0.064	0.106	1
EYA2	0.000290594	0.317334	0.298	0.231	1
PIK3C2G	0.0002913	-0.580348	0.183	0.24	1
DOP1B	0.000292524	-0.437229	0.288	0.351	1
KIF18B	0.000292979	0.414982	0.285	0.223	1
RBBP6	0.000294156	-0.197146	0.632	0.697	1
RPS7	0.000295006	0.124323	0.98	0.978	1
STARD3NL	0.000295567	-0.458631	0.152	0.211	1
RPL36	0.000300765	0.224734	0.842	0.839	1
SPATS2L	0.000300843	-0.19134	0.819	0.861	1
GALNT1	0.000301637	-0.197992	0.777	0.805	1
SH3KBP1	0.000301976	-0.24418	0.736	0.788	1
CREBBP	0.000302018	-0.179927	0.768	0.815	1
LINC01387	0.00030386	0.846967	0.072	0.038	1
MTMR14	0.000306054	-0.523649	0.163	0.221	1
ATP8B1	0.000307876	-0.523154	0.157	0.215	1
LRFN5	0.000309574	-0.567481	0.356	0.424	1
AL512283.2	0.000312963	3.81895	0.01	0	1
CSRNP3	0.000317425	-0.678547	0.159	0.213	1
A2ML1	0.000318042	-0.673817	0.087	0.134	1
ZFP14	0.00032231	-0.454351	0.146	0.204	1
MYH9	0.000323124	0.199957	0.797	0.773	1
LPP	0.000323129	0.165873	0.961	0.954	1
ASB7	0.000323159	-0.588706	0.125	0.179	1
TIAM2	0.000326114	-0.20684	0.507	0.58	1
PHLDB2	0.000326251	0.560155	0.24	0.182	1
COLEC12	0.000327781	0.743579	0.266	0.211	1
FNTA	0.000330603	-0.292665	0.398	0.469	1
WDFY3	0.000337417	-0.119523	0.95	0.97	1
HIST1H2BF	0.00033998	-1.05141	0.028	0.059	1
AOPEP	0.000346053	-0.239482	0.572	0.635	1
UBE2G1	0.000346692	0.214019	0.776	0.747	1
MBD2	0.000347221	-0.406542	0.285	0.349	1
AL050309.1	0.000349932	-0.23292	0.794	0.819	1
CTNNB1	0.000353004	-0.154677	0.841	0.879	1
MT-CO1	0.000354025	0.0850796	1	1	1
RC3H2	0.000355306	-0.237631	0.565	0.629	1
COQ2	0.000356624	-0.50841	0.131	0.185	1
TRIM23	0.000358583	-0.472814	0.146	0.203	1
SUPT6H	0.000363535	-0.253028	0.375	0.452	1
AC022433.1	0.000363899	-0.682682	0.072	0.115	1
ZMYM4	0.000364115	-0.174269	0.789	0.844	1
PNISR	0.000371998	-0.145191	0.785	0.852	1
MBTD1	0.000373473	-0.236444	0.493	0.557	1
AC007402.1	0.000382375	-1.24333	0.039	0.073	1
CATSPERG	0.000384537	-0.540057	0.134	0.187	1
LARP1	0.000393184	-0.171018	0.761	0.814	1
TKT	0.000393314	0.211082	0.735	0.694	1
BAZ2B	0.000398933	-0.171438	0.895	0.92	1
SUMF1	0.000399073	-0.165515	0.794	0.838	1
AC025159.1	0.000399493	-0.488254	0.14	0.195	1
MTNR1A	0.000399772	-2.35097	0.003	0.018	1
AC084361.1	0.000400524	-1.49184	0.011	0.034	1
GPR137C	0.000401472	-0.21235	0.518	0.588	1
MYL6B	0.000401857	-0.347926	0.247	0.312	1
KIAA1211L	0.000405108	-1.64048	0.01	0.032	1
GRAMD1B	0.000406033	-0.342935	0.232	0.296	1
CIP2A	0.000409376	0.262845	0.396	0.32	1
ENOX1	0.000412252	1.29812	0.047	0.021	1
ZNF667-AS1	0.000412602	1.20362	0.042	0.018	1
FAM111A-DT	0.000415411	-1.72537	0.008	0.027	1
ST3GAL2	0.000416238	-0.292171	0.316	0.385	1
PTPRA	0.000416638	-0.220023	0.483	0.56	1
ROBO1	0.000416869	0.355951	0.561	0.508	1
TMEM154	0.00041796	0.37935	0.37	0.301	1
AKR1D1	0.000418845	-1.20211	0.028	0.058	1
FAM66C	0.000420352	-1.65354	0.008	0.029	1
GPM6B	0.000421794	-0.287723	0.371	0.436	1
ARNT	0.000423378	-0.350973	0.279	0.343	1
KCNMB2	0.000425539	-0.805004	0.064	0.105	1
DNA2	0.000426361	0.32443	0.376	0.306	1
UTY	0.000426493	-0.15487	0.941	0.95	1
FAM214A	0.000429347	-0.326899	0.296	0.364	1
STYK1	0.00043054	-0.484556	0.168	0.225	1
VPS13D	0.000432375	-0.194673	0.685	0.739	1
AC053527.2	0.000438324	-0.711044	0.089	0.135	1
STIL	0.000439685	0.367193	0.429	0.369	1
FBXO9	0.000440587	-0.441618	0.235	0.296	1
SALL4	0.000441567	-0.274777	0.353	0.421	1
CCDC91	0.000441628	-0.178186	0.863	0.871	1
ARID1B	0.000447175	-0.110557	0.984	0.993	1
PUM3	0.000449479	0.310977	0.483	0.426	1
MAX	0.000451258	-0.33505	0.377	0.443	1
AC092546.1	0.000452022	2.04134	0.014	0.002	1
AGBL4	0.000453231	0.429246	0.2	0.143	1
RPL35	0.000455969	0.179369	0.939	0.935	1
RIMS1	0.000456228	-0.714295	0.1	0.147	1
AC026356.2	0.00046452	-0.77861	0.05	0.087	1
C6orf141	0.000464658	-1.3224	0.015	0.039	1
ZNF552	0.00046711	-0.332399	0.315	0.384	1
BBOX1-AS1	0.000469977	-0.576039	0.169	0.224	1
TRIP11	0.000471079	-0.271871	0.47	0.524	1
CCNB1	0.000471347	0.325008	0.525	0.472	1
AP000829.1	0.000471741	-0.343756	0.391	0.45	1
UBE2V1	0.000475876	-0.267149	0.4	0.468	1
RALGAPA1	0.000476635	-0.212062	0.658	0.709	1
MT1G	0.000479872	1.40391	0.032	0.011	1
AC092490.1	0.000479992	-0.330928	0.342	0.407	1
MFAP3L	0.000480623	0.360831	0.436	0.374	1
ATE1	0.000484187	-0.141315	0.624	0.702	1
GMDS	0.000505957	0.364837	0.396	0.333	1
TERF1	0.000506002	-0.201658	0.53	0.597	1
P2RY2	0.000508782	-1.02904	0.027	0.057	1
CLDN10	0.000512317	0.364357	0.515	0.452	1
STON1	0.000513821	-0.739375	0.074	0.117	1
ZNF621	0.000519228	-0.426804	0.173	0.231	1
MIR222HG	0.00052227	-0.483357	0.255	0.315	1
UBXN7	0.000523176	-0.265088	0.402	0.469	1
ZNF850	0.000524066	0.517488	0.169	0.118	1
DDX19A	0.000526008	-0.525431	0.132	0.184	1
IQUB	0.000530426	-1.28684	0.021	0.047	1
SNRK	0.000531761	-0.348968	0.349	0.412	1
ZMYM2	0.000532823	-0.154795	0.916	0.954	1
PTPRF	0.000540732	-0.168647	0.792	0.853	1
TDRD3	0.000545947	-0.245779	0.466	0.533	1
CAMK2G	0.000546996	-0.360641	0.274	0.336	1
ARMC8	0.000552982	-0.230851	0.486	0.556	1
SNHG1	0.000553678	0.440151	0.293	0.234	1
CAMK2D	0.000557879	0.230618	0.758	0.715	1
LCORL	0.000558038	0.166671	0.878	0.861	1
TMEM64	0.00056118	-0.256826	0.606	0.673	1
PLK1	0.000563364	0.353218	0.272	0.21	1
AC112770.1	0.000568127	-1.91285	0.006	0.023	1
MKI67	0.000569062	0.241637	0.54	0.481	1
DCUN1D1	0.000573515	-0.322822	0.311	0.374	1
THBS4	0.000574184	-0.696108	0.061	0.101	1
IL17RA	0.000575066	-0.620469	0.086	0.131	1
ATRNL1	0.000575313	-0.380677	0.365	0.428	1
MCC	0.000577457	-0.369293	0.349	0.416	1
ENTPD1-AS1	0.000580826	-0.281232	0.301	0.368	1
PWRN4	0.000586582	-1.22544	0.02	0.046	1
PABPC1	0.000587885	0.117375	0.977	0.968	1
CHKA	0.000590637	-0.16387	0.777	0.823	1
FAM192A	0.000592674	-0.278122	0.39	0.458	1
LIMA1	0.000593764	-0.204627	0.535	0.6	1
CMIP	0.000593982	-0.249001	0.576	0.628	1
IGDCC3	0.000596044	-0.171804	0.739	0.787	1
FTO	0.000601735	-0.196022	0.665	0.721	1
PFN1	0.000602009	0.172938	0.922	0.906	1
DAB1	0.00060238	0.227225	0.601	0.523	1
KDM3B	0.000603182	-0.172811	0.601	0.668	1
SMPDL3A	0.000603409	-0.722289	0.056	0.094	1
SLC11A2	0.000605372	-0.226514	0.443	0.512	1
DSTN	0.00060595	-0.178266	0.783	0.829	1
RPH3AL	0.000613157	-1.61401	0.008	0.028	1
MXRA8	0.000613992	-0.718392	0.067	0.107	1
WWTR1	0.000619475	0.323341	0.734	0.709	1
YLPM1	0.000630063	-0.229095	0.495	0.563	1
MIR17HG	0.000641748	0.518384	0.228	0.174	1
CRADD	0.000641777	-0.274795	0.51	0.567	1
TP53BP2	0.000643233	-0.253696	0.374	0.449	1
GLS	0.000647281	0.338687	0.428	0.363	1
PPP1R26-AS1	0.000649586	-0.685668	0.103	0.149	1
AC010343.3	0.00065306	-1.07267	0.027	0.056	1
FOXN3	0.00065383	-0.131933	0.944	0.949	1
AURKAIP1	0.00065769	-0.206164	0.49	0.559	1
RGL1	0.000665617	0.629918	0.109	0.069	1
NDRG2	0.000667205	-0.737996	0.071	0.111	1
RPS15	0.000673186	0.148426	0.98	0.98	1
ARHGAP27	0.000673955	-1.12858	0.024	0.052	1
DLC1	0.000676902	0.37679	0.361	0.3	1
KCNC3	0.000687913	-0.441388	0.17	0.227	1
PRKCH	0.000691196	0.221031	0.624	0.558	1
AL392172.1	0.000700221	-0.563097	0.123	0.173	1
VIRMA	0.000701715	-0.347371	0.313	0.375	1
NHSL1	0.000702183	0.142284	0.876	0.833	1
ZNF160	0.000710675	-0.473034	0.153	0.207	1
ZNF7	0.000716426	-0.637854	0.089	0.134	1
SOX6	0.000719523	-0.828552	0.056	0.094	1
NT5DC3	0.000722436	0.955274	0.053	0.026	1
HERPUD1	0.000728801	-0.60138	0.132	0.182	1
UBE2R2	0.000731184	-0.16216	0.664	0.725	1
HSPB1	0.000732341	-0.232278	0.504	0.567	1
CPAMD8	0.000732433	-1.04612	0.031	0.061	1
NSD2	0.000737958	0.216538	0.556	0.476	1
CWC15	0.000741797	-0.377543	0.219	0.279	1
C3orf62	0.000745028	-1.00048	0.031	0.061	1
CREB3L2	0.000746885	0.201075	0.819	0.789	1
CEP170	0.000747416	0.285195	0.537	0.474	1
AL357568.2	0.000749656	-0.913764	0.045	0.079	1
DEPDC1B	0.000750062	0.28063	0.413	0.347	1
USP54	0.000751998	-0.210832	0.508	0.568	1
NSUN7	0.000755918	-0.371922	0.319	0.378	1
RAD51B	0.000756594	-0.168992	0.822	0.863	1
IFT22	0.000766294	-0.78873	0.056	0.094	1
LIN28B	0.000768416	0.188086	0.815	0.784	1
MCM2	0.000773053	0.528733	0.156	0.109	1
SHOC2	0.000783231	-0.241484	0.552	0.6	1
DDHD2	0.000784577	-0.371731	0.189	0.248	1
IL6	0.000792358	1.35952	0.04	0.017	1
ZFR	0.000793614	-0.128415	0.809	0.865	1
TUSC1	0.000794271	0.920832	0.061	0.032	1
NCOA2	0.000803457	0.117063	0.964	0.964	1
KLRD1	0.000803907	-0.983602	0.035	0.066	1
GRTP1	0.000805016	-0.486968	0.121	0.171	1
NDUFV2-AS1	0.000806244	-0.76601	0.053	0.089	1
LMO1	0.000809187	-0.449915	0.169	0.223	1
CAPRIN1	0.000811226	-0.204251	0.724	0.773	1
AC092683.1	0.000813819	-0.923552	0.048	0.082	1
DNAJC27	0.000821118	-0.640479	0.069	0.109	1
LINC01006	0.000824321	-0.636173	0.099	0.144	1
SYCE1L	0.00082736	1.20082	0.04	0.017	1
PDCL	0.000827478	-0.551611	0.089	0.133	1
LINC02269	0.000828526	-0.830141	0.073	0.112	1
LNX1-AS1	0.000829942	-0.536084	0.09	0.135	1
CCDC57	0.000831534	-0.281432	0.357	0.422	1
TPD52L1	0.000849465	-0.630658	0.101	0.147	1
ZNF318	0.00085095	-0.546368	0.11	0.158	1
PRR11	0.000851958	0.30031	0.47	0.41	1
ACPP	0.00085798	0.590719	0.248	0.197	1
TYRO3	0.000859346	-0.249253	0.435	0.5	1
GLIPR2	0.00086065	1.1137	0.04	0.017	1
ARID2	0.000862129	-0.122887	0.946	0.963	1
ATXN7L1	0.00086425	-0.191706	0.733	0.781	1
SIGIRR	0.000871426	-0.516032	0.112	0.16	1
QRICH1	0.000874667	-0.261397	0.418	0.479	1
NPHP3-AS1	0.000875782	-1.85347	0.007	0.024	1
HEPH	0.000882446	-0.296691	0.438	0.494	1
IL17RC	0.000887085	-0.614007	0.103	0.148	1
MYC	0.000890825	0.963342	0.056	0.029	1
ARHGAP12	0.000894843	-0.158374	0.671	0.742	1
AGPAT4	0.000900975	-0.262132	0.339	0.407	1
ABCC4	0.000901761	-0.451511	0.378	0.43	1
CNOT4	0.000902631	-0.203501	0.593	0.652	1
SYNE4	0.00091451	-0.623991	0.07	0.11	1
GABPB1-AS1	0.000915398	-0.359645	0.283	0.344	1
USP9Y	0.000915423	-0.144917	0.846	0.862	1
NEXN	0.000917063	-0.429414	0.135	0.187	1
VAPA	0.000922686	-0.200451	0.492	0.559	1
ESPL1	0.000927241	0.454256	0.177	0.127	1
AC138627.1	0.000929809	0.35281	0.257	0.197	1
CADPS2	0.00093733	-0.446351	0.289	0.346	1
FAM189A2	0.000943363	0.50331	0.18	0.131	1
ZNF100	0.000946239	-0.317653	0.316	0.379	1
CSF2RA	0.000950097	0.392536	0.289	0.231	1
CYFIP2	0.000956481	0.451088	0.198	0.146	1
RANBP17	0.000959121	0.142089	0.947	0.943	1
KIF13A	0.000964278	-0.230952	0.429	0.5	1
KDM2B-DT	0.000964754	-0.908968	0.043	0.076	1
ANKS1B	0.000966167	-0.380267	0.253	0.309	1
ZNF516	0.000973197	-0.455184	0.134	0.184	1
DST	0.000974442	-0.145388	0.897	0.925	1
CPQ	0.000974719	-0.325164	0.126	0.179	1
LINC01896	0.000981055	-0.863621	0.045	0.078	1
HES1	0.000983887	0.672874	0.138	0.095	1
DHRS4	0.000988143	-1.15505	0.018	0.042	1
SNX9	0.000988654	-0.128458	0.65	0.717	1
MAPKBP1	0.000989994	-0.458206	0.172	0.225	1
ACOX3	0.000992001	-0.456116	0.162	0.215	1
ATP6V1G1	0.000994363	-0.196645	0.525	0.591	1
BRCA2	0.000997891	0.209984	0.526	0.459	1
GTSE1	0.00100078	0.327254	0.372	0.309	1
RPL28	0.00100295	0.121385	0.979	0.982	1
GNAQ	0.00101262	-0.15344	0.899	0.925	1
ZDHHC14	0.00101988	-0.512686	0.258	0.311	1
ARHGAP44	0.00102499	-0.317489	0.341	0.401	1
S100PBP	0.00103812	-0.235043	0.371	0.442	1
AL353052.1	0.00104016	1.88607	0.018	0.004	1
PROM2	0.00104051	-1.03903	0.021	0.046	1
BASP1-AS1	0.00104075	-0.835551	0.071	0.109	1
PATJ	0.00105485	-0.138124	0.953	0.966	1
ARHGAP11A	0.00105913	0.423988	0.276	0.219	1
CEP152	0.00106376	0.412554	0.25	0.195	1
KMT2E	0.00106916	-0.174676	0.719	0.757	1
CDRT4	0.00106975	-0.368863	0.285	0.343	1
ZNF611	0.00107051	-0.276349	0.523	0.576	1
NUSAP1	0.00107242	0.291594	0.459	0.398	1
PLCXD3	0.00107963	-1.19812	0.037	0.067	1
COL4A1	0.00109199	-0.711267	0.08	0.121	1
CCDC144NL-AS1	0.00109483	-0.176633	0.79	0.817	1
CRELD1	0.00109737	-0.649686	0.063	0.101	1
FAM228B	0.00110234	-0.561777	0.104	0.149	1
APBB2	0.00110471	-0.253722	0.735	0.783	1
ZC3H12C	0.00110519	-0.287126	0.581	0.63	1
BMP4	0.00112652	-0.387499	0.169	0.223	1
MAN1A2	0.00113398	-0.152742	0.726	0.769	1
FAM120B	0.00113635	-0.221814	0.486	0.552	1
CD58	0.00114665	-0.528041	0.164	0.215	1
HMOX1	0.00114741	-0.680763	0.075	0.115	1
NOVA1	0.00115796	-0.434068	0.195	0.249	1
SAMD4A	0.00116261	-0.602512	0.281	0.331	1
CALM3	0.00116562	-0.304167	0.336	0.395	1
LRRC63	0.00116891	-0.734301	0.037	0.067	1
DPM1	0.00117259	-0.30458	0.249	0.311	1
GCA	0.00117435	0.565971	0.153	0.109	1
FAF2	0.00118	-0.252986	0.466	0.524	1
KIF20B	0.00118344	0.213335	0.652	0.599	1
SUSD1	0.00118777	-0.324741	0.219	0.28	1
JPX	0.00118918	-0.144898	0.727	0.781	1
SIPA1L3	0.00119812	-0.198326	0.486	0.543	1
SLC10A4	0.00119957	-1.88149	0.005	0.02	1
COPS4	0.00120139	-0.341801	0.212	0.27	1
HMG20A	0.00120615	-0.301813	0.3	0.362	1
ANKRD50	0.00121277	-0.383804	0.29	0.347	1
CNOT11	0.00121733	-0.421199	0.312	0.367	1
THAP6	0.00121748	-0.441881	0.132	0.182	1
SAXO1	0.00121946	-1.0361	0.029	0.057	1
GHR	0.00123077	0.873029	0.15	0.107	1
DAAM1	0.00123111	-0.129509	0.683	0.744	1
P2RX4	0.00123447	0.391136	0.223	0.168	1
CDK7	0.00123975	-0.336326	0.303	0.363	1
INVS	0.00124031	-0.170698	0.648	0.704	1
CMC1	0.00124297	-0.361115	0.286	0.345	1
ELK4	0.00124343	-0.399067	0.19	0.245	1
POLQ	0.00124662	0.220286	0.476	0.405	1
ADAMTS10	0.00125226	1.0116	0.043	0.02	1
SEMA6A	0.0012602	0.114829	0.97	0.97	1
GSTA4	0.00127482	-0.672901	0.077	0.117	1
ZFP62	0.00127853	-0.717916	0.055	0.09	1
GSDME	0.00128077	-0.582047	0.059	0.096	1
HDGF	0.00128199	-0.25905	0.338	0.405	1
MINDY3	0.00128236	-0.329407	0.251	0.314	1
SSUH2	0.00128598	-1.57337	0.008	0.026	1
FARSB	0.00128928	0.364124	0.282	0.224	1
RPLP2	0.00129067	0.141327	0.971	0.966	1
BRAF	0.00129297	-0.124485	0.879	0.916	1
LNPK	0.00129613	-0.374323	0.315	0.37	1
PEG10	0.00130023	-0.268361	0.356	0.424	1
IL6ST	0.00130152	-0.310502	0.313	0.374	1
RPL38	0.00131343	0.244971	0.804	0.776	1
TANC1	0.00131524	-0.286582	0.54	0.592	1
DNAJC1	0.00132136	-0.194345	0.731	0.768	1
NRP1	0.0013257	0.169472	0.358	0.291	1
ANKRD36	0.00132943	-0.443251	0.174	0.227	1
GLG1	0.00134197	-0.150271	0.774	0.82	1
LINC02666	0.00134514	-0.70461	0.064	0.101	1
GPATCH2	0.00134526	-0.141738	0.648	0.713	1
PTK7	0.00134632	-0.18176	0.602	0.652	1
KEAP1	0.00134727	0.473456	0.145	0.101	1
ASAP1-IT2	0.00136827	-1.10043	0.021	0.045	1
TNRC6A	0.00137193	-0.132567	0.742	0.793	1
BMT2	0.00138277	-0.214409	0.427	0.495	1
AL022328.4	0.00138896	-2.76601	0.001	0.012	1
CCDC92	0.00138953	-0.416819	0.167	0.219	1
RPLP0	0.00139757	0.120211	0.992	0.99	1
TMLHE	0.00139989	-0.387184	0.331	0.386	1
AP001021.3	0.00140306	0.849649	0.08	0.048	1
LIPG	0.00140443	0.713983	0.155	0.112	1
RBM41	0.0014102	-0.236135	0.353	0.421	1
CHST15	0.00141402	-0.370976	0.275	0.333	1
OCLN	0.00142472	-0.295726	0.3	0.361	1
PRKG1	0.00143851	-0.243167	0.89	0.903	1
SETD7	0.00144784	-0.610732	0.121	0.167	1
BNIP3L	0.00145177	-0.409076	0.177	0.231	1
COX6A1	0.00145339	0.196083	0.734	0.709	1
CTDSPL	0.00145552	0.313921	0.52	0.476	1
PAMR1	0.00146468	-1.15596	0.023	0.047	1
CDC25C	0.00147025	0.336625	0.293	0.235	1
C1GALT1	0.00147467	-0.162921	0.887	0.917	1
MAP3K1	0.00147474	0.261944	0.509	0.443	1
ABHD2	0.00147474	-0.269874	0.413	0.468	1
ACYP2	0.00148879	-0.277218	0.33	0.389	1
PUS7	0.00149971	0.387847	0.255	0.201	1
MAGEF1	0.00152135	-0.433773	0.132	0.18	1
PAWR	0.00152216	0.132796	0.874	0.864	1
SEC11A	0.00152998	-0.121502	0.704	0.757	1
GCC2	0.00153792	-0.244541	0.483	0.536	1
SERPINB1	0.00153804	-0.420743	0.123	0.171	1
MDH1	0.0015382	-0.202771	0.501	0.563	1
HERC5	0.00153847	-0.535953	0.147	0.195	1
NNT	0.00154201	0.3472	0.415	0.361	1
CNTN5	0.00154201	-1.19434	0.044	0.075	1
SEZ6L	0.00155737	1.40145	0.076	0.046	1
TMEM67	0.00156366	-0.34926	0.222	0.279	1
MVD	0.00157264	0.355099	0.274	0.219	1
KLF6	0.00157751	0.438763	0.337	0.284	1
CPSF7	0.00158781	-0.264012	0.275	0.336	1
FAR2	0.00159225	0.548722	0.163	0.118	1
IPO7	0.00159381	0.241895	0.66	0.623	1
COL6A1	0.00160929	-0.25905	0.455	0.513	1
AP001011.1	0.0016255	0.432634	0.199	0.15	1
ADAMTSL4	0.00163044	-0.560068	0.094	0.136	1
HECTD2	0.00163188	-0.365923	0.257	0.313	1
HACE1	0.00163648	-0.212543	0.412	0.485	1
ZNF644	0.00163843	-0.176167	0.892	0.919	1
PAFAH1B3	0.00164984	-0.414107	0.197	0.249	1
RRAGB	0.00165123	-0.434912	0.176	0.227	1
HNRNPA3	0.00165246	0.169227	0.795	0.757	1
RHOBTB1	0.00165785	-0.815936	0.055	0.089	1
SLC39A10	0.00166163	-0.209157	0.65	0.7	1
DYSF	0.00166413	-0.408117	0.102	0.146	1
APPBP2	0.00166628	-0.27234	0.374	0.428	1
STRBP	0.0016849	-0.181048	0.655	0.715	1
KAT2B	0.0016899	-0.172767	0.438	0.504	1
DYNC1I2	0.00169842	-0.220805	0.55	0.596	1
SHMT1	0.00169979	-0.303074	0.37	0.428	1
IMPG2	0.00170144	-0.76601	0.052	0.085	1
TUG1	0.00170886	-0.165537	0.564	0.623	1
MARK3	0.00170958	-0.150363	0.579	0.644	1
HPSE	0.00171897	-0.786188	0.06	0.095	1
ZNF821	0.00172287	-0.391331	0.148	0.198	1
PLP1	0.0017231	-1.26851	0.015	0.036	1
ST6GALNAC3	0.00172857	-0.715247	0.124	0.168	1
ZNF140	0.00174389	-0.481837	0.135	0.182	1
STAU2	0.00175592	-0.167095	0.782	0.818	1
CITED2	0.00177824	0.432461	0.237	0.187	1
TEAD4	0.00178528	0.27069	0.424	0.36	1
GATAD2B	0.00179029	-0.147922	0.761	0.812	1
RHOU	0.00179436	-0.36843	0.355	0.406	1
MKLN1	0.00179719	-0.148762	0.885	0.914	1
ITGA3	0.00180673	-0.779307	0.048	0.08	1
CPS1	0.00182077	-0.400614	0.168	0.219	1
HERC6	0.00183055	-0.840778	0.04	0.07	1
N4BP2L1	0.00183632	-1.11651	0.018	0.04	1
SHROOM4	0.00184181	-0.499617	0.18	0.23	1
TINAGL1	0.00186064	-1.0498	0.021	0.044	1
PPM1L	0.00186275	0.2308	0.791	0.771	1
XRN2	0.00187932	-0.150459	0.69	0.741	1
MSC-AS1	0.00188136	-1.72021	0.006	0.021	1
TLNRD1	0.00188239	0.579986	0.12	0.081	1
ARHGAP31	0.00189435	0.484951	0.152	0.108	1
STPG2	0.00190956	-0.50512	0.192	0.242	1
PHYKPL	0.00191102	-0.385461	0.202	0.255	1
SLC6A4	0.00191119	-1.62399	0.007	0.022	1
ZNF43	0.00192113	-0.185402	0.524	0.588	1
MCCC1	0.00192329	-0.244844	0.402	0.463	1
CASK	0.00192693	-0.170446	0.666	0.724	1
PDGFA	0.00193738	-1.45407	0.007	0.022	1
KCNK13	0.00194995	-0.467628	0.271	0.322	1
SLC38A1	0.00196728	-0.0905512	0.989	0.99	1
HAND1	0.00198629	-0.189292	0.565	0.619	1
EIF4G3	0.00198983	-0.122353	0.972	0.986	1
RAB2B	0.00198993	-0.429727	0.169	0.219	1
TXN	0.00199734	0.20039	0.621	0.576	1
ZFPM1	0.0019974	-0.505621	0.092	0.134	1
PAQR8	0.00199991	-1.17319	0.02	0.042	1
PTPRJ	0.00200994	0.216288	0.441	0.377	1
STX7	0.00200994	-0.348343	0.284	0.339	1
AC124017.1	0.0020231	-0.853473	0.034	0.062	1
SMIM19	0.00202463	-0.297457	0.19	0.247	1
SVIP	0.00202551	0.656681	0.108	0.072	1
NUAK1	0.00203462	-0.305939	0.34	0.396	1
KIF14	0.00203475	0.294763	0.424	0.365	1
AC007364.1	0.00203727	-0.425236	0.241	0.294	1
LRRC49	0.00204402	-0.740015	0.075	0.112	1
UEVLD	0.0020626	-0.397366	0.204	0.255	1
PCYOX1	0.00206271	-0.315213	0.275	0.332	1
PPP3CB	0.00207093	-0.146381	0.607	0.677	1
BABAM1	0.00207468	-0.342686	0.242	0.297	1
ST8SIA6	0.00208993	-0.553381	0.105	0.148	1
EPB41L4B	0.00209018	0.337083	0.384	0.327	1
PRKDC	0.00209234	0.13024	0.892	0.889	1
EP400	0.00209544	-0.192878	0.453	0.521	1
RNF8	0.00210384	-0.450746	0.113	0.158	1
TBCEL	0.00210592	-0.295096	0.381	0.435	1
POLR1B	0.00210785	0.405035	0.138	0.096	1
PSMC6	0.00212479	-0.27053	0.377	0.437	1
AKT3	0.00213132	0.100195	0.987	0.976	1
IMMP2L	0.0021596	-0.155393	0.954	0.954	1
ZNF814	0.00216008	-0.282947	0.308	0.368	1
AAK1	0.00216426	-0.24721	0.527	0.576	1
SLF1	0.00216712	0.241968	0.385	0.32	1
USP34	0.00216849	-0.0962253	0.971	0.982	1
AZIN1-AS1	0.00218162	-0.585047	0.1	0.141	1
PTK2	0.00220751	-0.0862851	0.974	0.985	1
AL354821.1	0.00221949	0.612908	0.213	0.166	1
LINC00511	0.00222054	-1.29439	0.024	0.047	1
LYRM7	0.00222609	0.610138	0.105	0.07	1
AC010201.3	0.00223845	-0.76601	0.05	0.082	1
RPL27	0.00224918	0.171343	0.847	0.853	1
FBXO10	0.00225779	-0.477014	0.129	0.175	1
AC108752.1	0.00225858	0.619881	0.075	0.045	1
NRIP1	0.00226181	-0.15387	0.932	0.951	1
SLC38A10	0.00227281	-0.24154	0.295	0.358	1
LSM6	0.00227777	-0.413055	0.2	0.25	1
IFNGR1	0.00228167	-0.441388	0.115	0.159	1
VWC2	0.00228822	0.754822	0.045	0.022	1
ORC4	0.00229044	-0.268511	0.437	0.488	1
IFRD1	0.00229919	-0.317025	0.294	0.348	1
DLGAP1-AS1	0.0023031	-1.35097	0.011	0.03	1
UBE2E1	0.00230311	-0.188758	0.655	0.697	1
ZNF292	0.00230893	-0.135693	0.881	0.917	1
VKORC1L1	0.0023091	0.311265	0.324	0.268	1
SDCBP2-AS1	0.00231494	-0.465705	0.129	0.175	1
PARP2	0.00231632	0.536552	0.129	0.09	1
SNRPN	0.00232294	-0.151103	0.636	0.7	1
MYLK	0.00232944	0.360747	0.161	0.116	1
HCN4	0.00233491	-1.29326	0.015	0.035	1
SUGP1	0.0023395	-0.450705	0.141	0.188	1
AC092819.3	0.00236345	-0.698896	0.061	0.095	1
UBE2W	0.00238021	-0.138697	0.671	0.715	1
KAZN	0.00238022	-0.223188	0.868	0.877	1
AC090114.2	0.00238064	-0.73853	0.046	0.077	1
TRIM59	0.00238259	0.431822	0.276	0.225	1
AGAP1	0.00244476	0.133369	0.911	0.882	1
NEK11	0.0024565	-0.49115	0.119	0.163	1
PLGRKT	0.00246043	-0.395642	0.173	0.223	1
TFB2M	0.00246248	-0.489679	0.093	0.134	1
KLHL12	0.00247134	-0.497672	0.094	0.135	1
CDKL4	0.0024729	-1.11651	0.018	0.039	1
TSC22D2	0.00247666	-0.225442	0.604	0.649	1
LPCAT2	0.00248783	-0.349474	0.211	0.263	1
AC092279.1	0.00251031	-0.563702	0.093	0.133	1
FANCB	0.00252216	0.279078	0.328	0.27	1
ATRX	0.00252774	-0.102713	0.94	0.959	1
MT1H	0.00252802	1.99952	0.013	0.002	1
BAZ1A	0.00252929	0.297152	0.44	0.388	1
SRSF10	0.00254503	0.191943	0.706	0.675	1
BAALC-AS1	0.00255075	-0.47383	0.09	0.131	1
STX17	0.00255149	-0.339358	0.234	0.289	1
ARMCX4	0.00256427	-0.327676	0.325	0.374	1
AGK	0.00258062	-0.281019	0.25	0.307	1
ZZEF1	0.00260903	0.264687	0.487	0.44	1
SRSF6	0.00260922	-0.315425	0.261	0.315	1
TAX1BP1	0.00261194	-0.120655	0.798	0.837	1
HELLPAR	0.00261992	0.286777	0.397	0.337	1
PPP4R4	0.00265103	-0.525002	0.065	0.1	1
LINGO2	0.00265924	-0.652509	0.091	0.13	1
DCXR	0.0026698	0.444557	0.144	0.102	1
KIF18A	0.00267835	0.310498	0.368	0.312	1
PRXL2A	0.00268822	-0.256605	0.45	0.504	1
HDAC8	0.00269117	-0.155732	0.659	0.713	1
BUB1	0.00269122	0.243194	0.412	0.352	1
NAGK	0.00269169	-0.432273	0.118	0.162	1
ARHGAP21	0.00270961	0.23399	0.629	0.576	1
ADAM28	0.00272057	-0.640479	0.061	0.095	1
EIF1B	0.00272334	-0.376782	0.23	0.282	1
KIF15	0.00272372	0.344079	0.329	0.274	1
RPS17	0.00273133	0.1633	0.944	0.953	1
WBP1L	0.00274218	-0.363251	0.25	0.303	1
SLC30A2	0.00274907	-0.76601	0.036	0.063	1
SLC16A1-AS1	0.00277755	-0.633703	0.08	0.117	1
EIF3E	0.00284103	0.142795	0.811	0.799	1
NIPBL-DT	0.0028801	-0.790672	0.023	0.046	1
AC022034.3	0.00290383	-1.05778	0.026	0.05	1
MAP9	0.00290511	-0.369783	0.209	0.26	1
AC245060.5	0.00291576	-0.654117	0.058	0.091	1
MFGE8	0.00292792	-0.406826	0.253	0.302	1
ITPRIP	0.00294057	0.629918	0.083	0.052	1
AC084198.2	0.00294146	-0.541137	0.084	0.122	1
TUBD1	0.00294304	-0.441946	0.144	0.191	1
POLR2C	0.0029573	-0.309273	0.186	0.238	1
ZKSCAN1	0.00296381	-0.310149	0.343	0.392	1
XRCC2	0.00297066	0.26678	0.222	0.17	1
ID4	0.00299088	0.319106	0.399	0.344	1
ZFAND6	0.00300159	-0.148114	0.749	0.806	1
MED1	0.00301441	-0.262032	0.315	0.372	1
CCNB1IP1	0.00301905	0.321212	0.292	0.237	1
STIP1	0.00303222	-0.221817	0.347	0.405	1
TIA1	0.00303295	-0.224301	0.401	0.465	1
TBCK	0.00304425	-0.132416	0.767	0.817	1
ZNF57	0.00305695	1.49702	0.022	0.007	1
MDH1B	0.00306772	1.81895	0.016	0.004	1
ANO6	0.00307615	-0.200461	0.734	0.783	1
TCAF1	0.00310015	-0.204498	0.444	0.504	1
LAMC2	0.00310788	-0.640479	0.056	0.089	1
PRLR	0.00310945	-0.159502	0.927	0.956	1
MAN1C1	0.00311404	0.810778	0.071	0.042	1
SERAC1	0.00311777	-0.455081	0.121	0.163	1
DTX4	0.00311822	-0.393592	0.152	0.199	1
WDR78	0.00312758	-0.546893	0.085	0.122	1
B3GALNT2	0.00312787	-0.365393	0.267	0.319	1
SIGMAR1	0.00313375	-0.530197	0.115	0.156	1
AL365259.1	0.00317984	1.06626	0.053	0.029	1
PLEKHM1	0.00320288	-0.637024	0.067	0.101	1
ADAMTS17	0.00320829	-0.54737	0.209	0.256	1
RC3H1	0.00324069	-0.128296	0.779	0.797	1
UFL1-AS1	0.00324266	-0.431591	0.123	0.167	1
CLK1	0.0032586	-0.342122	0.179	0.229	1
ANXA7	0.00326135	-0.3214	0.263	0.316	1
HIVEP3	0.00326566	0.685686	0.071	0.042	1
AC022915.2	0.00327676	-1.09943	0.021	0.042	1
NAT10	0.00328195	-0.445223	0.134	0.178	1
CYBC1	0.00328308	-0.521472	0.08	0.117	1
SLC44A1	0.00328754	0.184249	0.742	0.716	1
AL731577.2	0.00329252	-0.29523	0.265	0.32	1
UVRAG	0.00329722	-0.137444	0.652	0.707	1
MSH2	0.00330195	0.166706	0.731	0.702	1
KHDRBS3	0.00330237	-0.158472	0.729	0.764	1
CRKL	0.00330266	-0.371912	0.193	0.243	1
PARPBP	0.0033196	0.200437	0.51	0.448	1
DHRS3	0.00332896	-0.484747	0.171	0.217	1
RECK	0.00333795	-0.430407	0.131	0.175	1
TSPAN6	0.00333973	-0.329278	0.213	0.265	1
LRP8	0.00336142	0.490138	0.164	0.122	1
RALGAPA2	0.00338266	0.261628	0.543	0.491	1
PLA2R1	0.00338907	-0.636375	0.091	0.13	1
SOCS2	0.00340893	-0.331034	0.255	0.307	1
MTHFS	0.00342231	-0.335735	0.267	0.318	1
PXN-AS1	0.00343718	-0.566073	0.076	0.112	1
ZNF431	0.00344805	-0.271488	0.379	0.431	1
ANGEL2	0.00345306	-0.327889	0.248	0.299	1
LRRC8C-DT	0.00347535	-0.925209	0.027	0.051	1
TENM3-AS1	0.00347786	0.44782	0.154	0.113	1
VIT	0.00351991	0.59656	0.097	0.064	1
UBB	0.00352779	-0.161806	0.683	0.721	1
DNAJC5	0.00352989	-0.296096	0.211	0.263	1
LINC00534	0.00357218	-0.52326	0.09	0.129	1
KCNMB2-AS1	0.00357368	-0.372238	0.361	0.408	1
ALDH5A1	0.00357563	-0.935935	0.033	0.058	1
AC092819.1	0.00357618	-0.650533	0.087	0.123	1
ST7L	0.00357703	-0.262436	0.287	0.343	1
TRIB2	0.00358074	-0.675245	0.034	0.06	1
ZMYM5	0.00360171	-0.283069	0.226	0.28	1
ATP11C	0.00360593	-0.333129	0.324	0.377	1
AC007681.1	0.00362172	-0.76601	0.057	0.089	1
RFX3	0.0036267	-0.180706	0.757	0.79	1
CDC42	0.00364386	-0.207507	0.605	0.647	1
MICU3	0.00366613	-0.261073	0.332	0.388	1
PDE12	0.00366872	-1.0345	0.02	0.041	1
GARS-DT	0.00372402	-0.271568	0.232	0.285	1
SPC25	0.00372448	0.313633	0.283	0.23	1
KCNQ1	0.00373779	-1.04612	0.017	0.037	1
CLASP1	0.00375268	-0.146141	0.793	0.834	1
ZFAND1	0.00376416	-0.407355	0.153	0.199	1
PWP2	0.00376962	1.91206	0.014	0.003	1
R3HDM2	0.0037744	-0.117374	0.768	0.834	1
HMGCS1	0.00378034	0.241921	0.705	0.693	1
ZNF385A	0.00379049	-0.76601	0.039	0.066	1
RIT1	0.00379066	-0.550742	0.091	0.129	1
ZFAT	0.00380961	-0.400172	0.174	0.221	1
SOS2	0.00381	-0.251191	0.533	0.576	1
PRSS51	0.00381308	-1.8364	0.004	0.016	1
FRRS1L	0.00381308	-1.8364	0.004	0.016	1
PITRM1-AS1	0.00381308	-1.8364	0.004	0.016	1
TNFSF8	0.00383104	-1.44408	0.008	0.024	1
DZIP1	0.00384053	-0.29357	0.288	0.344	1
EVC2	0.00384284	-0.401402	0.215	0.262	1
ACIN1	0.00384553	-0.191032	0.518	0.566	1
GTDC1	0.00384706	0.259506	0.6	0.548	1
AC016957.2	0.00384803	-1.39828	0.008	0.024	1
PTER	0.00386088	-0.579356	0.088	0.124	1
OTUD5	0.00387687	-0.34204	0.184	0.233	1
CA5B	0.00388389	-0.302254	0.372	0.419	1
FANK1	0.00388953	-0.442933	0.12	0.161	1
ERCC6L	0.00390025	0.515761	0.108	0.074	1
BOD1L1	0.00390696	-0.158498	0.666	0.723	1
2023-03-04	0.00393971	-1.73284	0.008	0.022	1
DNAL1	0.00394692	-0.618453	0.064	0.097	1
AC105094.2	0.00395465	0.981224	0.041	0.021	1
CPNE1	0.00397583	-0.384359	0.256	0.303	1
IFT88	0.00398652	-0.309325	0.343	0.396	1
LINC02803	0.0040049	-0.513244	0.097	0.135	1
YPEL5	0.00401001	-0.36204	0.238	0.287	1
TAF8	0.00401351	-0.441812	0.135	0.178	1
AC106798.1	0.00401983	-0.310511	0.277	0.328	1
AC025284.1	0.00402808	-0.69201	0.056	0.086	1
MITF	0.00403403	0.51919	0.126	0.09	1
ZNF732	0.00403414	0.309416	0.277	0.223	1
RBKS	0.00404268	-0.826131	0.041	0.069	1
SPSB1	0.00405378	0.294225	0.207	0.159	1
UBR2	0.00405723	-0.149479	0.589	0.649	1
PLEKHA6	0.0040611	0.433299	0.19	0.146	1
PRKG1-AS1	0.0040627	-1.76601	0.006	0.019	1
PSPC1	0.00408479	-0.119067	0.84	0.876	1
SUPT16H	0.00409566	-0.131894	0.547	0.609	1
IGSF1	0.00409571	-0.207773	0.441	0.492	1
MZF1-AS1	0.00410031	-1.01755	0.019	0.039	1
ARHGEF25	0.00410055	-1.60251	0.006	0.019	1
KIFC1	0.00410421	0.362055	0.203	0.157	1
CHD1L	0.00411308	1.67456	0.017	0.005	1
AL138689.2	0.00411308	1.67456	0.017	0.005	1
VPS4B	0.00413596	-0.291163	0.296	0.348	1
FICD	0.0041627	-0.950435	0.019	0.039	1
SNHG3	0.00416469	0.387981	0.325	0.277	1
AUH	0.00417087	-0.17863	0.597	0.632	1
SCARB1	0.00418495	0.420086	0.136	0.097	1
FBXL4	0.00419601	-0.184679	0.337	0.397	1
SCLT1	0.0042097	0.252812	0.637	0.599	1
CHD4	0.00421073	-0.113657	0.702	0.759	1
PIGG	0.00421178	-0.329725	0.189	0.239	1
ECT2	0.00421679	0.191985	0.551	0.492	1
CHP1	0.00422217	-0.282927	0.196	0.247	1
SEPTIN6	0.00422804	-0.272771	0.365	0.418	1
SCAMP4	0.00423014	-0.283563	0.304	0.355	1
ERMARD	0.00423545	-0.473559	0.093	0.131	1
LYPD1	0.00423891	-0.43211	0.097	0.136	1
PLAAT5	0.00426319	-0.921289	0.016	0.035	1
FHL2	0.00426977	0.372187	0.17	0.127	1
EPHB6	0.00427185	-0.43785	0.12	0.161	1
GAS1	0.00430085	-0.331607	0.204	0.254	1
MAST4	0.00430731	-0.491552	0.249	0.292	1
CDH4	0.0043077	0.557934	0.134	0.096	1
TPX2	0.00431538	0.248489	0.452	0.396	1
ATP6V0E1	0.00435045	-0.258492	0.307	0.359	1
PLOD2	0.00435642	-0.190602	0.598	0.645	1
AC016727.1	0.0043604	-0.958655	0.025	0.048	1
CHIC2	0.00438948	-0.381779	0.226	0.275	1
RPL26	0.00442695	0.0887481	0.99	0.989	1
WDPCP	0.00444181	-0.185542	0.699	0.735	1
CNBD1	0.004442	-1.53155	0.011	0.028	1
RPL32	0.00444364	0.0988048	0.975	0.971	1
CNN2	0.00445075	0.335611	0.383	0.335	1
PPP1R13L	0.00446169	-0.319812	0.346	0.389	1
LINC01137	0.00448369	2.04134	0.012	0.002	1
AC013640.1	0.00448614	-1.10481	0.015	0.034	1
EFNA1	0.00450804	-0.335625	0.204	0.254	1
HECW1	0.0045142	1.81895	0.012	0.002	1
ATP6V0A2	0.00453023	-0.316757	0.202	0.251	1
PREP	0.00453026	0.251728	0.359	0.303	1
PLIN2	0.00453214	-0.676214	0.05	0.079	1
FUT9	0.00454375	-0.271202	0.381	0.437	1
LATS1	0.00454531	-0.235176	0.512	0.556	1
PTCHD1-AS	0.004546	-0.287691	0.703	0.706	1
TFAP2B	0.00455267	-0.805539	0.049	0.078	1
UBE2E2	0.00455724	-0.158492	0.893	0.911	1
AC015522.1	0.004559	-0.352449	0.585	0.621	1
SGCD	0.00456155	-0.994682	0.079	0.112	1
SERPINE2	0.00456984	0.490962	0.352	0.306	1
B4GALNT3	0.00457434	0.687355	0.074	0.046	1
WNT3A	0.00459839	1.04134	0.038	0.018	1
SAMD12	0.00461076	-0.177765	0.379	0.448	1
CCNI	0.00461579	-0.150592	0.718	0.752	1
ZNF417	0.00461659	-0.444082	0.115	0.155	1
BCL11A	0.00463597	0.2916	0.202	0.155	1
AC018462.1	0.00464828	-0.628507	0.056	0.087	1
SLC2A1-AS1	0.00464848	-0.710515	0.044	0.072	1
VEGFA	0.00464872	-0.980135	0.023	0.044	1
PDE5A	0.00466513	-0.285789	0.24	0.295	1
RNF145	0.00467959	-0.201419	0.366	0.426	1
DYNC1I1	0.00468678	0.314533	0.478	0.438	1
FASN	0.00468946	0.175432	0.702	0.661	1
AC004253.1	0.00469089	0.831891	0.052	0.029	1
TMEM168	0.00469607	-0.252529	0.399	0.451	1
ATP2B1-AS1	0.00469661	-0.643755	0.072	0.105	1
DIRC3	0.00470574	-0.725368	0.073	0.106	1
SVIL	0.00471795	0.189023	0.721	0.697	1
AC008147.2	0.00472628	-0.929509	0.023	0.044	1
ASCC1	0.00474838	-0.36162	0.212	0.26	1
CHPT1	0.00477466	0.37202	0.212	0.166	1
AC005394.1	0.00477856	0.549766	0.094	0.062	1
COQ8B	0.0047797	-0.485458	0.102	0.14	1
GIGYF1	0.00479819	-0.356619	0.21	0.258	1
TTC39B	0.00481077	-0.341225	0.138	0.182	1
ELAC2	0.00481984	-0.391615	0.149	0.193	1
SMAD4	0.0048214	-0.164597	0.702	0.728	1
N4BP2L2	0.00484812	-0.113144	0.829	0.871	1
PIGL	0.00485502	-0.318394	0.321	0.369	1
RAB3GAP2	0.004875	-0.121452	0.658	0.716	1
DNAJA4	0.00488309	1.18819	0.028	0.012	1
ALDH2	0.00489707	-0.657634	0.068	0.1	1
RUFY3	0.00490821	0.210267	0.613	0.576	1
CCHCR1	0.0049135	-0.688842	0.042	0.07	1
BANP	0.00492273	-0.369709	0.247	0.295	1
UPF3B	0.00494788	-0.233789	0.28	0.335	1
EXOC4	0.00498898	-0.084716	0.964	0.972	1
GINS1	0.00499128	0.305668	0.295	0.243	1
RYR2	0.00499222	0.0832509	0.986	0.986	1
PTS	0.00502814	-0.161877	0.53	0.584	1
KCNMA1	0.0050754	-0.72345	0.153	0.194	1
PSMD2	0.00508702	-0.19657	0.429	0.488	1
PLPP7	0.00509007	1.28844	0.024	0.01	1
PLCG2	0.00511408	-0.140784	0.759	0.809	1
TENT5B	0.00513129	0.330775	0.218	0.172	1
ARNT2	0.00513516	-0.712239	0.033	0.058	1
MAPK14	0.00514436	0.139308	0.834	0.823	1
EPS8	0.00515972	0.211447	0.373	0.314	1
RECQL4	0.00516862	0.634528	0.087	0.057	1
AC091860.2	0.00519594	-1.30658	0.009	0.025	1
EMC2	0.00521263	-0.318029	0.204	0.252	1
ZBTB48	0.0052395	-0.646711	0.058	0.089	1
GAS8	0.00524743	-0.798432	0.04	0.066	1
AC010230.1	0.00527716	-2.01394	0.003	0.014	1
MCF2	0.00527716	-2.01394	0.003	0.014	1
GDF6	0.00528719	-1.93594	0.003	0.014	1
ERC1	0.00529977	-0.0987358	0.933	0.95	1
CTIF	0.00531456	0.205666	0.492	0.432	1
NRDE2	0.0053186	-0.296839	0.271	0.322	1
DNASE1L1	0.00533146	-0.848472	0.03	0.054	1
CDCP1	0.0053408	0.404874	0.153	0.113	1
WDR27	0.00534572	-0.153693	0.469	0.533	1
FOXO4	0.00537247	-0.830141	0.03	0.054	1
AC007255.1	0.00539305	-0.628507	0.073	0.106	1
EXPH5	0.00541079	-0.155531	0.403	0.468	1
AL589693.1	0.00543108	-0.478912	0.069	0.101	1
IRX2	0.00546759	0.550249	0.108	0.075	1
KCTD1	0.0055027	0.257271	0.493	0.445	1
AC009522.1	0.00551571	-0.617309	0.074	0.107	1
GADL1	0.00551781	-2.46645	0.001	0.01	1
ATAD3B	0.00552567	0.567413	0.108	0.075	1
AP005059.2	0.00553699	-1.05552	0.016	0.034	1
TUBB2A	0.00555282	0.259002	0.445	0.397	1
GLDC	0.00556855	0.207308	0.551	0.508	1
CHRM5	0.00557757	-0.914874	0.019	0.038	1
HECTD4	0.00557759	-0.118424	0.672	0.721	1
EIF4ENIF1	0.00557919	-0.359851	0.175	0.221	1
RNF111	0.00561513	-0.20077	0.565	0.604	1
TAB3	0.00563798	-0.303947	0.256	0.306	1
ABCC5	0.00563919	-0.298174	0.206	0.255	1
PPIF	0.00565428	-0.575788	0.076	0.11	1
FLRT2	0.00565545	0.609689	0.133	0.097	1
COG6	0.00566787	-0.177363	0.527	0.576	1
ANKRD44	0.00567015	-0.27908	0.418	0.466	1
LRIG2	0.00567546	-0.161239	0.434	0.495	1
FAM83D	0.00569896	0.283572	0.227	0.179	1
PLXNC1	0.00573196	0.303252	0.257	0.208	1
SYMPK	0.00574158	-0.22444	0.299	0.354	1
TMEM232	0.00574339	-0.424703	0.125	0.167	1
ZNF608	0.0057496	-0.303519	0.338	0.388	1
LINC02241	0.00575156	-1.76601	0.004	0.015	1
ZNF638	0.00575858	-0.0900317	0.884	0.92	1
TNIK	0.0057639	0.223263	0.308	0.254	1
SLC35F1	0.00577308	0.412491	0.278	0.231	1
EEPD1	0.00578399	-0.684974	0.089	0.123	1
PDZD4	0.00579153	1.33353	0.025	0.01	1
AC104162.2	0.0058025	-0.358708	0.2	0.246	1
BARD1	0.00580778	0.212928	0.479	0.428	1
SLC23A2	0.00581515	0.48281	0.159	0.121	1
AL021707.6	0.00583883	-1.16811	0.012	0.029	1
MAP7D3	0.00584759	0.534499	0.102	0.07	1
SYT10	0.00584829	-0.792977	0.039	0.064	1
GRTP1-AS1	0.00585618	1.35952	0.022	0.008	1
EMSY	0.00587677	-0.187811	0.508	0.564	1
PIP5K1B	0.00587822	0.391531	0.133	0.095	1
RABGAP1L	0.00588637	0.160445	0.777	0.773	1
SKAP2	0.00588713	0.479401	0.131	0.094	1
NAP1L1	0.00589631	0.09031	0.979	0.978	1
DLEU2	0.00592416	0.176477	0.47	0.397	1
MAN1A1	0.00594023	-0.288157	0.233	0.283	1
AL024495.1	0.00595259	-0.632744	0.083	0.117	1
ZRANB3	0.00597817	0.219873	0.559	0.5	1
ZKSCAN5	0.00599782	-0.536005	0.082	0.116	1
LYPLAL1	0.00599896	-0.251717	0.492	0.526	1
CACNA2D3	0.00600922	0.250218	0.283	0.231	1
PSPH	0.00603319	-0.467415	0.097	0.134	1
SLK	0.00604147	-0.312154	0.344	0.392	1
DERL3	0.00605384	1.07353	0.03	0.014	1
OAZ2	0.0060562	-0.222474	0.415	0.461	1
AC093673.1	0.00606062	-1.10481	0.015	0.033	1
RPAP3	0.0060644	-0.274762	0.234	0.285	1
GAS2	0.0060679	-0.584403	0.073	0.105	1
CCDC130	0.00606791	-0.432587	0.11	0.149	1
WNK3	0.00610313	-0.299834	0.258	0.307	1
BAG6	0.0061072	-0.340961	0.2	0.246	1
SSH3	0.0061168	-0.685392	0.042	0.069	1
TMCC1	0.0061235	-0.105689	0.827	0.85	1
HPS4	0.00612487	-0.502976	0.105	0.142	1
RASEF	0.00612872	-0.452256	0.093	0.13	1
PLB1	0.00613138	-0.806652	0.031	0.054	1
LINC02082	0.00613868	-0.508852	0.081	0.115	1
CDH2	0.0061736	0.870614	0.116	0.082	1
CENPK	0.00622656	0.147976	0.397	0.333	1
KDM2A	0.00623946	-0.123001	0.778	0.821	1
PPP1R1A	0.00629668	-1.2355	0.011	0.027	1
METRNL	0.00630213	-0.548419	0.111	0.148	1
RRP1B	0.00631206	0.45017	0.232	0.19	1
ZNF888	0.00634309	-0.584172	0.065	0.096	1
CD99L2	0.00635768	-0.325921	0.169	0.214	1
EXOC7	0.00637753	-0.3361	0.215	0.261	1
C7orf50	0.00638965	-0.315758	0.186	0.233	1
PACRG	0.00640666	-0.597191	0.109	0.147	1
SCAP	0.00640981	-0.239738	0.224	0.275	1
LINC00174	0.00641807	-0.298571	0.204	0.253	1
KLHL9	0.00642486	-0.308328	0.169	0.215	1
GRIP1	0.00643091	0.163219	0.962	0.953	1
CACNB4	0.00644228	-0.760735	0.08	0.112	1
CDCA2	0.00646163	0.263962	0.324	0.273	1
ADAMTS9	0.00646634	-0.15235	0.87	0.899	1
APBB1IP	0.00648523	-0.611977	0.068	0.099	1
ZFP91	0.00652703	-0.204941	0.366	0.422	1
UBTD2	0.00653934	-0.172375	0.522	0.576	1
CHGA	0.00654794	1.81895	0.013	0.003	1
UNC13B	0.00658451	-0.281108	0.367	0.416	1
PTH1R	0.00661719	-1.13279	0.017	0.035	1
CNOT2	0.00663161	-0.123919	0.849	0.876	1
ITGB5	0.00666662	-0.246021	0.686	0.701	1
CMTR2	0.00666666	-0.394042	0.131	0.171	1
DNAJA2	0.00667764	-0.232216	0.279	0.331	1
TMEM53	0.00670013	-0.593174	0.054	0.082	1
SPC24	0.00672789	0.592037	0.083	0.054	1
BICRAL	0.00674029	-0.341928	0.25	0.295	1
RPS6KB2	0.00674572	-0.481033	0.094	0.13	1
PTPRT	0.00676218	0.336625	0.095	0.065	1
LAP3	0.00677734	-0.378194	0.119	0.159	1
ARTN	0.00680235	1.34947	0.023	0.009	1
ZNF852	0.00680798	-0.659095	0.043	0.07	1
SRSF5	0.00682206	-0.215174	0.417	0.468	1
HPS6	0.00682753	0.855478	0.037	0.018	1
AC009495.1	0.00682912	-1.22544	0.01	0.026	1
RIOK3	0.0068454	-0.379761	0.175	0.219	1
BMPR1B	0.00684976	0.551472	0.059	0.035	1
UHMK1	0.00687529	-0.311172	0.232	0.279	1
AC018362.1	0.00687632	-0.479297	0.074	0.107	1
NOP58	0.00688699	0.220662	0.53	0.491	1
SUFU	0.00689603	-0.298121	0.296	0.346	1
TSPAN2	0.00689732	-0.804484	0.032	0.055	1
PKP2	0.00690572	-0.151084	0.734	0.769	1
TLN2	0.00694829	-0.18839	0.669	0.705	1
TTN	0.00694842	-0.549692	0.066	0.097	1
SBK1	0.00695813	-0.375337	0.113	0.152	1
PSMD8	0.00696437	-0.198081	0.31	0.367	1
CHTF18	0.00698575	0.486532	0.117	0.083	1
RPL39	0.00699453	0.151439	0.889	0.89	1
FAXDC2	0.00701485	-0.479706	0.08	0.114	1
ZNF862	0.00704473	-0.747395	0.034	0.058	1
DHX30	0.00707995	-0.226514	0.288	0.341	1
CDC14B	0.00710144	-0.132659	0.6	0.651	1
EHMT2	0.00711234	-0.445188	0.139	0.179	1
RPL35A	0.00711448	0.124723	0.951	0.946	1
AL591002.1	0.00711562	-0.62327	0.059	0.089	1
NFATC4	0.00716261	-0.58998	0.067	0.098	1
AC006460.2	0.00717817	-0.671151	0.046	0.073	1
SMARCA2	0.00719417	0.0845661	0.95	0.965	1
SLC36A4	0.0071969	-0.168428	0.558	0.613	1
RMST	0.00719749	0.748563	0.075	0.049	1
APEX2	0.00720659	-0.750243	0.042	0.068	1
AKAP8L	0.0072213	-0.233735	0.314	0.364	1
ZNF737	0.00722184	-0.383007	0.158	0.2	1
ZMIZ1	0.00723145	-0.202296	0.434	0.483	1
HEMK1	0.00724099	-0.988403	0.019	0.038	1
FBLIM1	0.00724437	-0.240329	0.227	0.277	1
ZYX	0.00724598	0.502328	0.173	0.135	1
UHRF1BP1L	0.0072647	-0.223112	0.368	0.416	1
RPE	0.00728313	-0.228354	0.311	0.363	1
AP006248.4	0.00729772	1.18819	0.027	0.012	1
AC114781.2	0.00732506	-1.26077	0.009	0.024	1
AL591501.1	0.00733104	-0.542816	0.089	0.122	1
VPS29	0.00734247	-0.222868	0.313	0.363	1
GPBP1L1	0.00735284	-0.170972	0.544	0.604	1
PSMA4	0.00735959	-0.173222	0.45	0.505	1
ZNF367	0.00737551	0.382382	0.191	0.15	1
ACAA2	0.00741144	-0.263108	0.234	0.284	1
PAIP2	0.00742635	-0.221205	0.363	0.416	1
MAU2	0.00743559	-0.246417	0.256	0.307	1
AC092821.3	0.0074513	-0.294187	0.226	0.274	1
STOX1	0.00752672	-0.616633	0.049	0.076	1
SBNO1	0.00753705	-0.172239	0.403	0.462	1
GPATCH8	0.00757222	-0.140871	0.83	0.848	1
RPL24	0.0076183	0.0977105	0.968	0.973	1
RNF2	0.00764388	-0.155146	0.383	0.442	1
LTO1	0.00766641	-0.546697	0.07	0.101	1
PCDH7	0.00769143	0.165377	0.288	0.238	1
CIR1	0.00770328	-0.226413	0.395	0.444	1
DLX5	0.00771316	-0.437174	0.124	0.163	1
DENR	0.00773874	-0.164151	0.583	0.633	1
ZNF90	0.00776072	-0.0976318	0.766	0.809	1
AL392023.1	0.00776256	-0.294258	0.209	0.256	1
GPR78	0.00776516	-0.372413	0.294	0.339	1
RYBP	0.00777481	-0.221247	0.639	0.677	1
TVP23B	0.00778055	-0.383763	0.147	0.188	1
INIP	0.00780609	-0.459033	0.099	0.135	1
SPHK1	0.00782788	-0.788378	0.029	0.051	1
TTLL3	0.00784173	-0.578383	0.073	0.105	1
CKAP5	0.00785853	0.201668	0.609	0.575	1
POLR3E	0.0078654	0.463472	0.144	0.108	1
SCD	0.00787954	0.240243	0.736	0.72	1
SEC11C	0.00788293	0.479401	0.147	0.11	1
NOP56	0.00788873	0.258443	0.423	0.376	1
LEMD3	0.00789903	-0.237901	0.392	0.44	1
AGO4	0.00790078	-0.172516	0.42	0.475	1
ST13	0.00791382	-0.206938	0.557	0.586	1
DIO2	0.00791931	-0.694752	0.061	0.09	1
ARRDC3	0.00795337	0.377899	0.127	0.092	1
CYP51A1	0.0079539	-0.167003	0.538	0.592	1
AC107027.3	0.0079622	1.93443	0.011	0.002	1
ABHD17A	0.00797056	-0.357287	0.131	0.171	1
SPATA6L	0.00797193	0.787925	0.059	0.036	1
TFRC	0.00798208	0.322121	0.214	0.171	1
TMEM50B	0.0079871	-0.441388	0.114	0.151	1
AC002429.2	0.00800188	-0.418087	0.115	0.153	1
AC117453.1	0.00800446	1.81895	0.011	0.002	1
NLRX1	0.00801395	-0.601781	0.072	0.102	1
NXN	0.0080475	-0.144058	0.614	0.675	1
PGF	0.00808605	-1.85347	0.003	0.013	1
CHMP2A	0.00809712	-0.326049	0.212	0.257	1
RTCB	0.00811319	-0.266994	0.337	0.384	1
AC099520.1	0.00812981	-1.31621	0.015	0.032	1
PCDHGA10	0.00815241	0.415102	0.152	0.114	1
PDCD6IP	0.0081755	-0.16873	0.593	0.637	1
FAM149B1	0.00822379	-0.297771	0.207	0.254	1
C15orf39	0.00823084	-1.35097	0.008	0.021	1
SPP1	0.00823365	0.510507	0.177	0.139	1
TFDP2	0.00823604	-0.219799	0.412	0.46	1
AL158055.1	0.0082559	-1.0361	0.015	0.032	1
AC016644.1	0.00827334	-1.02235	0.015	0.032	1
ZNF148	0.00830227	-0.134513	0.766	0.801	1
KDELR1	0.00832115	-0.18062	0.516	0.564	1
TXNDC11	0.00833998	0.311992	0.216	0.171	1
PWWP2A	0.00834609	-0.240063	0.352	0.404	1
PDGFD	0.00836276	0.498009	0.165	0.127	1
SOWAHC	0.00837946	0.43277	0.163	0.125	1
CORO1B	0.00840853	-0.350973	0.191	0.235	1
PRPF6	0.00841089	-0.298762	0.281	0.327	1
UBE2R2-AS1	0.00842261	-0.844013	0.024	0.045	1
LRIG1	0.00844636	0.581913	0.128	0.094	1
NOL4L	0.00845233	-0.528682	0.073	0.105	1
EPHA7	0.00846343	-0.834182	0.048	0.074	1
ZNF587B	0.00846785	-0.266554	0.32	0.37	1
MACC1	0.00848952	-0.669049	0.085	0.117	1
KRBOX4	0.0085022	-0.496403	0.075	0.107	1
BUD23	0.0085064	0.288596	0.282	0.235	1
WDR20	0.00851291	-0.142596	0.53	0.588	1
BAALC	0.00855401	-1.46645	0.007	0.019	1
GALNT14	0.00855512	0.307108	0.199	0.156	1
TRABD2A	0.00856124	1.62631	0.017	0.006	1
ZNF19	0.00857879	-0.850899	0.03	0.052	1
COL27A1	0.00859036	-0.389156	0.202	0.245	1
MRPL34	0.00861957	0.385328	0.198	0.157	1
AP2A1	0.0086426	-0.189363	0.263	0.318	1
TAF9B	0.00864766	-0.525876	0.066	0.096	1
CCDC178	0.00865009	-1.69201	0.004	0.014	1
ZNF606	0.00865664	-0.502976	0.073	0.105	1
INPP5J	0.00866038	-0.921289	0.02	0.038	1
SHD	0.00868414	-0.31921	0.167	0.211	1
PPAT	0.00868682	0.298627	0.293	0.246	1
ANTXR1	0.00871614	-0.196645	0.329	0.385	1
BCL2L14	0.00872156	-0.265726	0.197	0.243	1
BCL6	0.00873099	-0.394827	0.171	0.213	1
SLC25A27	0.00874245	-0.526059	0.052	0.079	1
TNKS	0.00874354	-0.0939402	0.779	0.84	1
SNHG5	0.00876584	0.199292	0.718	0.708	1
ALG13	0.00879171	-0.193626	0.387	0.442	1
LINC01828	0.00879264	-1.76601	0.005	0.016	1
TBC1D30	0.00885506	-1.40987	0.006	0.018	1
AC104825.1	0.0088613	-1.57337	0.005	0.016	1
TBC1D4	0.00889299	0.43172	0.145	0.109	1
UFL1	0.00889482	-0.203962	0.419	0.472	1
ARHGEF18	0.00890184	-0.265679	0.284	0.333	1
RBM12	0.00890217	-0.264816	0.255	0.305	1
STYXL1	0.00890993	-0.44061	0.086	0.119	1
ZNF667	0.0089101	0.958355	0.035	0.018	1
FBXO3	0.00891467	-0.460384	0.095	0.13	1
SAMD12-AS1	0.0089221	-0.714785	0.03	0.052	1
DCC	0.00893252	-0.997336	0.022	0.041	1
SRC	0.00894027	-0.335519	0.316	0.356	1
FSIP2-AS1	0.00896317	-0.497521	0.087	0.12	1
NARF	0.00899755	-0.418087	0.115	0.152	1
GALNT18	0.00902251	-0.676373	0.058	0.086	1
AL117336.2	0.00904554	-0.421676	0.06	0.09	1
RAB6A	0.00907228	-0.167373	0.56	0.604	1
DGKA	0.00909215	-0.935935	0.017	0.034	1
CD99	0.0091173	-0.210949	0.488	0.54	1
PIF1	0.00914087	0.246268	0.232	0.185	1
ACSF2	0.00915572	-0.331607	0.136	0.175	1
SERPING1	0.00915573	-0.396776	0.103	0.139	1
TMEM116	0.00915917	-0.597411	0.06	0.089	1
ZFYVE26	0.00916941	-0.269673	0.236	0.284	1
TPT1-AS1	0.00918261	-0.212118	0.266	0.319	1
ARHGEF11	0.00921293	-0.190025	0.478	0.533	1
SH3BGRL	0.0092572	-0.233735	0.288	0.339	1
CLDN6	0.00926042	-0.0748222	0.742	0.791	1
ZCCHC24	0.0092621	-0.875635	0.014	0.03	1
DDB1	0.00927529	-0.153282	0.475	0.527	1
DNM3	0.0092912	0.387146	0.115	0.082	1
TSPOAP1	0.00929655	-0.898461	0.024	0.043	1
ZBTB10	0.00929657	0.245615	0.418	0.365	1
SEMA3D	0.0093143	-0.322373	0.591	0.607	1
LGALS3	0.00931508	-0.637277	0.034	0.057	1
ELK1	0.00932052	-0.717101	0.04	0.065	1
SRGAP1	0.00933812	0.259154	0.25	0.203	1
AC093895.1	0.00939962	0.29425	0.142	0.106	1
KALRN	0.00941177	-0.124499	0.991	0.994	1
ZC3H6	0.00941696	-0.52713	0.13	0.167	1
AC099489.1	0.00942654	-0.800776	0.037	0.06	1
NBR2	0.00942921	-0.436549	0.105	0.14	1
TUBE1	0.00944351	-0.844013	0.024	0.043	1
ATP2C2	0.00945848	0.323875	0.218	0.175	1
AIMP1	0.00945972	0.284914	0.274	0.227	1
PSAP	0.00947276	-0.167751	0.529	0.579	1
ZNF445	0.00950197	-0.315096	0.153	0.195	1
ARHGEF10L	0.00951155	-0.265343	0.235	0.282	1
FBXO41	0.00951632	-1.18105	0.01	0.025	1
SLC40A1	0.00953855	0.457886	0.126	0.093	1
CCNT2-AS1	0.00957161	-0.350973	0.137	0.177	1
IFT81	0.00958098	-0.412831	0.147	0.187	1
CTTNBP2NL	0.00958122	-0.227087	0.337	0.388	1
MIR503HG	0.00958509	0.875536	0.036	0.018	1
ZMYM6	0.00958701	-0.40405	0.143	0.182	1
FMNL3	0.00961186	-0.868372	0.031	0.053	1
FBRSL1	0.009654	-0.334059	0.119	0.157	1
AC008871.1	0.00966098	1.03046	0.03	0.014	1
GYG2	0.0096742	-0.375805	0.151	0.191	1
NPC1	0.00967529	-0.262761	0.395	0.439	1
MDC1	0.00967658	0.339483	0.246	0.203	1
ZNF586	0.0097269	-0.283917	0.301	0.348	1
ATP6V0B	0.00975201	0.3273	0.334	0.287	1
LIPE-AS1	0.00977045	-0.596952	0.089	0.122	1
TRIM66	0.00977206	-0.469936	0.14	0.178	1
ORAI3	0.0097901	-0.813316	0.027	0.048	1
MRPL22	0.00980489	-0.239738	0.226	0.273	1
CASTOR3	0.0098282	-0.433027	0.112	0.148	1
AC024588.1	0.00982934	-0.668713	0.039	0.062	1
FBXO38	0.00983891	-0.151417	0.394	0.456	1
PDE3A	0.00985266	-0.528082	0.094	0.127	1
ACADM	0.00993783	-0.240345	0.312	0.362	1
UBR1	0.00995101	-0.143906	0.617	0.665	1
LINC00621	0.0099609	0.375346	0.121	0.088	1
MTMR2	0.010055	-0.217344	0.345	0.396	1
SLC6A16	0.0100694	-0.560691	0.04	0.065	1
DYNLRB1	0.0100979	-0.299045	0.213	0.258	1
NFASC	0.0101151	-0.406637	0.117	0.154	1
MAGEH1	0.0101153	-0.515202	0.079	0.11	1
RNF152	0.0101541	0.303952	0.353	0.307	1
RAB11B	0.0101564	-0.416068	0.115	0.151	1
ELP3	0.0101651	-0.200811	0.32	0.373	1
CCDC169	0.01019	-0.583146	0.054	0.081	1
AC093865.1	0.010203	-0.456326	0.148	0.186	1
SEMA4B	0.0102245	-0.681946	0.048	0.074	1
CDX2	0.0102287	-0.531545	0.089	0.121	1
MKNK2	0.0102557	-0.543618	0.113	0.147	1
SLX4IP	0.0102719	-0.206218	0.428	0.472	1
OPTN	0.0102854	-0.341044	0.192	0.234	1
HMX1	0.0103229	0.317406	0.214	0.171	1
SEC24D	0.010336	0.184427	0.549	0.492	1
UTRN	0.0103507	0.0546635	0.988	0.988	1
ATRN	0.0103556	-0.157636	0.35	0.408	1
AC079466.2	0.0103711	0.970955	0.038	0.02	1
LINC01578	0.0103731	-0.107047	0.676	0.724	1
RAB39A	0.0103804	-0.687155	0.041	0.066	1
SNAPC3	0.0104113	-0.217706	0.31	0.362	1
LINC00662	0.0104289	-0.496171	0.071	0.101	1
C9orf147	0.0104798	-0.687155	0.041	0.066	1
TMEM185A	0.0104824	-0.4515	0.075	0.106	1
RPL23A	0.0105002	0.00108666	0.955	0.927	1
ZNF609	0.010513	-0.146998	0.802	0.835	1
ENDOD1	0.0105414	0.929135	0.031	0.015	1
ALDH7A1	0.0105431	-0.263351	0.503	0.533	1
LINC01798	0.0105543	-0.398279	0.107	0.143	1
TMCC3	0.0105794	-0.338934	0.245	0.292	1
KHDC4	0.0106223	-0.269733	0.278	0.323	1
SMARCA1	0.0106992	-0.161039	0.583	0.62	1
HS3ST5	0.0107015	0.322526	0.416	0.371	1
MCOLN3	0.0107074	-0.547665	0.078	0.109	1
DVL2	0.0107359	-0.383923	0.088	0.121	1
AL691403.1	0.0107436	-0.587673	0.033	0.055	1
RAB11B-AS1	0.0107565	-0.579242	0.062	0.09	1
ST8SIA2	0.0107587	-0.569318	0.084	0.114	1
MARVELD2	0.0107886	-0.329911	0.168	0.21	1
VRTN	0.0107981	-0.400091	0.135	0.172	1
[truncated: 13,288 more rows]

## Sheet: Het vs. WT (ExeM-Late-GS)
	group	group_name	seqnames	start	end	strand	name	idx	Log2FC	FDR	MeanDiff		ArchR
20444	1	CDX2-Het	chr6	79807225	79803583	2	LINC01621	789	0.0195654	0.999991	0.00730419		GeneScore
21985	1	CDX2-Het	chr7	149262171	149297302	1	LOC155060	1041	0.0519705	0.999991	0.0150421		Unfiltered
516	1	CDX2-Het	chr1	31944856	31906421	2	PTP4A2	516	-0.0131844	0.999904	-0.00538801
581	1	CDX2-Het	chr1	36084075	36088275	1	TEKT2	581	-0.0374589	0.999904	-0.0118982
821	1	CDX2-Het	chr1	52927212	52895910	2	ECHDC2	821	0.0714252	0.999904	0.0122899
1246	1	CDX2-Het	chr1	113929192	113977869	1	HIPK1	1246	-0.0571562	0.999904	-0.011732
1878	1	CDX2-Het	chr1	179081377	179098023	1	TOR3A	1878	0.0487107	0.999904	0.0130197
2678	1	CDX2-Het	chr10	35247025	35572669	1	CCNY	226	0.00753782	0.999904	0.00395614
3162	1	CDX2-Het	chr10	101570560	101609668	1	DPCD	710	-0.0442325	0.999904	-0.015602
3202	1	CDX2-Het	chr10	103367967	103389065	1	TAF5	750	0.0538664	0.999904	0.00921998
3270	1	CDX2-Het	chr10	114764788	114779903	1	LOC101927692	818	0.42202	0.999904	0.0592541
4471	1	CDX2-Het	chr11	74009435	74000281	2	UCP3	1049	-0.000530895	0.999904	-6.80042e-05
4769	1	CDX2-Het	chr11	116836117	116855729	1	APOA1-AS	1347	0.0260945	0.999904	0.00338613
6139	1	CDX2-Het	chr12	122174199	122172030	2	IL31	1154	-0.138642	0.999904	-0.0196799
6631	1	CDX2-Het	chr13	81226983	81225865	2	LINC00564	372	0.00780506	0.999904	0.00135786
6943	1	CDX2-Het	chr14	24094053	24110598	1	PCK2	125	0.182541	0.999904	0.0480799
7438	1	CDX2-Het	chr14	94366698	94364313	2	SERPINA2	620	-0.20399	0.999904	-0.033522
9057	1	CDX2-Het	chr16	52078474	52005487	2	C16orf97	572	0.155858	0.999904	0.00844403
9218	1	CDX2-Het	chr16	67937087	67930925	2	PSMB10	733	-0.0498726	0.999904	-0.0207896
9572	1	CDX2-Het	chr17	4143020	4004445	2	ZZEF1	86	-0.0243457	0.999904	-0.0088859
9813	1	CDX2-Het	chr17	16653856	16620737	2	ZNF624	327	0.0522743	0.999904	0.00956012
10495	1	CDX2-Het	chr17	57850056	57834781	2	MRPS23	1009	0.00132889	0.999904	0.000427917
11424	1	CDX2-Het	chr19	3606840	3594506	2	TBXA2R	128	-0.0681038	0.999904	-0.0102501
11819	1	CDX2-Het	chr19	16031307	16042116	1	LINC00905	523	0.0660089	0.999904	0.00507203
12184	1	CDX2-Het	chr19	39248856	39246314	2	IFNL4	888	0.167188	0.999904	0.023308
12497	1	CDX2-Het	chr19	48755390	48748011	2	FUT1	1201	-0.240183	0.999904	-0.103436
12632	1	CDX2-Het	chr19	51311848	51330354	1	IGLON5	1336	-0.0581368	0.999904	-0.00987397
13088	1	CDX2-Het	chr2	24793145	24822376	1	CENPO	139	0.0099991	0.999904	0.00267385
13194	1	CDX2-Het	chr2	33599382	33583658	2	FAM98A	245	0.0454708	0.999904	0.0129422
13424	1	CDX2-Het	chr2	70468495	70467385	2	TGFA-IT1	475	0.0726605	0.999904	0.015154
13545	1	CDX2-Het	chr2	86195770	86143932	2	IMMT	596	0.0175162	0.999904	0.00434995
13595	1	CDX2-Het	chr2	96760902	96811891	1	CNNM4	646	-0.0317656	0.999904	-0.0155321
13901	1	CDX2-Het	chr2	158735002	158658337	2	PKP4-AS1	952	-0.104528	0.999904	-0.0157401
14036	1	CDX2-Het	chr2	177392644	177543836	1	AGPS	1087	-0.151975	0.999904	-0.0241779
14809	1	CDX2-Het	chr20	32673941	32631652	2	C20orf203	280	0.0710952	0.999904	0.02109
15110	1	CDX2-Het	chr20	57359980	57358442	2	MTRNR2L3	581	-0.465066	0.999904	-0.01941
15176	1	CDX2-Het	chr20	62666724	62663019	2	SLCO4A1-AS1	647	0.038826	0.999904	0.00615387
15426	1	CDX2-Het	chr21	36699133	36749917	1	SIM2	182	-0.073946	0.999904	-0.0241219
15448	1	CDX2-Het	chr21	39315707	39323218	1	BRWD1-AS1	204	0.117753	0.999904	0.0607904
15777	1	CDX2-Het	chr22	29555216	29505879	2	THOC5	206	0.0163638	0.999904	0.00265209
16256	1	CDX2-Het	chr3	15859771	15667236	2	ANKRD28	124	0.0848501	0.999904	0.023486
16557	1	CDX2-Het	chr3	49940007	50100045	1	RBM6	425	0.0105736	0.999904	0.00373775
16657	1	CDX2-Het	chr3	53891988	53884410	2	SELENOK	525	-0.0256264	0.999904	-0.00916393
17270	1	CDX2-Het	chr3	165206960	165581028	1	LINC01322	1138	0.193978	0.999904	0.0412641
17780	1	CDX2-Het	chr4	40749897	40809985	1	NSUN7	246	-0.0522212	0.999904	-0.012876
17925	1	CDX2-Het	chr4	70681817	70655541	2	JCHAIN	391	0.131063	0.999904	0.005722
18281	1	CDX2-Het	chr4	143513463	143557486	1	SMARCA5	747	0.00378285	0.999904	0.00082011
18485	1	CDX2-Het	chr4	188105593	188091273	2	TRIML2	951	-0.0834676	0.999904	-0.0250801
18804	1	CDX2-Het	chr5	68215720	68301821	1	PIK3R1	311	-0.11016	0.999904	-0.0364839
19179	1	CDX2-Het	chr5	137647673	137647562	2	MIR874	686	-0.134811	0.999904	-0.0265502
19474	1	CDX2-Het	chr5	162067540	162155536	1	GABRG2	981	0.079769	0.999904	0.00760011
19641	1	CDX2-Het	chr5	180988845	181006727	1	BTNL3	1148	-0.20633	0.999904	-0.0159619
19839	1	CDX2-Het	chr6	26240426	26240737	1	HIST1H4F	184	-0.179119	0.999904	-0.0281918
19885	1	CDX2-Het	chr6	27957241	27958182	1	OR2B6	230	-0.0717614	0.999904	-0.00604391
20368	1	CDX2-Het	chr6	54018916	54266280	1	MLIP	713	-0.0403729	0.999904	-0.00564209
20726	1	CDX2-Het	chr6	136993234	136982165	2	NHEG1	1071	0.171853	0.999904	0.0250319
20787	1	CDX2-Het	chr6	148747328	149076990	1	UST	1132	0.0459461	0.999904	0.023574
21561	1	CDX2-Het	chr7	99558536	99546308	2	FAM200A	617	0.118219	0.999904	0.03361
21803	1	CDX2-Het	chr7	128709061	128731743	1	FAM71F1	859	0.121937	0.999904	0.0120259
21882	1	CDX2-Het	chr7	138799560	138706295	2	ATP6V0A4	938	0.113834	0.999904	0.0258962
21917	1	CDX2-Het	chr7	141841487	141836286	2	PRSS37	973	0.150657	0.999904	0.00713196
21995	1	CDX2-Het	chr7	150322639	150338150	1	LRRC61	1051	-0.155974	0.999904	-0.0196041
22208	1	CDX2-Het	chr8	20197367	20226819	1	ATP6V1B2	128	-0.081033	0.999904	-0.025594
22519	1	CDX2-Het	chr8	70608577	70663279	1	LACTB2-AS1	439	0.117012	0.999904	0.020264
22653	1	CDX2-Het	chr8	96493351	96611780	1	SDC2	573	0.0787052	0.999904	0.0302379
22748	1	CDX2-Het	chr8	119416306	119424353	1	NOV	668	-0.102053	0.999904	-0.0149441
23489	1	CDX2-Het	chr9	101533448	101473171	2	TMEM246	512	-0.114776	0.999904	-0.0210241
23668	1	CDX2-Het	chr9	124861981	124857880	2	RPL35	691	0.0414607	0.999904	0.0223119
23694	1	CDX2-Het	chr9	127690840	127690098	2	MIR3911	717	-0.221457	0.999904	-0.031298
23753	1	CDX2-Het	chr9	129282458	129285728	1	LOC101929331	776	-0.0432385	0.999904	-0.024594
23758	1	CDX2-Het	chr9	129620776	129612225	2	C9orf50	781	-0.0714212	0.999904	-0.019562
24684	1	CDX2-Het	chrX	133028272	133024631	2	USP26	721	0.0869387	0.999904	0.0107319
24796	1	CDX2-Het	chrX	147911951	147951125	1	FMR1	833	-0.0778318	0.999904	-0.00791605
24826	1	CDX2-Het	chrX	151974680	151953124	2	GABRE	863	0.140991	0.999904	0.00597
24915	1	CDX2-Het	chrX	155264589	155258241	2	RAB39B	952	-0.0262907	0.999904	-0.001812
24919	1	CDX2-Het	chrX	155669944	155490115	2	TMLHE	956	0.187987	0.999904	0.0215401
4839	1	CDX2-Het	chr11	120236640	120319944	1	POU2F3	1417	-0.00469809	0.999893	-0.00182997
23111	1	CDX2-Het	chr9	28888965	28888856	2	MIR873	134	0.0067422	0.999893	0.000837932
20286	1	CDX2-Het	chr6	44257890	44254096	2	SLC35B2	631	0.0366521	0.999878	0.012836
4387	1	CDX2-Het	chr11	68039016	68050895	1	TCIRG1	965	-0.113823	0.99978	-0.033554
8754	1	CDX2-Het	chr16	11851585	11833850	2	RSL1D1	269	-0.120998	0.99978	-0.0217458
15435	1	CDX2-Het	chr21	38121360	37951425	2	DSCR4	191	0.189975	0.999764	0.0168099
3607	1	CDX2-Het	chr11	5947340	5948361	1	OR56A3	185	-0.656708	0.999756	-0.037288
23854	1	CDX2-Het	chr9	135501734	135495181	2	C9orf116	877	-0.0813514	0.999756	-0.02821
204	1	CDX2-Het	chr1	12167003	12209228	1	TNFRSF1B	204	0.0578816	0.999603	0.013804
445	1	CDX2-Het	chr1	27012836	27005020	2	TENT5B	445	0.072931	0.999603	0.0635701
502	1	CDX2-Het	chr1	31065991	30931506	2	PUM1	502	-0.0493235	0.999603	-0.0260018
507	1	CDX2-Het	chr1	31409565	31434680	1	SERINC2	507	-0.0946159	0.999603	-0.035384
643	1	CDX2-Het	chr1	40040233	40072649	1	CAP1	643	-0.0163475	0.999603	-0.00606996
733	1	CDX2-Het	chr1	45011329	45002540	2	HECTD3	733	-0.0260436	0.999603	-0.00678997
904	1	CDX2-Het	chr1	64171297	64094442	2	ROR1-AS1	904	-0.0315799	0.999603	-0.00316396
924	1	CDX2-Het	chr1	66924895	66988619	1	MIER1	924	0.0267009	0.999603	0.0109459
1499	1	CDX2-Het	chr1	153550136	153543613	2	S100A4	1499	0.139104	0.999603	0.0247399
1907	1	CDX2-Het	chr1	182409192	182560599	1	RGSL1	1907	0.0406005	0.999603	0.00479407
1986	1	CDX2-Het	chr1	200027602	200177424	1	NR5A2	1986	-0.135433	0.999603	-0.0350719
2050	1	CDX2-Het	chr1	204041265	204032447	2	LINC00303	2050	-0.0231713	0.999603	-0.00472801
2200	1	CDX2-Het	chr1	220880140	220832763	2	HLX-AS1	2200	-0.27937	0.999603	-0.0495219
2350	1	CDX2-Het	chr1	236686454	236764631	1	ACTN2	2350	0.130902	0.999603	0.019676
2368	1	CDX2-Het	chr1	241635930	241628853	2	CHML	2368	0.0497536	0.999603	0.018526
2400	1	CDX2-Het	chr1	247172016	247121975	2	ZNF124	2400	-0.260984	0.999603	-0.03593
2704	1	CDX2-Het	chr10	43574618	43556344	2	ZNF239	252	-0.112185	0.999603	-0.010796
2969	1	CDX2-Het	chr10	84139440	84153555	1	GHITM	517	-0.0203652	0.999603	-0.00670196
3032	1	CDX2-Het	chr10	90540805	90402521	2	LOC101926942	580	-0.0208342	0.999603	-0.00371194
3222	1	CDX2-Het	chr10	104268405	104268336	2	MIR4482	770	0.000986846	0.999603	0.000623955
3383	1	CDX2-Het	chr10	130962668	130962588	2	MIR378C	931	-0.00664004	0.999603	-0.00159391
3620	1	CDX2-Het	chr11	6390431	6394998	1	SMPD1	198	0.105775	0.999603	0.040808
3860	1	CDX2-Het	chr11	35420063	35251206	2	SLC1A2	438	0.000593872	0.999603	0.0001438
3877	1	CDX2-Het	chr11	42163851	41993385	2	LOC101928591	455	0.364229	0.999603	0.0419401
3902	1	CDX2-Het	chr11	45771432	45772358	1	DKFZp779M0652	480	-0.110943	0.999603	-0.039896
4360	1	CDX2-Het	chr11	67391705	67398410	1	RAD9A	938	-0.0983793	0.999603	-0.0298599
4528	1	CDX2-Het	chr11	78139771	78173977	1	KCTD21-AS1	1106	-0.0876385	0.999603	-0.0117138
5242	1	CDX2-Het	chr12	16610594	16548373	2	LMO3	257	0.0943316	0.999603	0.0101321
5287	1	CDX2-Het	chr12	26938326	26905181	2	INTS13	302	-0.0284237	0.999603	-0.00763609
5295	1	CDX2-Het	chr12	27466810	27502185	1	SMCO2	310	0.117313	0.999603	0.006398
5671	1	CDX2-Het	chr12	57726271	57728356	1	AGAP2-AS1	686	0.116185	0.999603	0.0322842
5997	1	CDX2-Het	chr12	110280756	110351093	1	ATP2A2	1012	-0.00254138	0.999603	-0.000680036
6376	1	CDX2-Het	chr13	32509395	32504506	2	N4BP2L2-IT2	117	0.0911572	0.999603	0.00832209
6457	1	CDX2-Het	chr13	44576565	44432143	2	TSC22D1	198	-0.0300713	0.999603	-0.0160338
6772	1	CDX2-Het	chr13	111114559	111305737	1	ARHGEF7	513	-0.0345363	0.999603	-0.0160398
7154	1	CDX2-Het	chr14	58427614	58408494	2	TIMM9	336	-0.122106	0.999603	-0.0168199
7795	1	CDX2-Het	chr15	30991607	30938941	2	MTMR10	127	0.137835	0.999603	0.0306561
8304	1	CDX2-Het	chr15	79971446	79960889	2	BCL2A1	636	-0.000395604	0.999603	-4.80035e-05
8739	1	CDX2-Het	chr16	10944488	11182189	1	CLEC16A	254	-0.036678	0.999603	-0.0228599
8965	1	CDX2-Het	chr16	30558498	30534227	2	ZNF764	480	-0.08686	0.999603	-0.0305779
9799	1	CDX2-Het	chr17	15999717	15976560	2	ZSWIM7	313	0.0400458	0.999603	0.01036
10198	1	CDX2-Het	chr17	41505705	41500981	2	KRT13	712	0.0758781	0.999603	0.00867407
10442	1	CDX2-Het	chr17	50271406	50281485	1	TMEM92	956	-0.0273845	0.999603	-0.00659193
10455	1	CDX2-Het	chr17	50562108	50556207	2	CACNA1G-AS1	969	0.089236	0.999603	0.0454938
10603	1	CDX2-Het	chr17	64506588	64542461	1	CEP95	1117	-0.0023022	0.999603	-0.000687863
10965	1	CDX2-Het	chr18	8705661	8832778	1	MTCL1	53	-0.148107	0.999603	-0.0667961
11183	1	CDX2-Het	chr18	55479221	55479298	1	MIR4529	271	-0.11661	0.999603	-0.022256
11306	1	CDX2-Het	chr19	507497	519654	1	TPGS1	10	0.0535154	0.999603	0.0334761
11409	1	CDX2-Het	chr19	3063107	3052910	2	AES	113	0.0949291	0.999603	0.020678
12066	1	CDX2-Het	chr19	35597907	35601501	1	LINC01766	770	0.173108	0.999603	0.012624
12513	1	CDX2-Het	chr19	49019484	49018247	2	LOC101059948	1217	0.00792518	0.999603	0.00231403
12607	1	CDX2-Het	chr19	50802418	50802328	2	SNORD88C	1311	-0.120133	0.999603	-0.0769999
12806	1	CDX2-Het	chr19	54966312	54923509	2	NLRP7	1510	-0.125039	0.999603	-0.00805399
12962	1	CDX2-Het	chr2	3126026	2895048	2	LINC01250	13	0.0464027	0.999603	0.0107861
13332	1	CDX2-Het	chr2	58427799	59063766	1	LINC01122	383	-0.00592785	0.999603	-0.0036621
13875	1	CDX2-Het	chr2	151357592	151380048	1	TNFAIP6	926	-0.0411629	0.999603	-0.00195202
13923	1	CDX2-Het	chr2	162074542	161992241	2	DPP4	974	-0.00646264	0.999603	-0.000739986
14195	1	CDX2-Het	chr2	206218047	206175316	2	GPR1	1246	-0.290128	0.999603	-0.0230781
14198	1	CDX2-Het	chr2	206443539	206621130	1	ADAM23	1249	0.0499902	0.999603	0.00791604
14285	1	CDX2-Het	chr2	218398256	218405941	1	CTDSP1	1336	-0.0749279	0.999603	-0.0674797
14512	1	CDX2-Het	chr2	241317061	241227264	2	HDLBP	1563	-0.0018424	0.999603	-0.000840021
15045	1	CDX2-Het	chr20	49280319	49280409	1	SNORD12B	516	-0.0596757	0.999603	-0.0372461
15060	1	CDX2-Het	chr20	50190734	50192689	1	CEBPB	531	-0.0327054	0.999603	-0.03196
15618	1	CDX2-Het	chr22	19178830	19175575	2	SLC25A1	47	-0.142636	0.999603	-0.0819119
15688	1	CDX2-Het	chr22	22559361	22547701	2	PRAME	117	0.134043	0.999603	0.011172
16373	1	CDX2-Het	chr3	39406689	39412542	1	RPSA	241	-0.0334255	0.999603	-0.0107617
16561	1	CDX2-Het	chr3	50155045	50189075	1	SEMA3F	429	-0.0647148	0.999603	-0.0263982
16604	1	CDX2-Het	chr3	51974016	51957454	2	PCBP4	472	-0.0139349	0.999603	-0.00548002
17130	1	CDX2-Het	chr3	140941830	140979933	1	SLC25A36	998	-0.10703	0.999603	-0.0320138
17425	1	CDX2-Het	chr3	186842690	186858463	1	ADIPOQ	1293	-0.306993	0.999603	-0.0252079
18511	1	CDX2-Het	chr5	892824	850291	2	BRD9	18	0.107635	0.999603	0.0159659
18514	1	CDX2-Het	chr5	1008829	1038943	1	NKD2	21	-0.0142373	0.999603	-0.00294601
18517	1	CDX2-Het	chr5	1178605	1173141	2	CTD-3080P12.3	24	-0.0254583	0.999603	-0.00887191
18909	1	CDX2-Het	chr5	81301590	81313297	1	ZCCHC9	416	-0.106265	0.999603	-0.018878
18975	1	CDX2-Het	chr5	98768650	98798643	1	RGMB	482	-0.090177	0.999603	-0.0295661
19330	1	CDX2-Het	chr5	145936579	146081791	1	SH3RF2	837	-0.0761373	0.999603	-0.0165239
19417	1	CDX2-Het	chr5	154445850	154329437	2	SAP30L-AS1	924	-0.0435674	0.999603	-0.0161361
19443	1	CDX2-Het	chr5	157731197	157741448	1	THG1L	950	0.114907	0.999603	0.0290799
19476	1	CDX2-Het	chr5	163460140	163446526	2	NUDCD2	983	0.182795	0.999603	0.060854
19942	1	CDX2-Het	chr6	30213427	30184455	2	TRIM26	287	0.037053	0.999603	0.0104781
19971	1	CDX2-Het	chr6	30955636	30931353	2	SFTA2	316	-0.142911	0.999603	-0.0188
20375	1	CDX2-Het	chr6	56394094	56056590	2	COL21A1	720	-0.0388019	0.999603	-0.0132099
20628	1	CDX2-Het	chr6	118935162	118813442	2	MCM9	973	0.0421285	0.999603	0.0195441
20832	1	CDX2-Het	chr6	155314493	155257509	2	TFB1M	1177	-0.0568802	0.999603	-0.018514
21205	1	CDX2-Het	chr7	36153149	36301543	1	EEPD1	261	-0.0979185	0.999603	-0.0556379
21534	1	CDX2-Het	chr7	97731908	97740472	1	TAC1	590	-0.337785	0.999603	-0.04144
21924	1	CDX2-Het	chr7	142666272	142667718	1	MTRNR2L6	980	0.0187171	0.999603	0.00376203
22074	1	CDX2-Het	chr7	158590629	158591120	1	LINC01022	1130	0.257305	0.999603	0.124654
22164	1	CDX2-Het	chr8	11982321	11984590	1	DEFB135	84	0.134969	0.999603	0.01242
22210	1	CDX2-Het	chr8	20275773	20290458	1	LZTS1-AS1	130	0.0115763	0.999603	0.00251202
22309	1	CDX2-Het	chr8	29854543	29815004	2	LOC101929470	229	0.178815	0.999603	0.018128
22324	1	CDX2-Het	chr8	31033715	30995802	2	PURG	244	0.0116585	0.999603	0.00269412
22562	1	CDX2-Het	chr8	80030289	79918717	2	MRPS28	482	0.141477	0.999603	0.037986
22751	1	CDX2-Het	chr8	119856010	119833976	2	DSCC1	671	-0.099564	0.999603	-0.016526
23142	1	CDX2-Het	chr9	34127399	34086387	2	DCAF12	165	0.0323375	0.999603	0.0102999
24533	1	CDX2-Het	chrX	106038738	106032442	2	SERPINA7	570	-0.320002	0.999603	-0.02181
24546	1	CDX2-Het	chrX	107522450	107605251	1	FRMPD3	583	0.0159117	0.999603	0.00228598
24747	1	CDX2-Het	chrX	137566142	137577691	1	ZIC3	784	0.159961	0.999603	0.034278
24770	1	CDX2-Het	chrX	143517475	143508735	2	SPANXN3	807	-0.036457	0.999603	-0.000759982
11094	1	CDX2-Het	chr18	36067576	35984387	2	RPRD1A	182	0.0531543	0.999486	0.00990403
14288	1	CDX2-Het	chr2	218568361	218450251	2	USP37	1339	0.110552	0.999486	0.02858
9548	1	CDX2-Het	chr17	3197519	3198448	1	OR1A2	62	0.121601	0.999428	0.00879994
12839	1	CDX2-Het	chr19	55488404	55519098	1	SSC5D	1543	0.0164312	0.999428	0.00674795
8168	1	CDX2-Het	chr15	69298947	69407780	1	PAQR5	500	0.110513	0.999403	0.02484
17542	1	CDX2-Het	chr4	499210	540196	1	PIGG	8	-0.0322491	0.999403	-0.00713792
20073	1	CDX2-Het	chr6	32589848	32552990	2	HLA-DRB1	418	0.225972	0.999403	0.024744
21889	1	CDX2-Het	chr7	139339457	139346319	1	FMC1	945	0.0074524	0.999403	0.00395606
1709	1	CDX2-Het	chr1	161045977	161039251	2	USF1	1709	0.175707	0.999395	0.0663041
2344	1	CDX2-Het	chr1	236142505	236221865	1	GPR137B	2344	-0.105128	0.999395	-0.022398
2744	1	CDX2-Het	chr10	47384273	47365496	2	ZNF488	292	0.0718852	0.999395	0.019376
2953	1	CDX2-Het	chr10	79982614	79937740	2	SFTPD	501	0.037646	0.999395	0.00679396
3151	1	CDX2-Het	chr10	100996618	101007836	1	LZTS2	699	-0.00218096	0.999395	-0.000891964
4399	1	CDX2-Het	chr11	68980986	68980021	2	MRGPRD	977	0.0988593	0.999395	0.0250919
4850	1	CDX2-Het	chr11	122099844	122099757	2	MIR125B1	1428	-0.209283	0.999395	-0.028018
5335	1	CDX2-Het	chr12	39619751	39550033	2	ABCD2	350	-0.185619	0.999395	-0.013312
5340	1	CDX2-Het	chr12	40692442	41072418	1	CNTN1	355	0.00716193	0.999395	0.00252809
5456	1	CDX2-Het	chr12	51047962	51060424	1	LETMD1	471	-0.0850887	0.999395	-0.0147461
6109	1	CDX2-Het	chr12	120640552	120667324	1	CABP1	1124	-0.028289	0.999395	-0.00620989
6200	1	CDX2-Het	chr12	127060401	126915203	2	LINC02405	1215	0.263263	0.999395	0.00973004
7123	1	CDX2-Het	chr14	54509812	54539309	1	CGRRF1	305	-0.153889	0.999395	-0.02707
7180	1	CDX2-Het	chr14	61695823	61681041	2	HIF1A-AS1	362	-0.0416954	0.999395	-0.0143241
8018	1	CDX2-Het	chr15	52180093	52205874	1	CERNA1	350	0.135311	0.999395	0.025106
9138	1	CDX2-Het	chr16	58295047	58279997	2	PRSS54	653	-0.0750507	0.999395	-0.00649203
9275	1	CDX2-Het	chr16	71230722	70807378	2	HYDIN	790	-0.0234927	0.999395	-0.00453
10348	1	CDX2-Het	chr17	46579657	46274784	2	ARL17B	862	0.133594	0.999395	0.00985598
10776	1	CDX2-Het	chr17	76850176	76861836	1	LINC00868	1290	0.0258775	0.999395	0.00278409
11390	1	CDX2-Het	chr19	2389771	2426239	1	TMPRSS9	94	-0.100064	0.999395	-0.027594
12617	1	CDX2-Het	chr19	50984099	50976482	2	KLK7	1321	-0.226565	0.999395	-0.0361201
12832	1	CDX2-Het	chr19	55385345	55403250	1	RPL28	1536	-0.185193	0.999395	-0.068982
13025	1	CDX2-Het	chr2	11466177	11444375	2	E2F6	76	-0.0629473	0.999395	-0.0110379
13146	1	CDX2-Het	chr2	27582969	27635174	1	ZNF512	197	0.00818447	0.999395	0.00094992
13233	1	CDX2-Het	chr2	39779267	39736305	2	THUMPD2	284	-0.119354	0.999395	-0.0161479
13269	1	CDX2-Het	chr2	46479565	46484425	1	TMEM247	320	0.0327251	0.999395	0.00210594
14126	1	CDX2-Het	chr2	197453423	197475308	1	COQ10B	1177	0.0470723	0.999395	0.014118
14249	1	CDX2-Het	chr2	215311817	215349773	1	ATIC	1300	0.0659762	0.999395	0.0160538
14472	1	CDX2-Het	chr2	238240662	238238267	2	HES6	1523	0.141498	0.999395	0.062164
14545	1	CDX2-Het	chr20	610398	603797	2	TCF15	16	0.0371977	0.999395	0.0141203
14607	1	CDX2-Het	chr20	3682246	3667965	2	ADAM33	78	-0.110843	0.999395	-0.0347379
14687	1	CDX2-Het	chr20	16748358	16752164	1	OTOR	158	-0.0802938	0.999395	-0.019096
15455	1	CDX2-Het	chr21	39556442	39673137	1	B3GALT5	211	-0.0482528	0.999395	-0.0127798
15493	1	CDX2-Het	chr21	42879644	42913304	1	NDUFV3	249	-0.0170599	0.999395	-0.00700597
15708	1	CDX2-Het	chr22	23768226	23784316	1	MMP11	137	-0.0328464	0.999395	-0.011384
16081	1	CDX2-Het	chr22	46738261	46684411	2	CERK	510	0.056565	0.999395	0.015442
16294	1	CDX2-Het	chr3	25664907	25597905	2	TOP2B	162	-0.0411758	0.999395	-0.00879993
16366	1	CDX2-Het	chr3	39107704	39138903	1	TTC21A	234	-0.097202	0.999395	-0.021884
16811	1	CDX2-Het	chr3	100401398	100363431	2	TOMM70	679	0.0497573	0.999395	0.0094279
16823	1	CDX2-Het	chr3	101686782	101681091	2	RPL24	691	0.215148	0.999395	0.00389802
17738	1	CDX2-Het	chr4	31171144	31211675	1	LINC02497	204	-0.339727	0.999395	-0.0189861
18193	1	CDX2-Het	chr4	118353003	118280038	2	PRSS12	659	-0.059706	0.999395	-0.0157139
18275	1	CDX2-Het	chr4	141332618	141319450	2	LINC02432	741	0.0728447	0.999395	0.005548
18810	1	CDX2-Het	chr5	69234795	69277430	1	CDK7	317	0.00756684	0.999395	0.00143797
19694	1	CDX2-Het	chr6	4188109	4186624	2	LOC102724096	39	0.228079	0.999395	0.0482042
19768	1	CDX2-Het	chr6	17281346	17293875	1	RBM24	113	-0.0312416	0.999395	-0.00547201
19938	1	CDX2-Het	chr6	30113106	30102897	2	TRIM31	283	-0.063307	0.999395	-0.011024
19987	1	CDX2-Het	chr6	31355316	31355224	2	MIR6891	332	0.0336478	0.999395	0.00819599
20030	1	CDX2-Het	chr6	31806984	31797396	2	LSM2	375	-0.0649148	0.999395	-0.013598
20492	1	CDX2-Het	chr6	89315299	89257208	2	GABRR2	837	0.0601918	0.999395	0.00910796
20889	1	CDX2-Het	chr6	165988048	165908802	2	LINC00473	1234	0.10733	0.999395	0.00940197
21149	1	CDX2-Het	chr7	27662995	27525442	2	HIBADH	205	-0.0735548	0.999395	-0.0243961
21495	1	CDX2-Het	chr7	92246234	92401384	1	ANKIB1	551	0.0510812	0.999395	0.012208
21667	1	CDX2-Het	chr7	102912991	102944949	1	LRRC17	723	0.278736	0.999395	0.021502
22001	1	CDX2-Het	chr7	150433654	150448140	1	LINC00996	1057	0.40106	0.999395	0.0234
23851	1	CDX2-Het	chr9	135480777	135462727	2	PPP1R26-AS1	874	-0.0396871	0.999395	-0.01021
24137	1	CDX2-Het	chrX	38352545	38421450	1	OTC	174	-0.270184	0.999395	-0.0142221
24473	1	CDX2-Het	chrX	100929433	100913445	2	XKRX	510	-0.164235	0.999395	-0.019354
4252	1	CDX2-Het	chr11	64935888	64934471	2	GPHA2	830	0.214815	0.999368	0.0332661
10030	1	CDX2-Het	chr17	35713791	35864615	1	TAF15	544	0.0203825	0.999368	0.012908
12936	1	CDX2-Het	chr19	58396090	58397079	1	RNF225	1640	0.229248	0.999368	0.055118
14576	1	CDX2-Het	chr20	2524702	2467212	2	ZNF343	47	0.0245234	0.999368	0.00691186
20159	1	CDX2-Het	chr6	35805293	35833874	1	LHFPL5	504	0.235071	0.999368	0.0294239
24091	1	CDX2-Het	chrX	24465221	24539837	1	PDK3	128	0.290783	0.999303	0.0450579
13555	1	CDX2-Het	chr2	86861924	86815339	2	CD8B	606	-0.351739	0.999255	-0.029818
2500	1	CDX2-Het	chr10	6062325	6010689	2	IL2RA	48	-0.150235	0.999251	-0.013012
5094	1	CDX2-Het	chr12	7018510	6976186	2	LPCAT3	109	0.156808	0.999251	0.0392659
9910	1	CDX2-Het	chr17	28360654	28360734	1	MIR4723	424	-0.239111	0.999251	-0.0950659
15587	1	CDX2-Het	chr22	17165287	17137511	2	HDHD5	16	-0.18938	0.999251	-0.036696
22924	1	CDX2-Het	chr8	144012414	144047085	1	SPATC1	844	0.0665457	0.999251	0.0155942
24755	1	CDX2-Het	chrX	139965520	139955725	2	CXorf66	792	0.0441219	0.999251	0.00407392
1609	1	CDX2-Het	chr1	156572604	156525405	2	IQGAP3	1609	0.0372789	0.999244	0.00838978
3381	1	CDX2-Het	chr10	130110817	130066374	2	C10orf143	929	-0.131166	0.999244	-0.0467099
10000	1	CDX2-Het	chr17	33533760	33529787	2	AA06	514	0.272688	0.999244	0.014596
17888	1	CDX2-Het	chr4	67884032	67820876	2	TMPRSS11D	354	-0.142922	0.999244	-0.011488
19865	1	CDX2-Het	chr6	27388718	27403904	1	ZNF391	210	0.0767016	0.999244	0.0161859
13070	1	CDX2-Het	chr2	20823130	20684014	2	LDAH	121	-0.0206309	0.99923	-0.00459008
2888	1	CDX2-Het	chr10	72954778	72935170	2	PLA2G12B	436	-0.129744	0.999213	-0.011094
6320	1	CDX2-Het	chr13	26222493	26132115	2	RNF6	61	-0.0631013	0.999213	-0.015854
11336	1	CDX2-Het	chr19	1095380	1086579	2	POLR2E	40	-0.002301	0.999213	-0.00049399
272	1	CDX2-Het	chr1	16889649	16888538	2	LOC105376805	272	-0.00411307	0.999179	-0.00355393
937	1	CDX2-Het	chr1	68497221	68474152	2	DEPDC1	937	0.00308348	0.999179	0.000624209
8005	1	CDX2-Het	chr15	51338610	51208057	2	CYP19A1	337	-0.0696962	0.999179	-0.0227738
9635	1	CDX2-Het	chr17	6755447	6775647	1	XAF1	149	-0.0630884	0.999179	-0.00687196
9715	1	CDX2-Het	chr17	8088056	8088147	1	MIR4314	229	-0.0207106	0.999179	-0.00188589
14697	1	CDX2-Het	chr20	18137873	18143169	1	PET117	168	0.178988	0.999179	0.074288
18334	1	CDX2-Het	chr4	153344649	153415118	1	MND1	800	-0.0187532	0.999179	-0.00303589
24322	1	CDX2-Het	chrX	57121547	57118551	2	SPIN2B	359	0.144443	0.999179	0.021918
13911	1	CDX2-Het	chr2	159904749	159803355	2	LY75	962	0.190653	0.999146	0.0262241
15595	1	CDX2-Het	chr22	17628855	17730855	1	BCL2L13	24	0.00405472	0.999146	0.0011099
9055	1	CDX2-Het	chr16	51151367	51135975	2	SALL1	570	-0.0275374	0.999146	-0.0144761
13887	1	CDX2-Het	chr2	154457438	154435853	2	LOC100144595	938	0.103848	0.999146	0.00510002
3678	1	CDX2-Het	chr11	9265390	9138825	2	DENND5A	256	-0.0415553	0.999108	-0.0126661
19965	1	CDX2-Het	chr6	30830659	30798654	2	LINC00243	310	-0.155713	0.999108	-0.030344
20624	1	CDX2-Het	chr6	117675502	117710640	1	NUS1	969	-0.102373	0.999108	-0.023758
23563	1	CDX2-Het	chr9	113150942	113164137	1	SLC31A2	586	-0.136695	0.999108	-0.032498
13175	1	CDX2-Het	chr2	31155202	30910467	2	GALNT14	226	-0.0299035	0.999067	-0.0148738
14659	1	CDX2-Het	chr20	9986088	10043216	1	PARAL1	130	0.124985	0.999067	0.01514
16114	1	CDX2-Het	chr22	50481556	50486440	1	ADM2	543	-0.218527	0.999067	-0.03662
20891	1	CDX2-Het	chr6	166168700	166157656	2	TBXT	1236	-0.0819183	0.999067	-0.0197999
15657	1	CDX2-Het	chr22	20773879	20787720	1	SERPIND1	86	-0.0599992	0.999038	-0.009138
5346	1	CDX2-Het	chr12	42326118	42312078	2	ZCRB1	361	-0.033694	0.999011	-0.00440596
2819	1	CDX2-Het	chr10	63465229	63466563	1	JMJD1C-AS1	367	-0.161787	0.999008	-0.106106
3699	1	CDX2-Het	chr11	10809110	10797050	2	EIF4G2	277	0.0120383	0.999008	0.00514402
4379	1	CDX2-Het	chr11	67639560	67631303	2	TBX10	957	-0.0386381	0.999008	-0.0166079
4566	1	CDX2-Het	chr11	86955619	87000959	1	LOC100506368	1144	-0.0174887	0.999008	-0.00587589
5131	1	CDX2-Het	chr12	8950044	9010760	1	KLRG1	146	-0.0187251	0.999008	-0.00335388
11926	1	CDX2-Het	chr19	19515736	19533476	1	NDUFA13	630	0.0391306	0.999008	0.016068
14129	1	CDX2-Het	chr2	197500413	197550726	1	HSPE1-MOB4	1180	-0.0528151	0.999008	-0.02055
14424	1	CDX2-Het	chr2	233032672	233035057	1	NEU2	1475	0.13367	0.999008	0.0214759
14917	1	CDX2-Het	chr20	38516537	38516647	1	MIR548O2	388	0.0801489	0.999008	0.00630604
17926	1	CDX2-Het	chr4	70688479	70690551	1	UTP3	392	-0.0953444	0.999008	-0.03179
18072	1	CDX2-Het	chr4	93828753	93830964	1	ATOH1	538	0.0211643	0.999008	0.00467589
18986	1	CDX2-Het	chr5	102753981	103031105	1	PAM	493	-0.0140782	0.999008	-0.00439201
19201	1	CDX2-Het	chr5	138875368	138868923	2	LRRTM2	708	0.228053	0.999008	0.0579161
19939	1	CDX2-Het	chr6	30136108	30148735	1	TRIM40	284	-0.00587821	0.999008	-0.000450004
20949	1	CDX2-Het	chr7	379359	382712	1	LOC442497	5	-0.0725683	0.999008	-0.043348
23815	1	CDX2-Het	chr9	133350095	133350168	1	SNORD36B	838	0.183838	0.999008	0.0724478
24866	1	CDX2-Het	chrX	153880672	153888990	1	LCA10	903	0.0373154	0.999008	0.00755601
895	1	CDX2-Het	chr1	63323041	63325126	1	FOXD3	895	-0.041096	0.998981	-0.015482
1741	1	CDX2-Het	chr1	162023854	161983192	2	OLFML2B	1741	0.21043	0.998981	0.0347602
1822	1	CDX2-Het	chr1	171314208	171342084	1	FMO4	1822	0.0419276	0.998981	0.00869206
2209	1	CDX2-Het	chr1	222713210	222668013	2	AIDA	2209	-0.0471335	0.998981	-0.010178
2418	1	CDX2-Het	chr1	247937191	248100922	1	OR2L13	2418	0.186926	0.998981	0.008742
3470	1	CDX2-Het	chr11	842808	867116	1	TSPAN4	48	0.0445685	0.998981	0.025
3485	1	CDX2-Het	chr11	1598294	1597177	2	KRTAP5-2	63	0.268259	0.998981	0.0184041
3625	1	CDX2-Het	chr11	6481447	6508978	1	TIMM10B	203	-0.0923508	0.998981	-0.01943
4489	1	CDX2-Het	chr11	75100563	75206549	1	SLCO2B1	1067	0.00642105	0.998981	0.00202988
4502	1	CDX2-Het	chr11	75768647	75758455	2	LOC283214	1080	0.114394	0.998981	0.0280922
5628	1	CDX2-Het	chr12	56488414	56470944	2	GLS2	643	0.00279675	0.998981	0.000476005
5945	1	CDX2-Het	chr12	105704203	105744062	1	CASC18	960	0.0182157	0.998981	0.00193403
6098	1	CDX2-Het	chr12	120327789	120322111	2	PLA2G1B	1113	0.0178632	0.998981	0.00360801
7021	1	CDX2-Het	chr14	35278633	35317493	1	PSMA6	203	-0.0364464	0.998981	-0.010822
7103	1	CDX2-Het	chr14	51826195	51979342	1	GNG2	285	-0.037622	0.998981	-0.00884597
7368	1	CDX2-Het	chr14	85387275	85388765	1	LINC02329	550	0.146794	0.998981	0.016838
7616	1	CDX2-Het	chr14	103523111	103519659	2	CKB	798	0.0252009	0.998981	0.0137277
7729	1	CDX2-Het	chr15	25135642	25138055	1	PWAR1	61	0.0300506	0.998981	0.00382794
8128	1	CDX2-Het	chr15	65792293	65659123	2	DENND4A	460	-0.0137559	0.998981	-0.00304998
8949	1	CDX2-Het	chr16	30113856	30104810	2	GDPD3	464	0.226757	0.998981	0.0328958
9663	1	CDX2-Het	chr17	7306999	7312463	1	EIF5A	177	0.221784	0.998981	0.119142
9994	1	CDX2-Het	chr17	32444261	32483318	1	PSMD11	508	0.00326103	0.998981	0.000970073
10320	1	CDX2-Het	chr17	44899142	44905390	1	CCDC103	834	0.237201	0.998981	0.054998
10374	1	CDX2-Het	chr17	47895812	47891255	2	LOC102724532	888	-0.0260502	0.998981	-0.0144418
10903	1	CDX2-Het	chr17	82519713	82604607	1	FOXK2	1417	-0.0367821	0.998981	-0.0140339
11626	1	CDX2-Het	chr19	10339823	10333776	2	ICAM3	330	-0.131495	0.998981	-0.0622582
11736	1	CDX2-Het	chr19	13103161	13099033	2	LYL1	440	0.0185827	0.998981	0.00337395
11763	1	CDX2-Het	chr19	14085875	14081619	2	C19orf67	467	-0.0117158	0.998981	-0.00596826
11927	1	CDX2-Het	chr19	19516227	19537581	1	YJEFN3	631	0.0984921	0.998981	0.0321879
12265	1	CDX2-Het	chr19	41708585	41761282	1	CEACAM5	969	0.174849	0.998981	0.028732
13089	1	CDX2-Het	chr2	24793382	24789734	2	PTRHD1	140	0.0114141	0.998981	0.00518974
13165	1	CDX2-Het	chr2	28927067	28927144	1	SNORD53	216	-0.219003	0.998981	-0.035266
13335	1	CDX2-Het	chr2	60387445	60387362	2	MIR4432	386	-0.0819515	0.998981	-0.0108579
13433	1	CDX2-Het	chr2	70994749	70941817	2	ATP6V1B1-AS1	484	0.018947	0.998981	0.00653586
13761	1	CDX2-Het	chr2	119759631	119983818	1	PTPN4	812	-0.0343516	0.998981	-0.0131479
14656	1	CDX2-Het	chr20	9514998	9505180	2	LAMP5-AS1	127	0.137651	0.998981	0.0147079
16740	1	CDX2-Het	chr3	71754773	71675416	2	EIF4E3	608	0.0289796	0.998981	0.00836793
17191	1	CDX2-Het	chr3	150972999	150882997	2	CLRN1	1059	-0.109498	0.998981	-0.013472
17257	1	CDX2-Het	chr3	160515236	160514907	2	SCARNA7	1125	-0.026728	0.998981	-0.00784983
17341	1	CDX2-Het	chr3	179898229	179921895	1	PEX5L-AS2	1209	-0.098685	0.998981	-0.00837401
17416	1	CDX2-Het	chr3	186717276	186743954	1	KNG1	1284	0.110382	0.998981	0.010642
19210	1	CDX2-Het	chr5	139404088	139396563	2	SPATA24	717	0.122364	0.998981	0.030768
20023	1	CDX2-Het	chr6	31739763	31730581	2	CLIC1	368	0.0514382	0.998981	0.0243922
20180	1	CDX2-Het	chr6	36986298	36968141	2	MTCH1	525	0.0373713	0.998981	0.00907991
20393	1	CDX2-Het	chr6	68329899	68226972	2	LINC02549	738	-0.0825195	0.998981	-0.00527601
21035	1	CDX2-Het	chr7	7535853	7356203	2	COL28A1	91	-0.121725	0.998981	-0.0205539
21064	1	CDX2-Het	chr7	16753535	16784536	1	TSPAN13	120	-0.0393027	0.998981	-0.00649811
21668	1	CDX2-Het	chr7	102973522	102988856	1	NFE4	724	0.244036	0.998981	0.02023
22405	1	CDX2-Het	chr8	47960183	47773108	2	PRKDC	325	0.0321422	0.998981	0.013994
22587	1	CDX2-Het	chr8	85373436	85449040	1	CA3	507	-0.097714	0.998981	-0.00425406
22944	1	CDX2-Het	chr8	144355609	144352219	2	TMEM249	864	0.0183559	0.998981	0.00769228
23376	1	CDX2-Het	chr9	90582744	90463524	2	LINC01501	399	0.0687597	0.998981	0.017332
23548	1	CDX2-Het	chr9	111661335	111670246	1	GNG10	571	-0.0360384	0.998981	-0.00649594
23888	1	CDX2-Het	chr9	136670602	136670686	1	MIR126	911	-0.0469758	0.998981	-0.017076
24289	1	CDX2-Het	chrX	53422690	53431120	1	RIBC1	326	0.244095	0.998981	0.05694
14127	1	CDX2-Het	chr2	197516737	197486581	2	HSPD1	1178	-0.0622479	0.998976	-0.027142
22804	1	CDX2-Het	chr8	127219088	127207866	2	CCAT1	724	-0.00109734	0.998976	-0.000101987
23324	1	CDX2-Het	chr9	79145674	79135422	2	LOC101927450	347	0.139308	0.998976	0.013658
2989	1	CDX2-Het	chr10	86958618	86963260	1	SNCG	537	-0.108724	0.998961	-0.0396599
20447	1	CDX2-Het	chr6	80106647	80346270	1	BCKDHB	792	0.00905667	0.998961	0.00350211
22186	1	CDX2-Het	chr8	17027238	17122644	1	MICU3	106	0.00187765	0.998961	0.000360168
19176	1	CDX2-Het	chr5	136303757	136316100	1	TRPC7-AS2	683	-0.358037	0.998917	-0.0384101
16718	1	CDX2-Het	chr3	64684909	65011468	1	ADAMTS9-AS2	586	0.0187707	0.998781	0.01185
14609	1	CDX2-Het	chr20	3732667	3753111	1	HSPA12B	80	0.0677871	0.998748	0.0235301
17364	1	CDX2-Het	chr3	183825594	183815876	2	MAP6D1	1232	-0.131129	0.998748	-0.0303978
22593	1	CDX2-Het	chr8	86342738	86478420	1	WWP1	513	0.0759871	0.998737	0.0200418
24717	1	CDX2-Het	chrX	135171398	135156536	2	CT55	754	0.167765	0.998737	0.00461402
3945	1	CDX2-Het	chr11	47565430	47573461	1	PTPMT1	523	-0.163958	0.998733	-0.0262538
11342	1	CDX2-Het	chr19	1248553	1259140	1	MIDN	46	-0.0485769	0.998657	-0.0318059
21019	1	CDX2-Het	chr7	6104884	6161564	1	USP42	75	-0.0178277	0.998545	-0.00618998
10007	1	CDX2-Het	chr17	34363231	34360328	2	CCL1	521	0.0603471	0.998507	0.0117121
7705	1	CDX2-Het	chr15	25056860	25073201	1	SNORD116-3	37	-0.319581	0.998414	-0.0192919
23462	1	CDX2-Het	chr9	98255721	98198999	2	TBC1D2	485	-0.257131	0.99824	-0.0841641
3097	1	CDX2-Het	chr10	97446017	97436142	2	EXOSC1	645	-0.232506	0.998224	-0.05971
6429	1	CDX2-Het	chr13	41194566	41189833	2	KBTBD7	170	0.524952	0.998224	0.094514
6583	1	CDX2-Het	chr13	70107213	70139429	1	ATXN8OS	324	0.143302	0.998224	0.0104061
11499	1	CDX2-Het	chr19	6279948	6210379	2	MLLT1	203	-0.0191149	0.998224	-0.00793018
14218	1	CDX2-Het	chr2	208146168	208142573	2	CRYGB	1269	0.121815	0.998224	0.00850599
17385	1	CDX2-Het	chr3	184335926	184346275	1	FAM131A	1253	0.131605	0.998224	0.0460761
18144	1	CDX2-Het	chr4	107931369	107953457	1	CYP2U1	610	-0.0504478	0.998224	-0.00573602
19735	1	CDX2-Het	chr6	10747794	10979320	1	SYCP2L	80	0.111033	0.998224	0.0466081
19822	1	CDX2-Het	chr6	26056428	26055787	2	HIST1H1C	167	0.0264048	0.998224	0.0150984
20392	1	CDX2-Het	chr6	68055351	68060502	1	LOC102723883	737	-0.0404397	0.998224	-0.00400392
21536	1	CDX2-Het	chr7	97964481	97964405	2	MIR5692C2	592	-0.055609	0.998224	-0.0189298
24360	1	CDX2-Het	chrX	70268305	70281840	1	ARR3	397	-0.142081	0.998224	-0.007828
43	1	CDX2-Het	chr1	1399522	1402046	1	MRPL20-AS1	43	-0.0226764	0.998163	-0.00953759
63	1	CDX2-Het	chr1	1891117	1785285	2	GNB1	63	0.0253448	0.998163	0.009306
125	1	CDX2-Het	chr1	6624866	6635586	1	THAP3	125	-0.228353	0.998163	-0.0534981
275	1	CDX2-Het	chr1	17054170	17018722	2	SDHB	275	-0.111383	0.998163	-0.0255399
395	1	CDX2-Het	chr1	24745357	24844324	1	CLIC4	395	0.0230002	0.998163	0.0130541
405	1	CDX2-Het	chr1	25543580	25568886	1	LDLRAP1	405	-0.0715579	0.998163	-0.029488
458	1	CDX2-Het	chr1	27672218	27666061	2	IFI6	458	-0.0126048	0.998163	-0.00467573
472	1	CDX2-Het	chr1	28329002	28335967	1	MED18	472	-0.150953	0.998163	-0.0438981
488	1	CDX2-Het	chr1	28736621	28769775	1	YTHDF2	488	-0.177437	0.998163	-0.067212
499	1	CDX2-Het	chr1	30757820	30732469	2	LAPTM5	499	-0.0638897	0.998163	-0.00803597
525	1	CDX2-Het	chr1	32222359	32214472	2	TMEM234	525	-0.161905	0.998163	-0.0313619
535	1	CDX2-Het	chr1	32465069	32496686	1	ZBTB8B	535	-0.0612343	0.998163	-0.0173401
571	1	CDX2-Het	chr1	35268967	35422058	1	ZMYM4	571	0.0495951	0.998163	0.0140861
614	1	CDX2-Het	chr1	38005606	37996770	2	FHL3	614	0.215675	0.998163	0.065708
713	1	CDX2-Het	chr1	44213455	44220681	1	DMAP1	713	-0.0319359	0.998163	-0.00723387
801	1	CDX2-Het	chr1	51329654	51335324	1	TTC39A-AS1	801	0.0769423	0.998163	0.02061
1041	1	CDX2-Het	chr1	89524836	89597864	1	LRRC8B	1041	-0.0341577	0.998163	-0.0100039
1119	1	CDX2-Het	chr1	100281241	100281308	1	MIR553	1119	-0.10272	0.998163	-0.00942802
1169	1	CDX2-Het	chr1	109509738	109504175	2	AMIGO1	1169	0.129109	0.998163	0.0214761
1287	1	CDX2-Het	chr1	117929720	117966542	1	WDR3	1287	-0.0757325	0.998163	-0.0128299
1291	1	CDX2-Het	chr1	119140671	119031216	2	WARS2	1291	0.0216377	0.998163	0.00513003
1294	1	CDX2-Het	chr1	119368779	119394130	1	HAO2	1294	-0.222342	0.998163	-0.0316199
1427	1	CDX2-Het	chr1	151399534	151401944	1	PSMB4	1427	-0.211331	0.998163	-0.0369082
1428	1	CDX2-Het	chr1	151459465	151402724	2	POGZ	1428	-0.0124517	0.998163	-0.00245398
1510	1	CDX2-Het	chr1	153689793	153689705	2	MIR8083	1510	0.0672055	0.998163	0.0154899
1542	1	CDX2-Het	chr1	154963853	154957026	2	PYGO2	1542	-0.103021	0.998163	-0.0336061
1616	1	CDX2-Het	chr1	156705816	156699606	2	CRABP2	1616	-0.104863	0.998163	-0.0757857
1639	1	CDX2-Het	chr1	158179947	158184896	1	CD1D	1639	-0.0272943	0.998163	-0.006436
1647	1	CDX2-Het	chr1	158479878	158480885	1	OR10R2	1647	0.0245923	0.998163	0.00145006
1759	1	CDX2-Het	chr1	165356715	165201867	2	LMX1A	1759	-0.0593385	0.998163	-0.0172098
1797	1	CDX2-Het	chr1	169087005	168903905	2	LINC00970	1797	0.100404	0.998163	0.017136
1804	1	CDX2-Het	chr1	169630193	169588849	2	SELP	1804	0.185953	0.998163	0.008926
1855	1	CDX2-Het	chr1	174999163	175011715	1	CACYBP	1855	-0.00534272	0.998163	-0.00242785
1896	1	CDX2-Het	chr1	181023121	180972712	2	STX6	1896	-0.113118	0.998163	-0.0304479
2030	1	CDX2-Het	chr1	202967280	202961869	2	CYB5R1	2030	0.113843	0.998163	0.0365361
2075	1	CDX2-Het	chr1	205504595	205532793	1	CDK18	2075	-0.0705982	0.998163	-0.0324239
2191	1	CDX2-Het	chr1	220118241	220118157	2	MIR194-1	2191	-0.0721604	0.998163	-0.00553407
2273	1	CDX2-Het	chr1	228458107	228460470	1	HIST3H2BB	2273	-0.0761297	0.998163	-0.041264
2285	1	CDX2-Het	chr1	229508501	229514272	1	LOC101927478	2285	-0.274267	0.998163	-0.068874
2328	1	CDX2-Het	chr1	234629311	234634780	1	LINC00184	2328	-0.127843	0.998163	-0.00824
2355	1	CDX2-Het	chr1	237862175	237928321	1	LOC100130331	2355	-0.197923	0.998163	-0.0263279
2408	1	CDX2-Het	chr1	247588360	247589313	1	OR2G2	2408	0.286611	0.998163	0.0196339
2456	1	CDX2-Het	chr10	641778	641689	2	MIR5699	4	-0.136053	0.998163	-0.014834
2564	1	CDX2-Het	chr10	15371062	15211643	2	FAM171A1	112	0.0274814	0.998163	0.0107041
2603	1	CDX2-Het	chr10	22321211	22331484	1	BMI1	151	-0.0661721	0.998163	-0.0266361
2700	1	CDX2-Het	chr10	43266919	43194535	2	RASGEF1A	248	-0.00261107	0.998163	-0.00159188
2808	1	CDX2-Het	chr10	61453450	61406643	2	TMEM26	356	-0.13497	0.998163	-0.01232
2817	1	CDX2-Het	chr10	63521850	63167221	2	JMJD1C	365	-0.0585592	0.998163	-0.0424842
2845	1	CDX2-Het	chr10	69220303	69267559	1	HKDC1	393	-0.190559	0.998163	-0.0216621
2885	1	CDX2-Het	chr10	72692131	72887694	1	MCU	433	-0.0639574	0.998163	-0.017516
2896	1	CDX2-Het	chr10	73358859	73253759	2	CFAP70	444	0.111018	0.998163	0.02723
2924	1	CDX2-Het	chr10	75236030	75233969	2	COMTD1	472	-0.0194933	0.998163	-0.0167337
2958	1	CDX2-Het	chr10	80207710	80219657	1	LINC00857	506	0.0763467	0.998163	0.022292
3074	1	CDX2-Het	chr10	95694143	95663396	2	TCTN3	622	0.187514	0.998163	0.033436
3163	1	CDX2-Het	chr10	101588270	101578882	2	POLL	711	0.165136	0.998163	0.0289201
3167	1	CDX2-Het	chr10	101783413	101781325	2	NPM3	715	-0.167125	0.998163	-0.0483297
3174	1	CDX2-Het	chr10	102132994	102150331	1	PPRC1	722	-0.0508899	0.998163	-0.012228
3274	1	CDX2-Het	chr10	115093365	115948992	1	ATRNL1	822	-0.0535859	0.998163	-0.0313438
3305	1	CDX2-Het	chr10	119207589	119459742	1	GRK5	853	-0.0523445	0.998163	-0.0289399
3311	1	CDX2-Het	chr10	119892556	119829404	2	MCMBP	859	0.0498713	0.998163	0.0133481
3321	1	CDX2-Het	chr10	121975217	121957088	2	NSMCE4A	869	0.0589033	0.998163	0.00880589
3464	1	CDX2-Het	chr11	809647	812880	1	RPLP2	42	-0.0718097	0.998163	-0.0462537
3491	1	CDX2-Het	chr11	1750591	1732410	2	IFITM10	69	-0.122941	0.998163	-0.0145841
3510	1	CDX2-Het	chr11	2171877	2163929	2	TH	88	-0.27446	0.998163	-0.040076
3542	1	CDX2-Het	chr11	3854527	4093210	1	STIM1	120	-0.00926389	0.998163	-0.00386997
3573	1	CDX2-Het	chr11	5152369	5151431	2	OR52A1	151	-0.0867577	0.998163	-0.00375802
3596	1	CDX2-Het	chr11	5619764	5644398	1	TRIM34	174	-0.0269257	0.998163	-0.00500793
3635	1	CDX2-Het	chr11	6795783	6794627	2	OR6A2	213	-0.170597	0.998163	-0.009574
3672	1	CDX2-Het	chr11	8933006	8920076	2	C11orf16	250	0.101285	0.998163	0.00614597
3695	1	CDX2-Het	chr11	10541272	10599932	1	MRVI1-AS1	273	-0.191209	0.998163	-0.047404
3713	1	CDX2-Het	chr11	12280945	12359144	1	MICALCL	291	-0.0659308	0.998163	-0.0153921
3762	1	CDX2-Het	chr11	18394388	18408425	1	LDHA	340	-0.0471962	0.998163	-0.0128899
3775	1	CDX2-Het	chr11	19210573	19182030	2	CSRP3	353	-0.348154	0.998163	-0.016758
3884	1	CDX2-Het	chr11	43880811	43920266	1	ALKBH3	462	-0.127181	0.998163	-0.0192179
3894	1	CDX2-Het	chr11	44973902	44978028	1	LOC221122	472	0.0974192	0.998163	0.0317381
3985	1	CDX2-Het	chr11	55936400	55935456	2	OR5I1	563	0.220687	0.998163	0.011628
4022	1	CDX2-Het	chr11	57381150	57376769	2	PRG3	600	-0.0591088	0.998163	-0.00538007
4047	1	CDX2-Het	chr11	58228918	58227882	2	OR10Q1	625	-0.855556	0.998163	-0.026058
4116	1	CDX2-Het	chr11	61362299	61348745	2	CYB561A3	694	-0.0681454	0.998163	-0.0160421
4145	1	CDX2-Het	chr11	62299064	62296277	2	SCGB1D4	723	0.31515	0.998163	0.040376
4233	1	CDX2-Het	chr11	64368602	64368703	1	MIR1237	811	0.00419034	0.998163	0.00187796
4238	1	CDX2-Het	chr11	64745456	64726911	2	RASGRP2	816	0.054165	0.998163	0.0181318
4239	1	CDX2-Het	chr11	64760297	64746389	2	PYGM	817	-0.113193	0.998163	-0.0251921
4400	1	CDX2-Het	chr11	69013409	69004395	2	MRGPRF	978	-0.012944	0.998163	-0.00288402
4522	1	CDX2-Het	chr11	77994678	77878720	2	INTS4	1100	-0.0220795	0.998163	-0.00498202
4679	1	CDX2-Het	chr11	106075501	106098710	1	AASDHPPT	1257	-0.0416039	0.998163	-0.013444
4693	1	CDX2-Het	chr11	108498432	108472105	2	KDELC2	1271	-0.0730519	0.998163	-0.0168081
4715	1	CDX2-Het	chr11	111879425	111782195	2	ALG9	1293	-0.0202404	0.998163	-0.00515993
4820	1	CDX2-Het	chr11	119108331	119096503	2	DPAGT1	1398	0.118909	0.998163	0.064546
4885	1	CDX2-Het	chr11	124424893	124423904	2	OR8B4	1463	-0.176425	0.998163	-0.0104199
4898	1	CDX2-Het	chr11	124800450	124834487	1	LOC100507283	1476	0.0992022	0.998163	0.019636
4901	1	CDX2-Het	chr11	124919244	124920677	1	HEPN1	1479	-0.164457	0.998163	-0.0348682
4906	1	CDX2-Het	chr11	125164609	125158461	2	PKNOX2-AS1	1484	-0.130619	0.998163	-0.0465938
4916	1	CDX2-Het	chr11	125778819	125776113	2	PATE2	1494	-0.67523	0.998163	-0.019788
4991	1	CDX2-Het	chr12	262873	220621	2	SLC6A13	6	-0.0238592	0.998163	-0.00351796
5040	1	CDX2-Het	chr12	4809176	4851927	1	KCNA6	55	-0.0400903	0.998163	-0.0066381
5153	1	CDX2-Het	chr12	10030677	10066027	1	CLEC9A	168	0.181599	0.998163	0.00732002
5155	1	CDX2-Het	chr12	10130258	10116777	2	CLEC7A	170	-0.037357	0.998163	-0.00328006
5339	1	CDX2-Het	chr12	40393395	40570832	1	MUC19	354	-0.0346612	0.998163	-0.00447604
5408	1	CDX2-Het	chr12	48978453	48981676	1	WNT1	423	-0.0537308	0.998163	-0.0204501
5483	1	CDX2-Het	chr12	52406355	52393931	2	KRT82	498	-0.0187315	0.998163	-0.00212812
5536	1	CDX2-Het	chr12	53954834	53958956	1	HOXC12	551	-0.197611	0.998163	-0.0374919
5599	1	CDX2-Het	chr12	55927319	55954027	1	DGKA	614	0.0314678	0.998163	0.0106522
5619	1	CDX2-Het	chr12	56300392	56271699	2	CS	634	0.0317156	0.998163	0.00769201
5718	1	CDX2-Het	chr12	66023726	66023620	2	MIR6074	733	-0.0634204	0.998163	-0.0167518
5784	1	CDX2-Het	chr12	76763588	76853696	1	ZDHHC17	799	0.0416027	0.998163	0.011322
5790	1	CDX2-Het	chr12	79419257	79419321	1	MIR1252	805	0.104915	0.998163	0.032524
5819	1	CDX2-Het	chr12	88142296	88199887	1	TMTC3	834	0.0329321	0.998163	0.00733598
5928	1	CDX2-Het	chr12	103965708	103950202	2	C12orf73	943	0.00135165	0.998163	0.000498246
5958	1	CDX2-Het	chr12	107685732	107713167	1	PWP1	973	0.166216	0.998163	0.027392
5960	1	CDX2-Het	chr12	107761272	107732866	2	PRDM4	975	0.0148801	0.998163	0.00354191
5989	1	CDX2-Het	chr12	109833401	109783085	2	TRPV4	1004	0.0576237	0.998163	0.00980595
6038	1	CDX2-Het	chr12	113149858	113159276	1	CFAP73	1053	-0.143352	0.998163	-0.0352898
6044	1	CDX2-Het	chr12	113291523	113291608	1	MIR6762	1059	-0.200311	0.998163	-0.0193221
6102	1	CDX2-Het	chr12	120446412	120443961	2	TRIAP1	1117	0.283134	0.998163	0.077242
6128	1	CDX2-Het	chr12	121712752	121782062	1	TMEM120B	1143	0.0123147	0.998163	0.00460608
6174	1	CDX2-Het	chr12	123633766	123620406	2	EIF2B1	1189	-0.0700633	0.998163	-0.0110219
6189	1	CDX2-Het	chr12	124993700	125031231	1	BRI3BP	1204	-0.104886	0.998163	-0.023496
6196	1	CDX2-Het	chr12	126690322	126610034	2	LOC100996671	1211	0.190771	0.998163	0.00427005
6229	1	CDX2-Het	chr12	131828393	131851783	1	MMP17	1244	-0.0331928	0.998163	-0.014466
6253	1	CDX2-Het	chr12	133037222	133030389	2	LOC101928597	1268	0.0623765	0.998163	0.01366
6278	1	CDX2-Het	chr13	20433846	20433778	2	MIR4499	19	-0.112327	0.998163	-0.0461117
6279	1	CDX2-Het	chr13	20567069	20691437	1	IFT88	20	-0.0586592	0.998163	-0.0186819
6342	1	CDX2-Het	chr13	27988654	27977714	2	URAD	83	-0.10026	0.998163	-0.0141742
6367	1	CDX2-Het	chr13	31162388	31134974	2	HSPH1	108	0.0124707	0.998163	0.00399409
6384	1	CDX2-Het	chr13	34942287	35672736	1	NBEA	125	-0.0636997	0.998163	-0.027212
6463	1	CDX2-Het	chr13	45341370	45333471	2	TPT1	204	0.0226549	0.998163	0.0132641
6530	1	CDX2-Het	chr13	51845175	51813347	2	TMEM272	271	-0.253381	0.998163	-0.0354239
6548	1	CDX2-Het	chr13	52848641	52842889	2	PCDH8	289	-0.119731	0.998163	-0.0691521
6666	1	CDX2-Het	chr13	93226842	94407401	1	GPC6	407	0.00592908	0.998163	0.00508388
6806	1	CDX2-Het	chr13	113759240	113816995	1	TMEM255B	547	0.174946	0.998163	0.0325879
6881	1	CDX2-Het	chr14	21287939	21351301	1	RPGRIP1	63	-0.0980061	0.998163	-0.019898
6909	1	CDX2-Het	chr14	23035230	23016543	2	PSMB5	91	-0.44809	0.998163	-0.017658
6932	1	CDX2-Het	chr14	23556192	23520855	2	ZFHX2	114	-0.0229373	0.998163	-0.00821185
6933	1	CDX2-Het	chr14	23561097	23568073	1	LOC102724814	115	-0.170257	0.998163	-0.0724679
6980	1	CDX2-Het	chr14	25050297	24809656	2	STXBP6	162	-0.0634307	0.998163	-0.0163899
7016	1	CDX2-Het	chr14	34981957	35029567	1	SRP54	198	-0.00848542	0.998163	-0.00201201
7024	1	CDX2-Het	chr14	35809304	35538352	2	RALGAPA1	206	0.0851063	0.998163	0.019996
7040	1	CDX2-Het	chr14	37902372	37896060	2	LINC00517	222	0.132718	0.998163	0.0118681
7042	1	CDX2-Het	chr14	38256369	38254103	2	CLEC14A	224	-0.214176	0.998163	-0.0515618
7043	1	CDX2-Het	chr14	38948273	38749339	2	LINC00639	225	-0.116008	0.998163	-0.018766
7090	1	CDX2-Het	chr14	50561126	50418501	2	MAP4K5	272	-0.104706	0.998163	-0.026496
7213	1	CDX2-Het	chr14	65222347	65212893	2	LINC02324	395	-0.0571921	0.998163	-0.0390239
7235	1	CDX2-Het	chr14	68796253	68787660	2	ZFP36L1	417	-0.0625334	0.998163	-0.0575742
7296	1	CDX2-Het	chr14	74303056	74285423	2	ABCD4	478	-0.0697231	0.998163	-0.019434
7335	1	CDX2-Het	chr14	77076344	77069180	2	LINC02289	517	-0.0485124	0.998163	-0.014128
7376	1	CDX2-Het	chr14	88024550	88097619	1	LINC01146	558	-0.0472867	0.998163	-0.00281998
7644	1	CDX2-Het	chr14	104985775	105010482	1	CLBA1	826	0.0403928	0.998163	0.00620802
7662	1	CDX2-Het	chr14	105857572	105857513	2	MIR4539	844	-0.409089	0.998163	-0.032346
7881	1	CDX2-Het	chr15	40929340	40939072	1	DLL4	213	-0.10871	0.998163	-0.0567001
7894	1	CDX2-Het	chr15	41557675	41583586	1	TYRO3	226	-0.0240848	0.998163	-0.014664
7916	1	CDX2-Het	chr15	42548802	42537820	2	LRRC57	248	0.0583504	0.998163	0.010208
7937	1	CDX2-Het	chr15	43692886	43699222	1	CKMT1A	269	-0.470104	0.998163	-0.00711404
8006	1	CDX2-Het	chr15	51242190	51242264	1	MIR4713	338	-0.0746838	0.998163	-0.01403
8086	1	CDX2-Het	chr15	63276018	63309126	1	APH1B	418	-0.126183	0.998163	-0.0218761
8089	1	CDX2-Het	chr15	63504511	63594640	1	USP3	421	-0.207925	0.998163	-0.0780039
8191	1	CDX2-Het	chr15	72272999	72241181	2	PARP6	523	-0.0360506	0.998163	-0.00820608
8209	1	CDX2-Het	chr15	73752747	73735431	2	INSYN1	541	-0.0874776	0.998163	-0.0192961
8213	1	CDX2-Het	chr15	73925989	73952137	1	LOXL1	545	-0.0628276	0.998163	-0.023782
8215	1	CDX2-Het	chr15	73994673	74047812	1	PML	547	-0.116975	0.998163	-0.033428
8267	1	CDX2-Het	chr15	76336724	76342476	1	ISL2	599	-0.144215	0.998163	-0.046882
8289	1	CDX2-Het	chr15	78565520	78595269	1	CHRNA5	621	0.230638	0.998163	0.0364621
8323	1	CDX2-Het	chr15	82046141	82041778	2	MEX3B	655	0.0624454	0.998163	0.0326518
8360	1	CDX2-Het	chr15	85380596	85380662	1	MIR7706	692	-0.0674768	0.998163	-0.0455721
8428	1	CDX2-Het	chr15	91099950	91301309	1	SV2B	760	-0.105649	0.998163	-0.0252461
8557	1	CDX2-Het	chr16	1488981	1485886	2	PTX4	72	0.400569	0.998163	0.120538
8578	1	CDX2-Het	chr16	1957606	1943974	2	RPL3L	93	-0.0331807	0.998163	-0.010544
8588	1	CDX2-Het	chr16	1984207	1987749	1	GFER	103	-0.0571582	0.998163	-0.0307539
8759	1	CDX2-Het	chr16	12720321	12720371	1	MIR4718	274	-0.00516704	0.998163	-0.00122402
8825	1	CDX2-Het	chr16	20900384	20854925	2	DCUN1D3	340	0.110891	0.998163	0.0359
8853	1	CDX2-Het	chr16	23278231	23381299	1	SCNN1B	368	-0.00328339	0.998163	-0.000755894
8938	1	CDX2-Het	chr16	29973641	29992261	1	TAOK2	453	0.0589909	0.998163	0.0159082
8953	1	CDX2-Het	chr16	30355361	30350766	2	CD2BP2	468	0.0893382	0.998163	0.0382197
8969	1	CDX2-Het	chr16	30650717	30656440	1	PRR14	484	-0.0568125	0.998163	-0.0231838
8988	1	CDX2-Het	chr16	30985207	30989152	1	HSD3B7	503	0.147613	0.998163	0.0291759
9071	1	CDX2-Het	chr16	54286763	54283304	2	IRX3	586	0.0328127	0.998163	0.0206423
9077	1	CDX2-Het	chr16	55389700	55506691	1	MMP2	592	-0.121868	0.998163	-0.0342421
9103	1	CDX2-Het	chr16	56730105	56850286	1	NUP93	618	0.0623696	0.998163	0.02108
9136	1	CDX2-Het	chr16	58197920	58157907	2	CSNK2A2	651	-0.0980427	0.998163	-0.017012
9161	1	CDX2-Het	chr16	66579448	66588275	1	CMTM2	676	0.216464	0.998163	0.02153
9164	1	CDX2-Het	chr16	66751798	66720893	2	DYNC1LI2	679	-0.15321	0.998163	-0.0448001
9170	1	CDX2-Het	chr16	66918984	66908122	2	CDH16	685	-0.152469	0.998163	-0.0180639
9252	1	CDX2-Het	chr16	69754940	69741867	2	NOB1	767	0.0377647	0.998163	0.00829611
9506	1	CDX2-Het	chr17	1463162	1420689	2	CRK	20	0.0526584	0.998163	0.0166361
9520	1	CDX2-Het	chr17	1761959	1777574	1	SERPINF1	34	0.26235	0.998163	0.046392
9532	1	CDX2-Het	chr17	2337507	2322503	2	TSR1	46	-0.0315103	0.998163	-0.00656789
9664	1	CDX2-Het	chr17	7319174	7311324	2	GPS2	178	0.0768882	0.998163	0.0147781
9719	1	CDX2-Het	chr17	8145071	8144994	2	MIR6883	233	-0.25751	0.998163	-0.0283182
9778	1	CDX2-Het	chr17	13543646	13543529	2	MIR548H3	292	0.0390037	0.998163	0.00945397
9786	1	CDX2-Het	chr17	15265326	15229777	2	PMP22	300	-0.0179785	0.998163	-0.00338397
9907	1	CDX2-Het	chr17	28335602	28347009	1	TNFAIP1	421	-0.0493159	0.998163	-0.0193677
9940	1	CDX2-Het	chr17	28861730	28861655	2	MIR4732	454	-0.35768	0.998163	-0.0585641
9962	1	CDX2-Het	chr17	30117172	30117079	2	MIR3184	476	0.149628	0.998163	0.0488635
10066	1	CDX2-Het	chr17	37609496	37514797	2	SYNRG	580	0.069328	0.998163	0.015516
10086	1	CDX2-Het	chr17	38752736	38764231	1	PSMB3	600	-0.107666	0.998163	-0.0457799
10091	1	CDX2-Het	chr17	38853843	38847865	2	RPL23	605	-0.0509146	0.998163	-0.010242
10122	1	CDX2-Het	chr17	40015361	40017813	1	CSF3	636	-0.062196	0.998163	-0.00988409
10131	1	CDX2-Het	chr17	40193597	40193663	1	MIR6867	645	0.0418529	0.998163	0.013484
10149	1	CDX2-Het	chr17	40822595	40818117	2	KRT10	663	-0.213822	0.998163	-0.0179979
10214	1	CDX2-Het	chr17	41835685	41848384	1	KLHL10	728	-0.0520444	0.998163	-0.00511815
10252	1	CDX2-Het	chr17	42780678	42796936	1	WNK4	766	0.343332	0.998163	0.0407201
10267	1	CDX2-Het	chr17	43006725	43014456	1	IFI35	781	0.518264	0.998163	0.0412141
10280	1	CDX2-Het	chr17	43579620	43527844	2	ETV4	794	0.0468281	0.998163	0.0223301
10332	1	CDX2-Het	chr17	45221789	45247320	1	FMNL1	846	0.0519424	0.998163	0.0249882
10387	1	CDX2-Het	chr17	48460370	48466040	1	LOC101927166	901	-0.00846874	0.998163	-0.00362799
10443	1	CDX2-Het	chr17	50287855	50281577	2	TMEM92-AS1	957	-0.281913	0.998163	-0.0381519
10445	1	CDX2-Het	chr17	50373214	50367857	2	MRPL27	959	0.196954	0.998163	0.0410499
10479	1	CDX2-Het	chr17	55421992	55392613	2	MMD	993	-0.0650187	0.998163	-0.0235859
10629	1	CDX2-Het	chr17	68035519	68046842	1	KPNA2	1143	0.0518282	0.998163	0.0282079
10923	1	CDX2-Het	chr18	812546	721588	2	YES1	11	-0.0732958	0.998163	-0.020996
10926	1	CDX2-Het	chr18	2571509	2537525	2	METTL4	14	-0.0977194	0.998163	-0.015544
10970	1	CDX2-Het	chr18	9475009	9538116	1	RALBP1	58	0.0440229	0.998163	0.01839
11038	1	CDX2-Het	chr18	23689443	23955066	1	LAMA3	126	-0.0750817	0.998163	-0.0249481
11078	1	CDX2-Het	chr18	32185069	32220404	1	MEP1B	166	0.135789	0.998163	0.007658
11106	1	CDX2-Het	chr18	39800318	39206924	2	MIR924HG	194	-0.0193298	0.998163	-0.00766004
11123	1	CDX2-Het	chr18	46104334	46080248	2	ATP5F1A	211	0.22997	0.998163	0.0587539
11201	1	CDX2-Het	chr18	58671877	58670009	2	LOC101927322	289	-0.149748	0.998163	-0.0967721
11229	1	CDX2-Het	chr18	63871692	63917490	1	SERPINB2	317	0.232104	0.998163	0.013734
11235	1	CDX2-Het	chr18	64260055	64213082	2	LINC01538	323	-0.0442859	0.998163	-0.00369801
11242	1	CDX2-Het	chr18	68715209	69055189	1	CCDC102B	330	-0.0686233	0.998163	-0.0223639
11247	1	CDX2-Het	chr18	70335439	70352459	1	LINC01909	335	0.122197	0.998163	0.00875
11279	1	CDX2-Het	chr18	76822295	76794732	2	ZNF236-DT	367	0.0749513	0.998163	0.0219741
11300	1	CDX2-Het	chr19	344807	301444	2	MIER2	4	0.187609	0.998163	0.036288
11346	1	CDX2-Het	chr19	1285893	1378431	1	MUM1	50	-0.162136	0.998163	-0.0659739
11350	1	CDX2-Het	chr19	1407569	1435687	1	DAZAP1	54	-0.14478	0.998163	-0.0577982
11357	1	CDX2-Het	chr19	1524074	1535456	1	PLK5	61	0.167579	0.998163	0.018026
11434	1	CDX2-Het	chr19	3879864	3928079	1	ATCAY	138	0.186607	0.998163	0.020906
11496	1	CDX2-Het	chr19	5978403	6020363	1	LOC100128568	200	-0.0834734	0.998163	-0.0232261
11513	1	CDX2-Het	chr19	6502848	6494319	2	TUBB4A	217	0.217062	0.998163	0.046338
11532	1	CDX2-Het	chr19	7492976	7508450	1	TEX45	236	-0.0113451	0.998163	-0.00373005
11563	1	CDX2-Het	chr19	8321158	8323340	1	RPS28	267	-0.0413959	0.998163	-0.0116839
11589	1	CDX2-Het	chr19	9323772	9371752	1	ZNF559	293	0.147957	0.998163	0.00798395
11667	1	CDX2-Het	chr19	11419342	11384341	2	RGL3	371	-0.0542292	0.998163	-0.0225381
11720	1	CDX2-Het	chr19	12806580	12813638	1	RNASEH2A	424	-0.104567	0.998163	-0.0311361
11755	1	CDX2-Het	chr19	13953392	13931472	2	PODNL1	459	0.0234815	0.998163	0.00695203
11798	1	CDX2-Het	chr19	15332545	15235519	2	BRD4	502	-0.0268607	0.998163	-0.0105303
11889	1	CDX2-Het	chr19	18386562	18386634	1	MIR3189	593	0.642705	0.998163	0.142464
11907	1	CDX2-Het	chr19	18941261	18907013	2	HOMER3	611	-0.0910528	0.998163	-0.0387699
11908	1	CDX2-Het	chr19	18919675	18928633	1	DDX49	612	-0.144263	0.998163	-0.0660698
11910	1	CDX2-Het	chr19	19033559	18990888	2	SUGP2	614	0.109308	0.998163	0.0333242
11945	1	CDX2-Het	chr19	20661596	20553792	2	ZNF626	649	0.0686443	0.998163	0.014738
11956	1	CDX2-Het	chr19	21753011	21753083	1	LOC641367	660	0.184312	0.998163	0.020916
12011	1	CDX2-Het	chr19	33080880	33130542	1	GPATCH1	715	-0.00861627	0.998163	-0.00120396
12022	1	CDX2-Het	chr19	34254537	34355586	1	KIAA0355	726	-0.0739888	0.998163	-0.025304
12050	1	CDX2-Het	chr19	35268978	35279821	1	USF2	754	-0.048947	0.998163	-0.019598
12087	1	CDX2-Het	chr19	35902303	35888241	2	NFKBID	791	-0.116543	0.998163	-0.022376
12165	1	CDX2-Het	chr19	38769904	38730187	2	CAPN12	869	0.0421894	0.998163	0.00938005
12170	1	CDX2-Het	chr19	38852347	38817471	2	HNRNPL	874	0.0201392	0.998163	0.0161422
12179	1	CDX2-Het	chr19	39083913	39111493	1	ACP7	883	-0.325552	0.998163	-0.0419839
12197	1	CDX2-Het	chr19	39480412	39492722	1	TIMM50	901	-0.132676	0.998163	-0.0500241
12212	1	CDX2-Het	chr19	39971005	39981441	1	PSMC4	916	0.116024	0.998163	0.0390102
12219	1	CDX2-Het	chr19	40285536	40230317	2	AKT2	923	-0.0257419	0.998163	-0.00819003
12298	1	CDX2-Het	chr19	42740569	42721638	2	PSG3	1002	0.111112	0.998163	0.00322002
12371	1	CDX2-Het	chr19	45079195	45091524	1	GEMIN7	1075	-0.0848782	0.998163	-0.0449019
12450	1	CDX2-Het	chr19	47419523	47403124	2	MEIS3	1154	0.0732123	0.998163	0.01829
12551	1	CDX2-Het	chr19	49590262	49555711	2	NOSIP	1255	-0.0820722	0.998163	-0.0575741
12609	1	CDX2-Het	chr19	50823787	50819148	2	KLK1	1313	0.151483	0.998163	0.0261702
12685	1	CDX2-Het	chr19	52857600	52764917	2	ZNF28	1389	-0.0566978	0.998163	-0.0138121
12770	1	CDX2-Het	chr19	54159882	54155161	2	LENG1	1474	0.100909	0.998163	0.0754919
12813	1	CDX2-Het	chr19	55149354	55132794	2	TNNT1	1517	-0.0141145	0.998163	-0.00324619
13058	1	CDX2-Het	chr2	19868860	19885047	1	LINC00954	109	0.116053	0.998163	0.0280261
13067	1	CDX2-Het	chr2	20651089	20560448	2	HS1BP3	118	-0.0640003	0.998163	-0.043042
13075	1	CDX2-Het	chr2	23385217	23708611	1	KLHL29	126	0.020549	0.998163	0.015186
13122	1	CDX2-Het	chr2	27123789	27130812	1	ABHD1	173	-0.11282	0.998163	-0.010474
13149	1	CDX2-Het	chr2	27663840	27650812	2	SUPT7L	200	0.180176	0.998163	0.0257999
13170	1	CDX2-Het	chr2	30146941	30160533	1	YPEL5	221	0.00495822	0.998163	0.00334428
13177	1	CDX2-Het	chr2	31234337	31269447	1	EHD3	228	-0.0509639	0.998163	-0.016212
13185	1	CDX2-Het	chr2	32277910	32316594	1	YIPF4	236	-0.0941351	0.998163	-0.010366
13278	1	CDX2-Het	chr2	46941855	46901870	2	MCFD2	329	0.0278941	0.998163	0.0118338
13281	1	CDX2-Het	chr2	47176601	47160082	2	CALM2	332	0.11904	0.998163	0.0302319
13328	1	CDX2-Het	chr2	56147630	56386173	1	CCDC85A	379	0.0338353	0.998163	0.00781197
13390	1	CDX2-Het	chr2	68110948	68041130	2	C1D	441	0.0114741	0.998163	0.00116806
13431	1	CDX2-Het	chr2	70935882	70965406	1	ATP6V1B1	482	0.0260397	0.998163	0.00497206
13532	1	CDX2-Het	chr2	85602856	85649282	1	USP39	583	-0.0793779	0.998163	-0.0349241
13597	1	CDX2-Het	chr2	96816245	96833911	1	CNNM3	648	-0.00611623	0.998163	-0.00268994
13602	1	CDX2-Het	chr2	97094882	97083583	2	FAHD2B	653	0.556449	0.998163	0.045614
13699	1	CDX2-Het	chr2	110205066	110122311	2	NPHP1	750	-0.0392639	0.998163	-0.00453393
13711	1	CDX2-Het	chr2	112055223	112119318	1	TMEM87B	762	-0.0139696	0.998163	-0.00530007
13724	1	CDX2-Het	chr2	112973203	112985665	1	IL36G	775	-0.244866	0.998163	-0.014452
13759	1	CDX2-Het	chr2	119544432	119662251	1	CFAP221	810	0.13686	0.998163	0.0280519
13833	1	CDX2-Het	chr2	134838547	134902034	1	ACMSD	884	0.176947	0.998163	0.010526
13862	1	CDX2-Het	chr2	148021604	147930397	2	ORC4	913	0.151498	0.998163	0.0337881
13872	1	CDX2-Het	chr2	150612381	150635348	1	LINC02612	923	-0.349388	0.998163	-0.019508
13902	1	CDX2-Het	chr2	158795317	158862958	1	DAPL1	953	-0.0197047	0.998163	-0.003256
14095	1	CDX2-Het	chr2	189784371	189770323	2	ORMDL1	1146	-0.072939	0.998163	-0.02031
14116	1	CDX2-Het	chr2	196176503	196133566	2	STK17B	1167	0.0706971	0.998163	0.0135762
14341	1	CDX2-Het	chr2	222298996	222199888	2	PAX3	1392	-0.106022	0.998163	-0.018622
14407	1	CDX2-Het	chr2	231961245	232344350	1	DIS3L2	1458	0.060535	0.998163	0.0365518
14468	1	CDX2-Het	chr2	238138722	238152947	1	KLHL30	1519	0.0383214	0.998163	0.00473601
14571	1	CDX2-Het	chr20	2101611	2177038	1	STK35	42	0.0206183	0.998163	0.00614193
14586	1	CDX2-Het	chr20	2692878	2760108	1	EBF4	57	-0.122714	0.998163	-0.0328139
14722	1	CDX2-Het	chr20	21218289	21154023	2	KIZ-AS1	193	-0.288063	0.998163	-0.024508
14757	1	CDX2-Het	chr20	24992979	24962925	2	APMAP	228	0.0588753	0.998163	0.00986394
14807	1	CDX2-Het	chr20	32509959	32520285	1	LOC101929698	278	-0.0720071	0.998163	-0.020854
14836	1	CDX2-Het	chr20	34112332	34088298	2	EIF2S2	307	0.0215728	0.998163	0.00708183
14888	1	CDX2-Het	chr20	36951843	36890229	2	SAMHD1	359	-0.254041	0.998163	-0.041758
15004	1	CDX2-Het	chr20	45833810	45843275	1	SNX21	475	-0.232203	0.998163	-0.049812
15077	1	CDX2-Het	chr20	51452977	51452905	2	MIR3194	548	0.0417676	0.998163	0.00962812
15086	1	CDX2-Het	chr20	53608354	53634590	1	LOC105372672	557	-2.73255e-05	0.998163	-5.9393e-06
15187	1	CDX2-Het	chr20	63009383	63085071	1	LINC01749	658	-0.0569009	0.998163	-0.0193538
15230	1	CDX2-Het	chr20	63942726	63942631	2	MIR647	701	-0.151892	0.998163	-0.0701541
15303	1	CDX2-Het	chr21	25734570	25772460	1	GABPA	59	0.120716	0.998163	0.0312921
15390	1	CDX2-Het	chr21	33402896	33479348	1	IFNGR2	146	-0.00492643	0.998163	-0.00167414
15410	1	CDX2-Het	chr21	34737181	34723807	2	LINC00160	166	-0.0677651	0.998163	-0.00234399
15415	1	CDX2-Het	chr21	35720715	35720808	1	MIR802	171	-0.15523	0.998163	-0.024368
15598	1	CDX2-Het	chr22	17777322	17779481	1	LINC00528	27	-0.106284	0.998163	-0.031712
15689	1	CDX2-Het	chr22	22559343	22566602	1	LL22NC03-63E9.3	118	0.105373	0.998163	0.0103701
15719	1	CDX2-Het	chr22	24245142	24219654	2	GGT5	148	-0.0208767	0.998163	-0.00461804
15749	1	CDX2-Het	chr22	26646428	26676475	1	MIAT	178	-0.0326686	0.998163	-0.01226
15764	1	CDX2-Het	chr22	28883592	29057487	1	ZNRF3	193	0.0503668	0.998163	0.040892
15826	1	CDX2-Het	chr22	31621531	31621467	2	MIR7109	255	-0.0284135	0.998163	-0.0171484
15927	1	CDX2-Het	chr22	38701030	38685543	2	JOSD1	356	-0.0122853	0.998163	-0.00716991
16027	1	CDX2-Het	chr22	43151514	43163242	1	TSPO	456	0.289089	0.998163	0.039328
16136	1	CDX2-Het	chr3	536231	846015	1	LINC01266	4	-0.157616	0.998163	-0.00686399
16337	1	CDX2-Het	chr3	36380344	36548007	1	STAC	205	-0.0489955	0.998163	-0.00955207
16502	1	CDX2-Het	chr3	48610037	48599002	2	UQCRC1	370	0.258318	0.998163	0.0712419
16575	1	CDX2-Het	chr3	50328251	50324907	2	TUSC2	443	-0.2904	0.998163	-0.077656
16633	1	CDX2-Het	chr3	52688882	52688962	1	SNORD136	501	0.159914	0.998163	0.078248
16634	1	CDX2-Het	chr3	52689248	52689315	1	SNORD19	502	0.196036	0.998163	0.096658
16716	1	CDX2-Het	chr3	64688000	64515654	2	ADAMTS9	584	0.00336753	0.998163	0.00213198
16783	1	CDX2-Het	chr3	96814581	97752460	1	EPHA6	651	0.00030661	0.998163	0.000140042
16793	1	CDX2-Het	chr3	98282888	98283832	1	OR5H2	661	-0.179584	0.998163	-0.0254279
16806	1	CDX2-Het	chr3	100114513	99830141	2	FILIP1L	674	0.0110997	0.998163	0.00475618
16814	1	CDX2-Het	chr3	100609589	100695479	1	ADGRG7	682	0.226298	0.998163	0.020408
16997	1	CDX2-Het	chr3	126394939	126436556	1	CFAP100	865	0.147832	0.998163	0.026194
17009	1	CDX2-Het	chr3	127537780	127480690	2	LINC01471	877	-0.0639638	0.998163	-0.0157459
17074	1	CDX2-Het	chr3	133038391	133397792	1	TMEM108	942	-0.115669	0.998163	-0.0546759
17084	1	CDX2-Het	chr3	134052184	133932696	2	SLCO2A1	952	0.000876106	0.998163	0.000459951
17112	1	CDX2-Het	chr3	138608606	138633376	1	FAIM	980	-0.245949	0.998163	-0.0316519
17131	1	CDX2-Het	chr3	141051402	141148611	1	SPSB4	999	0.04838	0.998163	0.0347703
17196	1	CDX2-Het	chr3	151329548	151326312	2	P2RY13	1064	0.268075	0.998163	0.01101
17442	1	CDX2-Het	chr3	188947639	188941715	2	TPRG1-AS1	1310	0.174355	0.998163	0.0579141
17613	1	CDX2-Het	chr4	4844437	4850827	1	LINC01396	79	-0.0281243	0.998163	-0.00927612
17680	1	CDX2-Het	chr4	13627865	13627957	1	MIR5091	146	0.0200978	0.998163	0.00861426
17817	1	CDX2-Het	chr4	48483343	48489196	1	SLC10A4	283	-0.37542	0.998163	-0.0606579
17821	1	CDX2-Het	chr4	48906937	48885019	2	OCIAD2	287	0.0131971	0.998163	0.00196602
17940	1	CDX2-Het	chr4	73508803	73534128	1	LINC02499	406	-0.118594	0.998163	-0.00466799
18034	1	CDX2-Het	chr4	86117912	86219926	1	LOC101929064	500	-0.2445	0.998163	-0.021818
18104	1	CDX2-Het	chr4	100190033	100215505	1	LOC101929353	570	-0.0839828	0.998163	-0.013356
18140	1	CDX2-Het	chr4	107283806	106921802	2	DKK2	606	-0.0448345	0.998163	-0.01276
18171	1	CDX2-Het	chr4	112285509	112442620	1	ALPK1	637	0.116211	0.998163	0.0229459
18190	1	CDX2-Het	chr4	118033618	118258648	1	NDST3	656	-0.0588758	0.998163	-0.0118801
18354	1	CDX2-Het	chr4	157076057	157172090	1	GLRB	820	-0.0050205	0.998163	-0.000394002
18476	1	CDX2-Het	chr4	186191490	186189032	2	FLJ38576	942	-0.139801	0.998163	-0.0305438
18496	1	CDX2-Het	chr5	218215	196871	2	CCDC127	3	-0.124309	0.998163	-0.0243318
18547	1	CDX2-Het	chr5	6448623	6494909	1	UBE2QL1	54	0.271713	0.998163	0.048028
18573	1	CDX2-Het	chr5	10441524	10472029	1	ROPN1L	80	0.00828735	0.998163	0.00179789
18579	1	CDX2-Het	chr5	10761272	10679230	2	DAP	86	0.00803156	0.998163	0.00239598
18646	1	CDX2-Het	chr5	36071358	36035017	2	UGT3A2	153	-0.107217	0.998163	-0.0224819
18665	1	CDX2-Het	chr5	38556786	38671216	1	LIFR-AS1	172	0.05528	0.998163	0.015126
18666	1	CDX2-Het	chr5	38557561	38557502	2	MIR3650	173	0.132967	0.998163	0.064268
18737	1	CDX2-Het	chr5	55172353	55172262	2	MIR449C	244	-0.0641817	0.998163	-0.0265778
18775	1	CDX2-Het	chr5	61637708	61751763	1	C5orf64	282	-0.11675	0.998163	-0.019638
18800	1	CDX2-Het	chr5	67003953	67001383	2	MAST4-AS1	307	0.101157	0.998163	0.0431941
18858	1	CDX2-Het	chr5	75236878	75068275	2	ANKRD31	365	0.114171	0.998163	0.018508
18973	1	CDX2-Het	chr5	97183260	97160867	2	RIOK2	480	-0.0205427	0.998163	-0.00434007
18985	1	CDX2-Het	chr5	102671559	102609156	2	LINC00491	492	0.115525	0.998163	0.00796806
19053	1	CDX2-Het	chr5	119452443	119637199	1	HSD17B4	560	0.0238991	0.998163	0.00471004
19126	1	CDX2-Het	chr5	132830898	132822141	2	SHROOM1	633	-0.0828625	0.998163	-0.0383282
19200	1	CDX2-Het	chr5	138753309	138744434	2	LOC105379194	707	-0.0867183	0.998163	-0.038662
19393	1	CDX2-Het	chr5	150904983	150894392	2	ZNF300	900	0.130164	0.998163	0.026434
19430	1	CDX2-Het	chr5	155870344	156767788	1	SGCD	937	-0.0491932	0.998163	-0.0229459
19454	1	CDX2-Het	chr5	159466276	159448556	2	LINC01845	961	-0.0333786	0.998163	-0.00639799
19491	1	CDX2-Het	chr5	169301129	168661733	2	SLIT3	998	0.0477392	0.998163	0.0548943
19614	1	CDX2-Het	chr5	179634784	179614178	2	HNRNPH1	1121	-0.093547	0.998163	-0.024586
19619	1	CDX2-Het	chr5	179732850	179796511	1	MAML1	1126	0.0832043	0.998163	0.0441921
19630	1	CDX2-Het	chr5	180292099	180233143	2	MAPK9	1137	-0.134417	0.998163	-0.045688
19668	1	CDX2-Het	chr6	2245692	1623806	2	GMDS	13	0.0378789	0.998163	0.0253581
19689	1	CDX2-Het	chr6	4021267	4064983	1	PRPF4B	34	0.0489371	0.998163	0.017182
19736	1	CDX2-Het	chr6	10838555	10762723	2	MAK	81	-0.00142941	0.998163	-0.000198
19743	1	CDX2-Het	chr6	11538278	11583524	1	TMEM170B	88	-0.0638756	0.998163	-0.0190899
19784	1	CDX2-Het	chr6	20534457	21232404	1	CDKAL1	129	-0.0288003	0.998163	-0.019774
19883	1	CDX2-Het	chr6	27893149	27892757	2	HIST1H2AM	228	-0.263793	0.998163	-0.245286
19926	1	CDX2-Het	chr6	29656981	29672372	1	MOG	271	-0.0950466	0.998163	-0.0473158
19999	1	CDX2-Het	chr6	31572054	31574324	1	LTA	344	0.102423	0.998163	0.010558
20028	1	CDX2-Het	chr6	31777294	31765590	2	VWA7	373	-0.107352	0.998163	-0.0213898
20043	1	CDX2-Het	chr6	31941724	31934474	2	C2-AS1	388	0.000469085	0.998163	3.58901e-05
20188	1	CDX2-Het	chr6	37507348	37535616	1	LINC02520	533	0.0154542	0.998163	0.00278806
20206	1	CDX2-Het	chr6	40346151	40344344	2	LINC00951	551	-0.0698191	0.998163	-0.014182
20220	1	CDX2-Het	chr6	41502444	41519852	1	LINC01276	565	-0.0813401	0.998163	-0.016272
20248	1	CDX2-Het	chr6	42979220	42963870	2	PEX6	593	-0.0149389	0.998163	-0.00527212
20260	1	CDX2-Het	chr6	43243680	43288259	1	TTBK1	605	-0.196591	0.998163	-0.070776
20412	1	CDX2-Het	chr6	72967753	72967687	2	MIR4282	757	-0.0592375	0.998163	-0.010132
20438	1	CDX2-Het	chr6	78867472	78946440	1	IRAK1BP1	783	-0.0543631	0.998163	-0.00825405
20459	1	CDX2-Het	chr6	83853266	83857515	1	RIPPLY2	804	-0.0524072	0.998163	-0.00723805
20467	1	CDX2-Het	chr6	85449584	85495791	1	NT5E	812	0.0306645	0.998163	0.00463198
20518	1	CDX2-Het	chr6	98834592	98839490	1	POU3F2	863	0.0481802	0.998163	0.0224939
20601	1	CDX2-Het	chr6	114343045	114055586	2	HS3ST5	946	0.00327282	0.998163	0.00132986
20620	1	CDX2-Het	chr6	117265558	117273565	1	VGLL2	965	-0.111013	0.998163	-0.0183
20663	1	CDX2-Het	chr6	127918631	127708072	2	THEMIS	1008	0.0603743	0.998163	0.00754398
20682	1	CDX2-Het	chr6	131951373	131948176	2	CTGF	1027	0.105249	0.998163	0.0467461
20697	1	CDX2-Het	chr6	132814441	132817564	1	RPS12	1042	0.272591	0.998163	0.13021
20821	1	CDX2-Het	chr6	152697895	152724567	1	MYCT1	1166	-0.266183	0.998163	-0.026744
20841	1	CDX2-Het	chr6	157700387	157945077	1	SNX9	1186	0.0187763	0.998163	0.0100098
20906	1	CDX2-Het	chr6	167271169	167316019	1	UNC93A	1251	-0.0930366	0.998163	-0.015906
20927	1	CDX2-Het	chr6	169254044	169215780	2	THBS2	1272	-0.0601596	0.998163	-0.00665797
20936	1	CDX2-Het	chr6	170262569	170254334	2	LOC154449	1281	-0.0492708	0.998163	-0.00656599
20948	1	CDX2-Het	chr7	192969	260745	1	FAM20C	4	-0.181791	0.998163	-0.04425
20998	1	CDX2-Het	chr7	4883719	4797055	2	RADIL	54	-0.0984372	0.998163	-0.037904
21049	1	CDX2-Het	chr7	12403941	12330885	2	VWDE	105	-0.225575	0.998163	-0.030936
21079	1	CDX2-Het	chr7	20140453	19918981	2	LOC101927668	135	-0.015315	0.998163	-0.00393797
21249	1	CDX2-Het	chr7	43926438	43956136	1	UBE2D4	305	0.00931914	0.998163	0.00133199
21435	1	CDX2-Het	chr7	77043721	77329533	1	CCDC146	491	-0.00484045	0.998163	-0.00131594
21445	1	CDX2-Het	chr7	79008988	79012277	1	MAGI2-AS2	501	-0.0108308	0.998163	-0.000480018
21585	1	CDX2-Het	chr7	100126694	100128498	1	MBLAC1	641	-0.0436893	0.998163	-0.0200162
21666	1	CDX2-Het	chr7	103074843	102813230	2	FBXL13	722	-0.0138262	0.998163	-0.00494199
21727	1	CDX2-Het	chr7	115231355	115061537	2	LINC01392	783	0.0981827	0.998163	0.0191339
21760	1	CDX2-Het	chr7	122886759	122318425	2	CADPS2	816	-0.0299874	0.998163	-0.0142379
21763	1	CDX2-Het	chr7	122995700	122994704	2	TAS2R16	819	-0.148728	0.998163	-0.0304859
21780	1	CDX2-Het	chr7	125172218	125379321	1	LOC101928283	836	0.169719	0.998163	0.023868
21790	1	CDX2-Het	chr7	127615928	127610292	2	PAX4	846	0.044806	0.998163	0.00756587
21791	1	CDX2-Het	chr7	127652180	128092609	1	SND1	847	0.0303237	0.998163	0.030062
21825	1	CDX2-Het	chr7	130207770	130164715	2	TMEM209	881	-0.0277514	0.998163	-0.003488
21860	1	CDX2-Het	chr7	135170795	135092363	2	CYREN	916	0.0580766	0.998163	0.0125721
21863	1	CDX2-Het	chr7	135207078	135206994	2	MIR6509	919	-0.00389133	0.998163	-0.00241374
21937	1	CDX2-Het	chr7	143244093	143270854	1	GSTK1	993	0.0908198	0.998163	0.0212902
21951	1	CDX2-Het	chr7	143757696	143755089	2	CTAGE6	1007	0.0840619	0.998163	0.00418608
22025	1	CDX2-Het	chr7	151205496	151190873	2	IQCA1L	1081	0.168873	0.998163	0.0167581
22035	1	CDX2-Het	chr7	151520120	151466012	2	RHEB	1091	-0.0299263	0.998163	-0.00999194
22187	1	CDX2-Het	chr8	17156029	17224799	1	ZDHHC2	107	0.0923532	0.998163	0.0184361
22299	1	CDX2-Het	chr8	28494205	28574268	1	FZD3	219	-0.0258982	0.998163	-0.00723207
22365	1	CDX2-Het	chr8	39106990	39284911	1	ADAM32	285	-0.255975	0.998163	-0.02959
22396	1	CDX2-Het	chr8	42896932	43030539	1	HOOK3	316	0.0343192	0.998163	0.00963991
22544	1	CDX2-Het	chr8	74824537	74855029	1	PI15	464	-0.258613	0.998163	-0.0147301
22659	1	CDX2-Het	chr8	98046469	98024851	2	RPL30	579	-0.0978092	0.998163	-0.0150539
22713	1	CDX2-Het	chr8	107498055	107249482	2	ANGPT1	633	-0.0656203	0.998163	-0.023556
22854	1	CDX2-Het	chr8	140511298	140517137	1	CHRAC1	774	-0.0158694	0.998163	-0.00979996
22855	1	CDX2-Het	chr8	140635619	140520156	2	AGO2	775	0.0195261	0.998163	0.00895191
22899	1	CDX2-Het	chr8	143572971	143566187	2	MROH6	819	-0.0745863	0.998163	-0.0465178
22938	1	CDX2-Het	chr8	144262737	144262673	2	MIR7112	858	0.123764	0.998163	0.0528844
22986	1	CDX2-Het	chr9	1045625	1048641	1	LINC01230	9	-0.162117	0.998163	-0.0349701
22989	1	CDX2-Het	chr9	2643359	2422702	2	VLDLR-AS1	12	-0.0112913	0.998163	-0.00293992
23040	1	CDX2-Het	chr9	15307360	15163622	2	TTC39B	63	0.0523259	0.998163	0.0161079
23054	1	CDX2-Het	chr9	19149278	19108375	2	PLIN2	77	-0.0700715	0.998163	-0.0218538
23139	1	CDX2-Het	chr9	34048949	33921693	2	UBAP2	162	-0.101223	0.998163	-0.035218
23160	1	CDX2-Het	chr9	34666112	34661903	2	LOC730098	183	0.0722348	0.998163	0.0476822
23406	1	CDX2-Het	chr9	93451722	93566107	1	FAM120A	429	-0.0185384	0.998163	-0.00625397
23488	1	CDX2-Het	chr9	101468439	101481502	1	TMEM246-AS1	511	0.0053508	0.998163	0.000577997
23602	1	CDX2-Het	chr9	117704332	117716871	1	TLR4	625	0.17454	0.998163	0.0167839
23614	1	CDX2-Het	chr9	121074863	121177610	1	CNTRL	637	-0.0587862	0.998163	-0.014204
23667	1	CDX2-Het	chr9	124862130	124877733	1	ARPC5L	690	0.0249954	0.998163	0.0100859
23698	1	CDX2-Het	chr9	127735317	127731524	2	TOR2A	721	-0.0999996	0.998163	-0.032788
23730	1	CDX2-Het	chr9	128455186	128501292	1	ODF2	753	0.0189709	0.998163	0.00405203
23745	1	CDX2-Het	chr9	128941478	129007096	1	NUP188	768	0.168711	0.998163	0.0367521
23884	1	CDX2-Het	chr9	136546259	136546173	2	MIR4674	907	-0.120015	0.998163	-0.108962
23892	1	CDX2-Het	chr9	136726239	136726104	2	SNORA17B	915	-0.488675	0.998163	-0.184232
23968	1	CDX2-Het	chrX	2968310	2934632	2	ARSE	5	-0.115149	0.998163	-0.00708201
24128	1	CDX2-Het	chrX	37571569	37684463	1	LANCL3	165	0.208461	0.998163	0.010894
24130	1	CDX2-Het	chrX	37780011	37813461	1	CYBB	167	0.729403	0.998163	0.017774
24176	1	CDX2-Het	chrX	46899703	46887417	2	LINC01545	213	0.106861	0.998163	0.00809207
24194	1	CDX2-Het	chrX	47650604	47635521	2	ELK1	231	-0.087905	0.998163	-0.0164361
24228	1	CDX2-Het	chrX	49079887	49071156	2	PRAF2	265	-0.319059	0.998163	-0.0421902
24313	1	CDX2-Het	chrX	55451475	55451585	1	MIR4536-2	350	0.0852377	0.998163	0.00619604
24337	1	CDX2-Het	chrX	65366638	65507887	1	ZC3H12B	374	0.168365	0.998163	0.010822
24343	1	CDX2-Het	chrX	66639298	66595637	2	EDA2R	380	0.0349497	0.998163	0.00208405
24355	1	CDX2-Het	chrX	70062491	70064179	1	OTUD6A	392	0.264835	0.998163	0.0163581
24371	1	CDX2-Het	chrX	71106788	71103889	2	CXorf65	408	-0.358735	0.998163	-0.048592
24451	1	CDX2-Het	chrX	86047562	85861180	2	CHM	488	0.163817	0.998163	0.018988
24581	1	CDX2-Het	chrX	114584078	114910061	1	HTR2C	618	0.163055	0.998163	0.0139779
24655	1	CDX2-Het	chrX	128052398	128050962	2	ACTRT1	692	-0.0574582	0.998163	-0.00369602
24658	1	CDX2-Het	chrX	129654937	129645259	2	APLN	695	-0.0463998	0.998163	-0.00841807
24740	1	CDX2-Het	chrX	136550878	136550960	1	MIR934	777	0.170119	0.998163	0.00780594
24815	1	CDX2-Het	chrX	150898816	150766337	2	CD99L2	852	-0.0445024	0.998163	-0.00921395
24816	1	CDX2-Het	chrX	150980509	150990775	1	HMGB3	853	0.0577329	0.998163	0.0164841
24875	1	CDX2-Het	chrX	154019980	154010500	2	IRAK1	912	-0.00589481	0.998163	-0.000950081
7506	1	CDX2-Het	chr14	100894770	100928615	1	MEG8	688	0.150348	0.998141	0.0163682
3070	1	CDX2-Het	chr10	95194200	95228928	1	ACSM6	618	-0.0422747	0.998114	-0.00602401
2354	1	CDX2-Het	chr1	237471119	237471191	1	MIR4428	2354	0.0325062	0.998061	0.00636405
27	1	CDX2-Het	chr1	1232265	1235041	1	B3GALT6	27	0.11124	0.998045	0.0480118
39	1	CDX2-Het	chr1	1339708	1339650	2	MIR6808	39	-0.0186971	0.998045	-0.00679199
739	1	CDX2-Het	chr1	45339670	45343975	1	TOE1	739	0.186739	0.998045	0.066006
741	1	CDX2-Het	chr1	45500079	45493866	2	CCDC163	741	-0.10014	0.998045	-0.0282536
745	1	CDX2-Het	chr1	45583846	45618904	1	NASP	745	0.0639111	0.998045	0.0218341
769	1	CDX2-Het	chr1	46674036	46692098	1	EFCAB14-AS1	769	-0.0669858	0.998045	-0.010102
835	1	CDX2-Het	chr1	53891239	53911086	1	DIO1	835	0.0337767	0.998045	0.00461015
917	1	CDX2-Het	chr1	65792514	66374579	1	PDE4B	917	-0.111118	0.998045	-0.0435259
990	1	CDX2-Het	chr1	80535755	80646788	1	LINC01781	990	0.0814129	0.998045	0.00948192
1063	1	CDX2-Het	chr1	92837289	92837383	1	SNORD21	1063	-0.142016	0.998045	-0.0574261
1135	1	CDX2-Het	chr1	103553815	103579534	1	AMY2B	1135	0.0420617	0.998045	0.000732029
1152	1	CDX2-Het	chr1	108857217	108858524	1	SPATA42	1152	0.0469057	0.998045	0.00180396
1220	1	CDX2-Het	chr1	111989155	111770662	2	KCND3	1220	0.106018	0.998045	0.046132
1533	1	CDX2-Het	chr1	154502113	154469772	2	SHE	1533	0.0399316	0.998045	0.00390407
1636	1	CDX2-Het	chr1	157898256	157830914	2	CD5L	1636	0.146622	0.998045	0.00858001
1817	1	CDX2-Het	chr1	170935471	171064765	1	MROH9	1817	0.104433	0.998045	0.011996
1925	1	CDX2-Het	chr1	184051677	184074212	1	TSEN15	1925	-0.0433529	0.998045	-0.00594599
2083	1	CDX2-Het	chr1	205943460	205913048	2	SLC26A9	2083	-0.293091	0.998045	-0.035004
2127	1	CDX2-Het	chr1	209686178	209734950	1	HSD11B1	2127	-0.0762468	0.998045	-0.00868793
2235	1	CDX2-Het	chr1	225924278	225886282	2	LEFTY1	2235	-0.0640553	0.998045	-0.0156179
2690	1	CDX2-Het	chr10	38164648	38212357	1	LOC100129055	238	-0.156274	0.998045	-0.00245399
3066	1	CDX2-Het	chr10	94683621	94736190	1	CYP2C18	614	-0.20712	0.998045	-0.017648
3149	1	CDX2-Het	chr10	100974985	100975084	1	MIR608	697	0.157397	0.998045	0.0584798
3358	1	CDX2-Het	chr10	125719515	125764143	1	EDRF1	906	-0.25435	0.998045	-0.0484541
3474	1	CDX2-Het	chr11	1074875	1110511	1	MUC2	52	-0.133555	0.998045	-0.0203981
3492	1	CDX2-Het	chr11	1763992	1747806	2	CTSD	70	-0.158453	0.998045	-0.044658
3609	1	CDX2-Het	chr11	5986985	5985892	2	OR52L1	187	0.0699329	0.998045	0.00422822
3737	1	CDX2-Het	chr11	17077787	17074389	2	RPS13	315	0.0767743	0.998045	0.0274682
3789	1	CDX2-Het	chr11	22193176	22283357	1	ANO5	367	-0.250434	0.998045	-0.037516
3895	1	CDX2-Het	chr11	45095806	45235124	1	PRDM11	473	-0.0289705	0.998045	-0.0146098
4160	1	CDX2-Het	chr11	62665217	62662816	2	C11orf98	738	-0.233237	0.998045	-0.0814437
4165	1	CDX2-Het	chr11	62709845	62690275	2	BSCL2	743	0.0764815	0.998045	0.0312682
4245	1	CDX2-Het	chr11	64893449	64889560	2	MIR194-2HG	823	-0.00858179	0.998045	-0.00143014
4272	1	CDX2-Het	chr11	65180566	65212006	1	CAPN1	850	-0.00128217	0.998045	-0.000561972
4314	1	CDX2-Het	chr11	66011841	66013505	1	CST6	892	-0.0970816	0.998045	-0.013864
4411	1	CDX2-Het	chr11	69819024	69810224	2	FGF3	989	-0.083067	0.998045	-0.031238
4518	1	CDX2-Het	chr11	77637805	77514936	2	CLNS1A	1096	0.0114772	0.998045	0.00328599
4644	1	CDX2-Het	chr11	101519905	101519820	2	MIR3920	1222	0.351995	0.998045	0.045536
4866	1	CDX2-Het	chr11	123741675	123724177	2	ZNF202	1444	0.0468608	0.998045	0.0107501
5372	1	CDX2-Het	chr12	47706061	47661249	2	RPAP3	387	-0.0506238	0.998045	-0.00908994
5377	1	CDX2-Het	chr12	47943048	47841537	2	VDR	392	-0.00635281	0.998045	-0.00223808
5405	1	CDX2-Het	chr12	48957551	48903503	2	ARF3	420	0.00637609	0.998045	0.00216204
5614	1	CDX2-Het	chr12	56221933	56202175	2	RNF41	629	-0.094649	0.998045	-0.0352779
5707	1	CDX2-Het	chr12	64622509	64622605	1	MIR548C	722	-0.0652791	0.998045	-0.020016
5873	1	CDX2-Het	chr12	95942974	95867048	2	CCDC38	888	0.044903	0.998045	0.00489603
5903	1	CDX2-Het	chr12	100717526	101128641	1	ANO4	918	-0.0170705	0.998045	-0.00732199
5910	1	CDX2-Het	chr12	101739472	101728648	2	SYCP3	925	-0.0180959	0.998045	-0.00067806
6010	1	CDX2-Het	chr12	110936585	110958208	1	LINC01405	1025	0.137477	0.998045	0.0181861
6142	1	CDX2-Het	chr12	122266521	122207779	2	VPS33A	1157	-0.0345416	0.998045	-0.015698
6285	1	CDX2-Het	chr13	21176602	21153595	2	SKA3	26	-0.0592259	0.998045	-0.0115119
6425	1	CDX2-Het	chr13	41061274	41084006	1	WBP4	166	-0.104993	0.998045	-0.0400359
6497	1	CDX2-Het	chr13	48975912	49209779	1	FNDC3A	238	-0.0163596	0.998045	-0.00685208
6648	1	CDX2-Het	chr13	90119719	90060247	2	LINC00559	389	-0.164838	0.998045	-0.0118261
6663	1	CDX2-Het	chr13	92490163	92490220	1	MIR548AS	404	0.0452648	0.998045	0.00947202
6738	1	CDX2-Het	chr13	105505681	105459055	2	DAOA-AS1	479	0.249103	0.998045	0.011374
6967	1	CDX2-Het	chr14	24311422	24305096	2	CIDEB	149	0.0186783	0.998045	0.00186215
7125	1	CDX2-Het	chr14	54902852	54842008	2	GCH1	307	-0.00511717	0.998045	-0.000977918
7263	1	CDX2-Het	chr14	71398337	71398407	1	SNORD56B	445	-0.172381	0.998045	-0.0358502
7362	1	CDX2-Het	chr14	81202834	81202695	2	SNORA79	544	0.0980457	0.998045	0.0052981
7489	1	CDX2-Het	chr14	100323337	100330378	1	SLC25A47	671	0.0159181	0.998045	0.00306407
7697	1	CDX2-Het	chr15	24954986	25000276	1	SNURF	29	-0.196216	0.998045	-0.0278241
7873	1	CDX2-Het	chr15	40764020	40767710	1	GCHFR	205	-0.245312	0.998045	-0.065698
7922	1	CDX2-Het	chr15	43123279	43185146	1	TMEM62	254	-0.0440789	0.998045	-0.013188
7960	1	CDX2-Het	chr15	45114321	45118421	1	DUOXA2	292	-0.276004	0.998045	-0.0604318
8011	1	CDX2-Het	chr15	51751585	51723011	2	LYSMD2	343	-0.123535	0.998045	-0.03791
8090	1	CDX2-Het	chr15	63601589	63556642	2	USP3-AS1	422	-0.210605	0.998045	-0.0429919
8091	1	CDX2-Het	chr15	63597353	63602428	1	FBXL22	423	-0.14252	0.998045	-0.0420079
8182	1	CDX2-Het	chr15	70892785	70881342	2	THAP10	514	0.0875417	0.998045	0.0161519
8187	1	CDX2-Het	chr15	72118577	71822289	2	MYO9A	519	0.0219244	0.998045	0.0090941
8351	1	CDX2-Het	chr15	84600986	84623717	1	ZSCAN2	683	0.0887522	0.998045	0.0282421
8383	1	CDX2-Het	chr15	89221751	89209869	2	RLBP1	715	0.115306	0.998045	0.0177862
8514	1	CDX2-Het	chr16	566996	569495	1	NHLRC4	29	-0.0685349	0.998045	-0.0292645
8929	1	CDX2-Het	chr16	29811856	29820092	1	PRRT2	444	0.00578091	0.998045	0.00556424
9105	1	CDX2-Het	chr16	56865207	56915850	1	SLC12A3	620	0.0206204	0.998045	0.00844215
9140	1	CDX2-Het	chr16	58462846	58513628	1	NDRG4	655	0.0340613	0.998045	0.0131399
9626	1	CDX2-Het	chr17	6435199	6393693	2	AIPL1	140	0.149431	0.998045	0.0234301
9649	1	CDX2-Het	chr17	7080307	7074537	2	CLEC10A	163	0.237346	0.998045	0.01912
9956	1	CDX2-Het	chr17	29589769	29614761	1	ANKRD13B	470	0.110892	0.998045	0.0553798
10026	1	CDX2-Het	chr17	35568120	35574792	1	LINC02001	540	0.0990787	0.998045	0.0191799
10342	1	CDX2-Het	chr17	45844835	45847072	1	SPPL2C	856	-0.355901	0.998045	-0.0434539
10509	1	CDX2-Het	chr17	58332508	58330884	2	MIR142	1023	-0.0835719	0.998045	-0.0284559
10583	1	CDX2-Het	chr17	63881935	63880215	2	GH2	1097	0.174991	0.998045	0.032834
10656	1	CDX2-Het	chr17	72057734	72034107	2	LOC102723517	1170	0.668436	0.998045	0.0190159
11048	1	CDX2-Het	chr18	25352190	25061926	2	ZNF521	136	-0.186835	0.998045	-0.0666659
11248	1	CDX2-Het	chr18	70384591	70380140	2	LINC01910	336	-0.00715429	0.998045	-0.000998155
11299	1	CDX2-Het	chr19	291504	281040	2	PLPP2	3	0.102532	0.998045	0.0330821
11467	1	CDX2-Het	chr19	4770670	4770779	1	MIR7-3	171	0.030361	0.998045	0.00668587
11639	1	CDX2-Het	chr19	10654261	10692417	1	ILF3	343	0.0464949	0.998045	0.0164879
11681	1	CDX2-Het	chr19	11797667	11809622	1	ZNF491	385	0.18183	0.998045	0.031424
11695	1	CDX2-Het	chr19	12163064	12189881	1	ZNF136	399	-0.0492434	0.998045	-0.00645797
11982	1	CDX2-Het	chr19	28727777	28435388	2	LOC100420587	686	-0.0744193	0.998045	-0.030386
12202	1	CDX2-Het	chr19	39602501	39607476	1	LGALS13	906	0.254813	0.998045	0.0256
12245	1	CDX2-Het	chr19	40991299	41018398	1	CYP2B6	949	0.178312	0.998045	0.015244
12597	1	CDX2-Het	chr19	50668394	50621977	2	SYT3	1301	0.0438791	0.998045	0.020724
12611	1	CDX2-Het	chr19	50830530	50851089	1	LOC105372441	1315	-0.250939	0.998045	-0.0401701
12649	1	CDX2-Het	chr19	51692612	51692681	1	MIR99B	1353	-0.0687468	0.998045	-0.051294
12650	1	CDX2-Het	chr19	51692773	51692881	1	MIRLET7E	1354	-0.0687385	0.998045	-0.050976
12651	1	CDX2-Het	chr19	51693254	51693339	1	MIR125A	1355	-0.0668612	0.998045	-0.0498
12872	1	CDX2-Het	chr19	56567511	56588911	1	ZNF470	1576	0.038231	0.998045	0.003356
12939	1	CDX2-Het	chr19	58451604	58457833	1	ZNF324B	1643	-0.0439365	0.998045	-0.0087679
12966	1	CDX2-Het	chr2	3558616	3531984	2	RNASEH1	17	-0.0241937	0.998045	-0.00766382
13215	1	CDX2-Het	chr2	38039327	37949911	2	RMDN2-AS1	266	-0.114928	0.998045	-0.010496
13413	1	CDX2-Het	chr2	69962265	69960089	2	ASPRV1	464	0.317196	0.998045	0.032174
13440	1	CDX2-Het	chr2	71453722	71686768	1	DYSF	491	0.00540003	0.998045	0.00345001
13541	1	CDX2-Het	chr2	85889280	85890980	1	ST3GAL5-AS1	592	-0.099832	0.998045	-0.0466221
13691	1	CDX2-Het	chr2	109128930	109127327	2	SH3RF3-AS1	742	-0.155403	0.998045	-0.0256261
13792	1	CDX2-Het	chr2	128318577	128236716	2	HS6ST1	843	-0.0367248	0.998045	-0.020132
14047	1	CDX2-Het	chr2	178521183	178774658	1	TTN-AS1	1098	-0.0278739	0.998045	-0.00497203
14128	1	CDX2-Het	chr2	197499994	197503457	1	HSPE1	1179	-0.0853638	0.998045	-0.0444382
14157	1	CDX2-Het	chr2	201157823	201140278	2	CFLAR-AS1	1208	-0.422207	0.998045	-0.04971
14420	1	CDX2-Het	chr2	232697299	232860575	1	GIGYF2	1471	-0.0331448	0.998045	-0.0116541
14433	1	CDX2-Het	chr2	233636454	233773305	1	UGT1A10	1484	-0.0065098	0.998045	-0.000563994
14465	1	CDX2-Het	chr2	237967014	238099412	1	UBE2F-SCLY	1516	0.0638839	0.998045	0.0235001
14493	1	CDX2-Het	chr2	240456714	240449418	2	LOC100130449	1544	-0.0905977	0.998045	-0.0463981
14895	1	CDX2-Het	chr20	37527931	37502414	2	BLCAP	366	0.105619	0.998045	0.033488
15098	1	CDX2-Het	chr20	56392371	56406369	1	CSTF1	569	0.108358	0.998045	0.0293661
15193	1	CDX2-Het	chr20	63178500	63178586	1	MIR124-3	664	-0.0593862	0.998045	-0.0287201
15236	1	CDX2-Het	chr20	64049641	64047582	2	SOX18	707	-0.0881859	0.998045	-0.0509801
15413	1	CDX2-Het	chr21	36004667	34887046	2	LOC101928269	169	0.0442819	0.998045	0.0341518
15632	1	CDX2-Het	chr22	19941992	19875517	2	TXNRD2	61	0.0544764	0.998045	0.0185839
15820	1	CDX2-Het	chr22	31346232	31325804	2	PATZ1	249	-0.0583387	0.998045	-0.0235921
15870	1	CDX2-Het	chr22	36703918	36721472	1	LOC105373021	299	0.0782282	0.998045	0.0100219
15898	1	CDX2-Het	chr22	37686414	37776556	1	TRIOBP	327	0.0333456	0.998045	0.0200262
15945	1	CDX2-Het	chr22	39313911	39313819	2	SNORD83B	374	-0.0415854	0.998045	-0.0197759
16001	1	CDX2-Het	chr22	42070842	42058354	2	NAGA	430	-0.315298	0.998045	-0.07286
16117	1	CDX2-Het	chr22	50508216	50523472	1	NCAPH2	546	-0.0225421	0.998045	-0.00923985
16428	1	CDX2-Het	chr3	44761662	44737661	2	KIAA1143	296	-0.127521	0.998045	-0.0186619
16450	1	CDX2-Het	chr3	46208396	46201709	2	CCR1	318	0.0942891	0.998045	0.0103781
16456	1	CDX2-Het	chr3	46497491	46500949	1	RTP3	324	-0.0101229	0.998045	-0.00212005
16467	1	CDX2-Het	chr3	46882169	46857872	2	MYL3	335	-0.141774	0.998045	-0.047618
16540	1	CDX2-Het	chr3	49468703	49535618	1	DAG1	408	-0.0170499	0.998045	-0.0115421
16563	1	CDX2-Het	chr3	50205246	50221486	1	SLC38A3	431	-0.153486	0.998045	-0.0287861
16611	1	CDX2-Het	chr3	52154690	52075253	2	POC1A	479	-0.0372775	0.998045	-0.014316
16641	1	CDX2-Het	chr3	52794768	52809009	1	ITIH3	509	0.0445697	0.998045	0.00438404
16656	1	CDX2-Het	chr3	53882202	53867066	2	ACTR8	524	0.129857	0.998045	0.0185421
16758	1	CDX2-Het	chr3	75906695	77649964	1	ROBO2	626	0.0032095	0.998045	0.00304199
16802	1	CDX2-Het	chr3	98732236	98820997	1	ST3GAL6	670	-0.14979	0.998045	-0.0263041
16947	1	CDX2-Het	chr3	121894089	121944102	1	SLC15A2	815	0.0644741	0.998045	0.00524788
17075	1	CDX2-Het	chr3	133257188	133246106	2	TMEM108-AS1	943	-0.0642063	0.998045	-0.00475603
17255	1	CDX2-Het	chr3	160485773	160432445	2	TRIM59	1123	0.100572	0.998045	0.0302382
17849	1	CDX2-Het	chr4	55395957	55453397	1	TMEM165	315	0.0305217	0.998045	0.00591795
18004	1	CDX2-Het	chr4	81215117	81087370	2	PRKG2	470	0.056821	0.998045	0.00608007
18028	1	CDX2-Het	chr4	84582979	84651338	1	CDS1	494	-0.00796145	0.998045	-0.00268385
18293	1	CDX2-Het	chr4	145481194	145558079	1	SMAD1	759	-0.0638738	0.998045	-0.0141579
18483	1	CDX2-Het	chr4	187672641	187532878	2	LINC02492	949	-0.220664	0.998045	-0.0230581
18560	1	CDX2-Het	chr5	8460925	8460999	1	MIR4458	67	0.0155344	0.998045	0.00480377
18757	1	CDX2-Het	chr5	57574027	57617431	1	LINCR-0003	264	0.0509081	0.998045	0.00483993
18959	1	CDX2-Het	chr5	95646754	95658082	1	RFESD	466	-0.076893	0.998045	-0.0198599
19237	1	CDX2-Het	chr5	140647058	140662479	1	IK	744	0.0460744	0.998045	0.00734618
19337	1	CDX2-Het	chr5	147084784	146581146	2	PPP2R2B	844	-0.149809	0.998045	-0.06457
19748	1	CDX2-Het	chr6	12716805	13290484	1	PHACTR1	93	0.039784	0.998045	0.0211181
20166	1	CDX2-Het	chr6	36336885	36315757	2	C6orf222	511	0.0162999	0.998045	0.00341803
20254	1	CDX2-Het	chr6	43053945	43037617	2	CUL7	599	-0.147523	0.998045	-0.0386999
20482	1	CDX2-Het	chr6	87590003	87514378	2	RARS2	827	0.00829606	0.998045	0.00132005
20569	1	CDX2-Het	chr6	109465968	109444062	2	MICAL1	914	-0.244534	0.998045	-0.033816
20693	1	CDX2-Het	chr6	132714049	132681590	2	VNN1	1038	0.159919	0.998045	0.011364
20814	1	CDX2-Het	chr6	151391548	151364117	2	ZBTB2	1159	-0.0734111	0.998045	-0.0344699
21127	1	CDX2-Het	chr7	26995239	26667062	2	SKAP2	183	0.0737225	0.998045	0.023424
21161	1	CDX2-Het	chr7	29680828	29680734	2	MIR550A3	217	-0.00817418	0.998045	-0.00502981
21296	1	CDX2-Het	chr7	48029119	47987148	2	SUN3	352	-0.0610555	0.998045	-0.0160321
21332	1	CDX2-Het	chr7	56483295	56482105	2	LOC100240728	388	-0.286526	0.998045	-0.00576801
21400	1	CDX2-Het	chr7	74082933	74122525	1	LIMK1	456	-0.0909385	0.998045	-0.0327339
21450	1	CDX2-Het	chr7	80512020	80458671	2	GNAT3	506	-0.048571	0.998045	-0.005126
21582	1	CDX2-Het	chr7	100101549	100110345	1	AP4M1	638	0.194576	0.998045	0.0953401
21768	1	CDX2-Het	chr7	123624957	123614161	2	LOC102724555	824	-0.272553	0.998045	-0.0346459
22337	1	CDX2-Het	chr8	36784324	36936128	1	KCNU1	257	0.102031	0.998045	0.0084299
22501	1	CDX2-Het	chr8	66922555	66922467	2	SNORD87	421	-0.249073	0.998045	-0.07212
22652	1	CDX2-Het	chr8	96387438	96371865	2	LOC102724804	572	0.0401961	0.998045	0.00476197
22670	1	CDX2-Het	chr8	99536861	99536786	2	MIR875	590	0.0137138	0.998045	0.00126799
22819	1	CDX2-Het	chr8	129484142	129484057	2	MIR3686	739	-0.0433817	0.998045	-0.00535802
22925	1	CDX2-Het	chr8	144063832	144051266	2	OPLAH	845	0.0444663	0.998045	0.0117801
23149	1	CDX2-Het	chr9	34457414	34520989	1	DNAI1	172	-0.0872352	0.998045	-0.034114
23193	1	CDX2-Het	chr9	35756613	35752990	2	MSMP	216	0.158817	0.998045	0.0318
23272	1	CDX2-Het	chr9	68546589	68543541	2	LINC01506	295	0.0756798	0.998045	0.00744408
23359	1	CDX2-Het	chr9	88388419	88478694	1	SPIN1	382	-0.0394093	0.998045	-0.019936
23623	1	CDX2-Het	chr9	122159908	122200088	1	MORN5	646	0.0899017	0.998045	0.01335
23628	1	CDX2-Het	chr9	122477926	122476958	2	OR1J1	651	-0.115448	0.998045	-0.00756598
23743	1	CDX2-Het	chr9	128882112	128918039	1	LRRC8A	766	0.0607732	0.998045	0.0130719
23759	1	CDX2-Het	chr9	129642169	129634604	2	ASB6	782	0.0203684	0.998045	0.00837205
23789	1	CDX2-Het	chr9	131531268	131523801	2	UCK1	812	-0.164002	0.998045	-0.0533541
23980	1	CDX2-Het	chrX	7148190	7048920	2	PUDP	17	0.181432	0.998045	0.0343939
24250	1	CDX2-Het	chrX	49879241	49876724	2	USP27X-AS1	287	-0.0572408	0.998045	-0.0114443
24447	1	CDX2-Het	chrX	85109048	85092287	2	SATL1	484	0.117531	0.998045	0.002722
24547	1	CDX2-Het	chrX	107628424	107651026	1	PRPS1	584	0.252878	0.998045	0.0382022
24645	1	CDX2-Het	chrX	123859724	123913979	1	XIAP	682	-0.167389	0.998045	-0.029872
24743	1	CDX2-Het	chrX	136782088	136665547	2	ARHGEF6	780	-0.136634	0.998045	-0.015914
24904	1	CDX2-Het	chrX	154768528	154768659	1	SNORA36A	941	-0.0262242	0.998045	-0.00821797
24905	1	CDX2-Het	chrX	154768596	154768656	1	MIR664B	942	-0.0259326	0.998045	-0.00814397
128	1	CDX2-Het	chr1	6785324	7769706	1	CAMTA1	128	-0.05259	0.997961	-0.100486
8539	1	CDX2-Het	chr16	921033	934495	1	LMF1-AS1	54	-0.0959792	0.997961	-0.013678
11542	1	CDX2-Het	chr19	7669044	7670454	1	RETN	246	-0.173734	0.997961	-0.0257499
11974	1	CDX2-Het	chr19	23395560	23308903	2	ZNF91	678	-0.0741822	0.997961	-0.013364
17081	1	CDX2-Het	chr3	133784033	133825772	1	SRPRB	949	-0.378784	0.997961	-0.054022
20170	1	CDX2-Het	chr6	36547470	36493892	2	STK38	515	0.108126	0.997961	0.01778
22876	1	CDX2-Het	chr8	142742411	142740944	2	SLURP1	796	-0.00799571	0.997961	-0.00219986
1204	1	CDX2-Het	chr1	111204535	111187174	2	DENND2D	1204	0.00849738	0.997783	0.00120998
13936	1	CDX2-Het	chr2	164955525	164896186	2	SLC38A11	987	0.371918	0.997783	0.0458841
18709	1	CDX2-Het	chr5	44808777	44744900	2	MRPS30-DT	216	0.026881	0.997783	0.00372796
18860	1	CDX2-Het	chr5	75512138	75368486	2	COL4A3BP	367	-0.00620025	0.997783	-0.00189203
20665	1	CDX2-Het	chr6	128027886	128085248	1	LOC101928140	1010	-0.0114855	0.997783	-0.000745979
23383	1	CDX2-Het	chr9	91636251	91636361	1	MIR3910-1	406	-0.0834542	0.997783	-0.0268721
23689	1	CDX2-Het	chr9	127451486	127503501	1	LRSAM1	712	-0.150591	0.997783	-0.043798
23786	1	CDX2-Het	chr9	131394093	131500197	1	PRRC2B	809	-0.0443029	0.997783	-0.025214
13389	1	CDX2-Het	chr2	67825562	67796054	2	LINC01812	440	-0.129873	0.997757	-0.0124719
25	1	CDX2-Het	chr1	1214138	1211326	2	TNFRSF4	25	0.069064	0.997746	0.00624021
4971	1	CDX2-Het	chr11	133845538	133840631	2	SPATA19	1549	-0.374764	0.997746	-0.042604
17837	1	CDX2-Het	chr4	53377839	54298247	1	PDGFRA	303	-0.0146083	0.997746	-0.020108
18827	1	CDX2-Het	chr5	71587288	71658704	1	MCCC2	334	0.0313427	0.997746	0.00516991
23890	1	CDX2-Het	chr9	136712570	136724050	1	DIPK1B	913	0.0332179	0.997746	0.00894017
6863	1	CDX2-Het	chr14	20891399	20892348	1	RNASE3	45	0.0618549	0.997739	0.0115179
12381	1	CDX2-Het	chr19	45370918	45349837	2	ERCC2	1085	0.0355405	0.997739	0.00798792
14983	1	CDX2-Het	chr20	45407889	45372563	2	TP53TG5	454	0.0451079	0.997739	0.00679411
705	1	CDX2-Het	chr1	43933320	43937241	1	ARTN	705	-0.129904	0.997668	-0.0737342
2597	1	CDX2-Het	chr10	21524675	21743630	1	MLLT10	145	-0.0471946	0.997668	-0.0253818
2743	1	CDX2-Het	chr10	47348371	47357875	1	RBP3	291	0.342488	0.997668	0.03482
3550	1	CDX2-Het	chr11	4545191	4546144	1	OR52M1	128	0.37702	0.997668	0.0662821
5590	1	CDX2-Het	chr12	55716037	55721794	1	BLOC1S1	605	0.0354045	0.997668	0.00884989
5691	1	CDX2-Het	chr12	62260338	62417431	1	USP15	706	-0.0515066	0.997668	-0.0107761
6527	1	CDX2-Het	chr13	51552589	51552667	1	MIR4703	268	-0.0723436	0.997668	-0.00369991
12028	1	CDX2-Het	chr19	34675699	34593329	2	SCGB2B2	732	0.0615123	0.997668	0.011848
13028	1	CDX2-Het	chr2	11670164	11658178	2	NTSR2	79	0.150619	0.997668	0.0291801
16475	1	CDX2-Het	chr3	47381011	47413441	1	PTPN23	343	-0.0298433	0.997668	-0.00990002
16574	1	CDX2-Het	chr3	50328157	50317790	2	HYAL2	442	-0.0861313	0.997668	-0.042452
17530	1	CDX2-Het	chr3	197791226	197888436	1	LRCH3	1398	-0.0708406	0.997668	-0.012302
21579	1	CDX2-Het	chr7	100093643	100093560	2	MIR25	635	0.515786	0.997668	0.0370439
22043	1	CDX2-Het	chr7	152759749	152855378	1	ACTR3B	1099	-0.0931593	0.997668	-0.018722
24564	1	CDX2-Het	chrX	110055319	110055427	1	MIR652	601	-0.308035	0.997668	-0.013868
185	1	CDX2-Het	chr1	11664124	11674354	1	FBXO6	185	-0.100167	0.997612	-0.0178182
2183	1	CDX2-Het	chr1	218442626	218443996	1	TGFB2-OT1	2183	0.38321	0.997612	0.0712239
3249	1	CDX2-Het	chr10	112283735	112305035	1	TECTB	797	-0.0897976	0.997612	-0.00654796
4552	1	CDX2-Het	chr11	85628573	85636539	1	TMEM126B	1130	-0.0251656	0.997612	-0.00680781
5357	1	CDX2-Het	chr12	44921848	44508275	2	NELL2	372	0.0354857	0.997612	0.0107239
5371	1	CDX2-Het	chr12	47364269	47364186	2	MIR4494	386	0.0647916	0.997612	0.014164
5670	1	CDX2-Het	chr12	57693955	57721557	1	OS9	685	0.0166128	0.997612	0.00319205
5679	1	CDX2-Het	chr12	57772793	57768471	2	METTL1	694	-0.0474547	0.997612	-0.020608
5956	1	CDX2-Het	chr12	107093829	106991364	2	CRY1	971	-0.15391	0.997612	-0.0414739
10588	1	CDX2-Het	chr17	63972918	63938554	2	SCN4A	1102	0.00732394	0.997612	0.00206411
11504	1	CDX2-Het	chr19	6393981	6379569	2	GTF2F1	208	0.130126	0.997612	0.0320041
12075	1	CDX2-Het	chr19	35745432	35738801	2	IGFLR1	779	-0.0650656	0.997612	-0.0607738
12495	1	CDX2-Het	chr19	48740721	48720587	2	RASIP1	1199	-0.174511	0.997612	-0.10409
12747	1	CDX2-Het	chr19	53752397	53752481	1	MIR519A1	1451	0.0244358	0.997612	0.00208594
13021	1	CDX2-Het	chr2	11133053	11146790	1	C2orf50	72	-0.0440326	0.997612	-0.0105479
14736	1	CDX2-Het	chr20	23049741	23045633	2	THBD	207	-0.0904885	0.997612	-0.0337118
15315	1	CDX2-Het	chr21	28992956	28928144	2	LTN1	71	-0.0924724	0.997612	-0.0178539
15569	1	CDX2-Het	chr21	46462471	46469306	1	DIP2A-IT1	325	-0.187002	0.997612	-0.084026
15786	1	CDX2-Het	chr22	30080480	30008742	2	HORMAD2-AS1	215	0.0287788	0.997612	0.00305008
15942	1	CDX2-Het	chr22	39152674	39120167	2	CBX7	371	0.0376674	0.997612	0.0163139
16040	1	CDX2-Het	chr22	44172956	44219533	1	PARVG	469	-0.0284693	0.997612	-0.003716
17028	1	CDX2-Het	chr3	128726122	128814796	1	RAB7A	896	0.0678574	0.997612	0.02231
17315	1	CDX2-Het	chr3	174440987	175810552	1	NAALADL2	1183	-0.0185101	0.997612	-0.012904
17924	1	CDX2-Het	chr4	70628744	70686816	1	ENAM	390	0.0817119	0.997612	0.00490204
18731	1	CDX2-Het	chr5	55024253	55034570	1	GZMK	238	0.125193	0.997612	0.00627994
20086	1	CDX2-Het	chr6	32953122	32934629	2	HLA-DMB	431	-0.0820176	0.997612	-0.023896
20810	1	CDX2-Het	chr6	150599863	150843665	1	PLEKHG1	1155	-0.227487	0.997612	-0.078316
20824	1	CDX2-Het	chr6	153002685	152987362	2	MTRF1L	1169	0.320546	0.997612	0.080878
21773	1	CDX2-Het	chr7	123994622	124027659	1	LOC105375483	829	0.166752	0.997612	0.013026
23275	1	CDX2-Het	chr9	69014113	69012505	2	PRKACG	298	0.169531	0.997612	0.034144
7392	1	CDX2-Het	chr14	90455230	90458905	1	LINC00642	574	-0.120063	0.997579	-0.0627922
15480	1	CDX2-Het	chr21	42062959	42143453	1	UMODL1	236	-0.0167516	0.997579	-0.0041601
21580	1	CDX2-Het	chr7	100093847	100093768	2	MIR93	636	0.507965	0.997579	0.0366139
15323	1	CDX2-Het	chr21	29370623	29373709	1	BACH1-IT2	79	-0.128067	0.997559	-0.0194099
1779	1	CDX2-Het	chr1	167553767	167529677	2	CREG1	1779	0.0977754	0.99755	0.0329219
3731	1	CDX2-Het	chr11	15112424	15247208	1	INSC	309	-0.00806064	0.99755	-0.00176399
7137	1	CDX2-Het	chr14	55796688	55781135	2	LINC00520	319	0.0749644	0.99755	0.00802405
12453	1	CDX2-Het	chr19	47484282	47501597	1	NAPA-AS1	1157	-0.175577	0.99755	-0.039884
15806	1	CDX2-Het	chr22	30693782	30907824	1	OSBP2	235	-0.0530734	0.99755	-0.024904
16419	1	CDX2-Het	chr3	44477670	44431720	2	ZNF445	287	-0.0501183	0.99755	-0.00699389
412	1	CDX2-Het	chr1	25906991	25884181	2	STMN1	412	-0.132895	0.997547	-0.0536921
2122	1	CDX2-Het	chr1	209583717	209613938	1	CAMK1G	2122	0.105787	0.997547	0.023378
3739	1	CDX2-Het	chr11	17075868	17075779	2	SNORD14B	317	0.0765266	0.997547	0.0330584
3878	1	CDX2-Het	chr11	42253712	42183292	2	LOC100507205	456	-0.169458	0.997547	-0.0124559
4073	1	CDX2-Het	chr11	59514913	59515857	1	OR4D9	651	0.0314372	0.997547	0.0118961
5004	1	CDX2-Het	chr12	1660380	1660315	2	MIR3649	19	0.0352217	0.997547	0.0290476
5086	1	CDX2-Het	chr12	6943816	6943878	1	RNU7-1	101	-0.00562845	0.997547	-0.00590243
5684	1	CDX2-Het	chr12	57941541	57957269	1	ATP23	699	0.227601	0.997547	0.0625219
5901	1	CDX2-Het	chr12	100473708	100564413	1	NR1H4	916	0.13096	0.997547	0.010908
8510	1	CDX2-Het	chr16	535316	535368	1	MIR5587	25	0.142912	0.997547	0.012246
8770	1	CDX2-Het	chr16	14632815	14669236	1	BFAR	285	0.0146885	0.997547	0.00529202
13119	1	CDX2-Het	chr2	27078567	27086408	1	EMILIN1	170	-0.0597465	0.997547	-0.0287122
13398	1	CDX2-Het	chr2	68586854	68658247	1	PROKR1	449	-0.292769	0.997547	-0.0263899
14264	1	CDX2-Het	chr2	216695525	216672105	2	IGFBP5	1315	0.0837943	0.997547	0.0278321
14380	1	CDX2-Het	chr2	230327184	230403732	1	SP140L	1431	-0.0310143	0.997547	-0.00261797
14574	1	CDX2-Het	chr20	2380908	2432753	1	TGM6	45	-0.0044976	0.997547	-0.000651868
14819	1	CDX2-Het	chr20	33217310	33227758	1	BPIFA3	290	-0.0751513	0.997547	-0.007646
14905	1	CDX2-Het	chr20	38260149	38304332	1	LOC149684	376	0.0415967	0.997547	0.00793809
15361	1	CDX2-Het	chr21	30881555	30880644	2	KRTAP11-1	117	-0.00107684	0.997547	-0.000118053
15879	1	CDX2-Het	chr22	37051736	37063390	1	KCTD17	308	-0.0145544	0.997547	-0.00285407
16354	1	CDX2-Het	chr3	38165089	38255488	1	OXSR1	222	-0.0264318	0.997547	-0.00752402
17885	1	CDX2-Het	chr4	67701179	67612652	2	UBA6	351	-0.00523958	0.997547	-0.000858022
18286	1	CDX2-Het	chr4	144019345	143996104	2	GYPB	752	0.158966	0.997547	0.006848
18335	1	CDX2-Het	chr4	153466346	153636711	1	TMEM131L	801	-0.00856855	0.997547	-0.00337805
18477	1	CDX2-Het	chr4	186208979	186258471	1	KLKB1	943	-0.387504	0.997547	-0.024466
18594	1	CDX2-Het	chr5	16465792	16451519	2	ZNF622	101	0.0703872	0.997547	0.0100961
24487	1	CDX2-Het	chrX	101550531	101554700	1	ARMCX1	524	0.0179712	0.997547	0.00222587
1400	1	CDX2-Het	chr1	150765957	150730196	2	CTSS	1400	-0.00659939	0.997512	-0.00024803
23772	1	CDX2-Het	chr9	130265882	130434123	1	HMCN2	795	0.00133053	0.997459	0.000608181
960	1	CDX2-Het	chr1	74733408	74705482	2	CRYZ	960	0.0406031	0.99744	0.00765205
1101	1	CDX2-Het	chr1	98046171	98046070	2	MIR137	1101	0.0497891	0.99744	0.015592
2180	1	CDX2-Het	chr1	218285287	218337983	1	RRP15	2180	0.045464	0.99744	0.00524201
2415	1	CDX2-Het	chr1	247857199	247878205	1	TRIM58	2415	-0.383602	0.99744	-0.023918
2472	1	CDX2-Het	chr10	3134566	3167972	1	PITRM1-AS1	20	0.0940793	0.99744	0.00474195
2566	1	CDX2-Het	chr10	15860520	15778170	2	MINDY3	114	-0.0196852	0.99744	-0.00351601
2899	1	CDX2-Het	chr10	73496024	73436428	2	PPP3CB	447	-0.0129064	0.99744	-0.00213804
2954	1	CDX2-Het	chr10	80078912	80046860	2	TMEM254-AS1	502	0.0227371	0.99744	0.00760603
3159	1	CDX2-Het	chr10	101229794	101226195	2	LBX1	707	0.107155	0.99744	0.03212
3500	1	CDX2-Het	chr11	1947278	1984522	1	MRPL23	78	0.0399326	0.99744	0.000863977
3679	1	CDX2-Het	chr11	9314780	9280654	2	TMEM41B	257	-0.113556	0.99744	-0.039514
3900	1	CDX2-Het	chr11	45691776	45691704	2	MIR7154	478	-0.0179345	0.99744	-0.00324597
4589	1	CDX2-Het	chr11	92915604	92914272	2	LOC105369431	1167	-0.44855	0.99744	-0.036954
4847	1	CDX2-Het	chr11	121292453	121308694	1	SC5D	1425	0.0369376	0.99744	0.0144061
5746	1	CDX2-Het	chr12	69348341	69354234	1	LYZ	761	-0.14976	0.99744	-0.015826
5971	1	CDX2-Het	chr12	108857590	108778192	2	SSH1	986	0.0428624	0.99744	0.016812
6951	1	CDX2-Het	chr14	24161053	24166565	1	IRF9	133	-0.0870448	0.99744	-0.014092
7006	1	CDX2-Het	chr14	32076114	32159728	1	ARHGAP5	188	0.0072575	0.99744	0.00208212
7406	1	CDX2-Het	chr14	92106621	92038652	2	ATXN3	588	-0.134771	0.99744	-0.03889
8214	1	CDX2-Het	chr15	73994622	73978923	2	STOML1	546	-0.0535418	0.99744	-0.0176181
8609	1	CDX2-Het	chr16	2223566	2235742	1	E4F1	124	0.0345347	0.99744	0.0125239
8906	1	CDX2-Het	chr16	28844007	28843919	2	MIR4721	421	-0.0660572	0.99744	-0.047596
9070	1	CDX2-Het	chr16	54270746	54245618	2	LINC02169	585	0.0465276	0.99744	0.00733006
9695	1	CDX2-Het	chr17	7614064	7633383	1	SHBG	209	-0.00282152	0.99744	-0.00125191
9739	1	CDX2-Het	chr17	8799349	8797162	2	MFSD6L	253	0.113085	0.99744	0.0307341
9824	1	CDX2-Het	chr17	17591708	17505563	2	PEMT	338	-0.0195022	0.99744	-0.00720985
10229	1	CDX2-Het	chr17	42276707	42199168	2	STAT5B	743	0.0338164	0.99744	0.005884
13147	1	CDX2-Het	chr2	27628247	27651508	1	GPN1	198	-0.233032	0.99744	-0.0186161
14101	1	CDX2-Het	chr2	190408355	190509205	1	MFSD6	1152	0.106024	0.99744	0.015644
14409	1	CDX2-Het	chr2	232378534	232382889	1	ALPP	1460	-0.0876974	0.99744	-0.0504758
14894	1	CDX2-Het	chr20	37344685	37406050	1	SRC	365	0.0454956	0.99744	0.0249399
15192	1	CDX2-Het	chr20	63102205	63104386	1	HAR1A	663	-0.193772	0.99744	-0.046262
15625	1	CDX2-Het	chr22	19527545	19523024	2	CLDN5	54	-0.0313896	0.99744	-0.00721792
15784	1	CDX2-Het	chr22	29883155	30030866	1	MTMR3	213	0.0964479	0.99744	0.032402
16098	1	CDX2-Het	chr22	49960513	49964080	1	PIM3	527	0.0342127	0.99744	0.0289063
16387	1	CDX2-Het	chr3	41962430	41246607	2	ULK4	255	-0.0237142	0.99744	-0.0169699
17574	1	CDX2-Het	chr4	1974636	1974760	1	SCARNA22	40	-0.0587754	0.99744	-0.00280798
17811	1	CDX2-Het	chr4	47914142	48025194	1	LOC101927157	277	-0.038124	0.99744	-0.012582
17943	1	CDX2-Het	chr4	73836497	73849064	1	CXCL6	409	0.0989719	0.99744	0.005768
18180	1	CDX2-Het	chr4	112818109	113383740	1	ANK2	646	-0.0764882	0.99744	-0.042738
18651	1	CDX2-Het	chr5	36302114	36248434	2	RANBP3L	158	0.393461	0.99744	0.02881
20564	1	CDX2-Het	chr6	109094819	108986437	2	SESN1	909	-0.0619583	0.99744	-0.0242001
20791	1	CDX2-Het	chr6	149400227	149401292	1	SUMO4	1136	-0.173136	0.99744	-0.015134
20883	1	CDX2-Het	chr6	163192002	163165414	2	PACRG-AS3	1228	0.281289	0.99744	0.0636421
21690	1	CDX2-Het	chr7	106660996	106656765	2	CCDC71L	746	0.0487579	0.99744	0.0336518
22432	1	CDX2-Het	chr8	55520977	55517240	2	LOC105375843	352	-0.0467093	0.99744	-0.00577202
22689	1	CDX2-Het	chr8	102239394	102253333	1	UBR5-AS1	609	-0.013945	0.99744	-0.00750021
23542	1	CDX2-Het	chr9	111328520	111327483	2	OR2K2	565	-0.51821	0.99744	-0.0518199
23724	1	CDX2-Het	chr9	128322742	128305161	2	TRUB2	747	0.0460417	0.99744	0.0127942
24223	1	CDX2-Het	chrX	48958386	48922028	2	OTUD5	260	-0.0380749	0.99744	-0.00822808
24474	1	CDX2-Het	chrX	100969708	100990829	1	ARL13A	511	0.697346	0.99744	0.0254599
24509	1	CDX2-Het	chrX	103276872	103273691	2	TCEAL5	546	0.349373	0.99744	0.017982
24514	1	CDX2-Het	chrX	103519489	103499754	2	RAB40A	551	0.0367913	0.99744	0.00344001
24651	1	CDX2-Het	chrX	126109762	126115562	1	LOC101928495	688	0.371219	0.99744	0.0161459
880	1	CDX2-Het	chr1	60073770	59987269	2	C1orf87	880	0.0139941	0.99743	0.001776
936	1	CDX2-Het	chr1	68449959	68428822	2	RPE65	936	-0.0316875	0.99743	-0.00281608
10593	1	CDX2-Het	chr17	64145970	64146476	1	SNHG25	1107	-0.0301162	0.99743	-0.0124242
10914	1	CDX2-Het	chr18	112339	112256	2	MIR8078	2	0.100708	0.99743	0.00450601
17031	1	CDX2-Het	chr3	129002690	128909866	2	KIAA1257	899	0.0491931	0.99743	0.0131659
19719	1	CDX2-Het	chr6	8064414	8013567	2	BLOC1S5	64	-0.079123	0.99743	-0.011788
22489	1	CDX2-Het	chr8	66192111	66197315	1	LINC00967	409	-0.0344316	0.99743	-0.0122261
23763	1	CDX2-Het	chr9	129803153	129811281	1	TOR1B	786	-0.0656025	0.99743	-0.0180021
4225	1	CDX2-Het	chr11	64291704	64304770	1	KCNK4-TEX40	803	-0.250402	0.997411	-0.143792
16703	1	CDX2-Het	chr3	63550051	63423596	2	SYNPR-AS1	571	-0.0482458	0.997411	-0.00528596
20456	1	CDX2-Het	chr6	83431071	83210389	2	ME1	801	0.0673807	0.997411	0.0133061
21641	1	CDX2-Het	chr7	101308346	101310985	1	LOC101927746	697	-0.0711541	0.997411	-0.0272459
22771	1	CDX2-Het	chr8	123416350	123319850	2	ATAD2	691	0.0955492	0.997411	0.0462219
23486	1	CDX2-Het	chr9	101398873	101410660	1	ZNF189	509	-0.0690401	0.997411	-0.014984
24118	1	CDX2-Het	chrX	32641559	32641474	2	MIR548F5	155	0.422372	0.997399	0.0335701
4213	1	CDX2-Het	chr11	64206678	64223886	1	FERMT3	791	0.310181	0.997383	0.025024
22762	1	CDX2-Het	chr8	122781394	122974512	1	ZHX2	682	-0.0580663	0.997383	-0.0305882
9443	1	CDX2-Het	chr16	88785211	88715343	2	PIEZO1	958	0.00552758	0.997381	0.00402823
1167	1	CDX2-Het	chr1	109483479	109492804	1	ATXN7L2	1167	0.00729005	0.997239	0.0027599
2380	1	CDX2-Het	chr1	244352635	244389663	1	C1orf100	2380	0.091328	0.997239	0.01571
3339	1	CDX2-Het	chr10	123148122	123150672	1	HMX2	887	0.383543	0.997239	0.119962
3380	1	CDX2-Het	chr10	129843374	129843299	2	MIR4297	928	0.1015	0.997239	0.0213741
5419	1	CDX2-Het	chr12	49324576	49292631	2	LOC101927267	434	0.0504926	0.997239	0.0160642
5496	1	CDX2-Het	chr12	52703463	52689626	2	KRT77	511	-0.202375	0.997239	-0.023026
6570	1	CDX2-Het	chr13	63738018	63667682	2	LINC00395	311	0.184342	0.997239	0.013442
7001	1	CDX2-Het	chr14	31457441	31291791	2	HEATR5A	183	0.0229365	0.997239	0.00768801
7259	1	CDX2-Het	chr14	70698698	70712153	1	LINC01269	441	-0.050001	0.997239	-0.00691009
7498	1	CDX2-Het	chr14	100869055	100869164	1	MIR493	680	-1.0254	0.997239	-0.039876
7642	1	CDX2-Het	chr14	104924816	104937790	1	PLD4	824	-0.0408657	0.997239	-0.00737419
8576	1	CDX2-Het	chr16	1918440	1911463	2	HS3ST6	91	0.000974692	0.997239	0.00034632
8601	1	CDX2-Het	chr16	2136129	2135977	2	MIR3180-5	116	-0.266821	0.997239	-0.097192
9241	1	CDX2-Het	chr16	69187129	69309052	1	SNTB2	756	0.0356453	0.997239	0.00753798
10881	1	CDX2-Het	chr17	81961840	81952507	2	NOTUM	1395	0.0123473	0.997239	0.00367432
11780	1	CDX2-Het	chr19	14583084	14611157	1	CLEC17A	484	0.302823	0.997239	0.010112
12112	1	CDX2-Het	chr19	36605276	36544386	2	ZNF529	816	-0.259748	0.997239	-0.0408419
12596	1	CDX2-Het	chr19	50568045	50516892	2	LRRC4B	1300	0.0897775	0.997239	0.025954
13223	1	CDX2-Het	chr2	38751534	38785000	1	GEMIN6	274	0.158838	0.997239	0.0401359
13371	1	CDX2-Het	chr2	64988477	65023865	1	SLC1A4	422	0.105745	0.997239	0.027014
14425	1	CDX2-Het	chr2	233059967	233207903	1	INPP5D	1476	-0.136504	0.997239	-0.0458981
15546	1	CDX2-Het	chr21	45073853	45226560	1	ADARB1	302	0.120768	0.997239	0.052134
15616	1	CDX2-Het	chr22	19150283	19148576	2	GSC2	45	0.228331	0.997239	0.0329398
15974	1	CDX2-Het	chr22	41197456	41174591	2	EP300-AS1	403	0.113301	0.997239	0.0210461
16962	1	CDX2-Het	chr3	122794795	122881139	1	DIRC2	830	-0.0834421	0.997239	-0.00529801
18427	1	CDX2-Het	chr4	176792727	176683538	2	VEGFC	893	0.168281	0.997239	0.02505
19405	1	CDX2-Het	chr5	151676945	151724782	1	CLMAT3	912	-0.0505344	0.997239	-0.0141259
19643	1	CDX2-Het	chr5	181043484	181043403	2	MIR8089	1150	-0.112859	0.997239	-0.0268097
20117	1	CDX2-Het	chr6	33593338	33586106	2	LINC00336	462	-0.0348972	0.997239	-0.00796807
20698	1	CDX2-Het	chr6	132815307	132815379	1	SNORD101	1043	0.27809	0.997239	0.182706
21213	1	CDX2-Het	chr7	37683843	37951941	1	EPDR1	269	0.0214133	0.997239	0.00563204
21875	1	CDX2-Het	chr7	137846863	137390524	2	DGKI	931	-0.0685681	0.997239	-0.0282201
23308	1	CDX2-Het	chr9	75028423	74981020	2	CARNMT1	331	-0.134774	0.997239	-0.03247
23511	1	CDX2-Het	chr9	105558130	105641118	1	FKTN	534	-0.00849458	0.997239	-0.000831995
23540	1	CDX2-Het	chr9	111038458	110873263	2	LPAR1	563	0.0393758	0.997239	0.00835009
23683	1	CDX2-Het	chr9	126860665	126885878	1	ZBTB34	706	-0.0356577	0.997239	-0.00768193
24159	1	CDX2-Het	chrX	43973504	43948776	2	NDP	196	-0.135171	0.997239	-0.0112681
24237	1	CDX2-Het	chrX	49235467	49250526	1	CCDC22	274	0.2534	0.997239	0.0221959
335	1	CDX2-Het	chr1	21440128	21485005	1	NBPF3	335	-0.110058	0.997213	-0.0334779
6973	1	CDX2-Het	chr14	24429286	24441834	1	KHNYN	155	-0.0271347	0.997213	-0.0114538
19129	1	CDX2-Het	chr5	132872322	132875046	1	LEAP2	636	-0.0837858	0.997213	-0.0308938
21263	1	CDX2-Het	chr7	44200968	44214294	1	YKT6	319	-0.115374	0.997213	-0.0260079
23346	1	CDX2-Het	chr9	85941146	86022298	1	NAA35	369	-0.0607709	0.997213	-0.0150099
24543	1	CDX2-Het	chrX	107206433	107123427	2	NUP62CL	580	0.121497	0.997213	0.00938205
5379	1	CDX2-Het	chr12	48004486	47972965	2	COL2A1	394	-0.126178	0.997172	-0.0398158
5965	1	CDX2-Het	chr12	108515185	108525832	1	FICD	980	-0.019638	0.997172	-0.00501816
7857	1	CDX2-Het	chr15	40252910	40250664	2	C15orf56	189	-0.14777	0.997172	-0.0538918
10383	1	CDX2-Het	chr17	48103357	48123074	1	SNX11	897	-0.162618	0.997172	-0.0536298
13538	1	CDX2-Het	chr2	85783677	85783600	2	MIR6071	589	0.310528	0.997172	0.0447901
13977	1	CDX2-Het	chr2	170770768	170723086	2	LOC101926913	1028	0.0128581	0.997172	0.00234202
18248	1	CDX2-Het	chr4	134201748	134196333	2	PABPC4L	714	0.177915	0.997172	0.029196
738	1	CDX2-Het	chr1	45340470	45329163	2	MUTYH	738	0.131712	0.997171	0.0580859
927	1	CDX2-Het	chr1	67166400	67259979	1	IL23R	927	-0.109127	0.997171	-0.00760404
1252	1	CDX2-Het	chr1	114695618	114673098	2	AMPD1	1252	-0.122232	0.997171	-0.00229002
2013	1	CDX2-Het	chr1	201946588	201896452	2	LMOD1	2013	0.0384209	0.997171	0.011166
2680	1	CDX2-Het	chr10	35642278	35638249	2	FZD8	228	-0.0873939	0.997171	-0.0417599
3049	1	CDX2-Het	chr10	92834713	93059493	1	EXOC6	597	-0.0113011	0.997171	-0.00350805
3813	1	CDX2-Het	chr11	28108308	28020620	2	KIF18A	391	-0.000593	0.997171	-0.000123829
4545	1	CDX2-Het	chr11	83041598	83041464	2	SNORA70E	1123	-0.400064	0.997171	-0.0361098
4801	1	CDX2-Het	chr11	118572970	118544528	2	IFT46	1379	-0.115349	0.997171	-0.0171141
5319	1	CDX2-Het	chr12	31589923	31615666	1	DENND5B-AS1	334	0.0235159	0.997171	0.00398802
5764	1	CDX2-Het	chr12	71663009	71680639	1	THAP2	779	-0.210353	0.997171	-0.053456
6800	1	CDX2-Het	chr13	113490952	113455819	2	DCUN1D2	541	-0.0635745	0.997171	-0.021112
6890	1	CDX2-Het	chr14	21570744	21569803	2	OR10G3	72	-0.181998	0.997171	-0.0380918
9075	1	CDX2-Het	chr16	54930862	54934485	1	IRX5	590	0.0638703	0.997171	0.0434183
10769	1	CDX2-Het	chr17	76711016	76672551	2	MXRA7	1283	-0.0311566	0.997171	-0.010292
11966	1	CDX2-Het	chr19	22634324	22667670	1	ZNF492	670	-0.52152	0.997171	-0.005864
12993	1	CDX2-Het	chr2	8583792	8559833	2	LINC01814	44	-0.0623237	0.997171	-0.0371779
13346	1	CDX2-Het	chr2	61417378	61417244	2	SNORA70B	397	0.104079	0.997171	0.039728
13439	1	CDX2-Het	chr2	71276561	71435069	1	ZNF638	490	-0.0207737	0.997171	-0.00598582
16182	1	CDX2-Het	chr3	9844602	9837849	2	RPUSD3	50	0.0268143	0.997171	0.010848
17220	1	CDX2-Het	chr3	155870536	155944026	1	GMPS	1088	-0.122248	0.997171	-0.038376
17272	1	CDX2-Het	chr3	167381346	167240287	2	ZBBX	1140	0.104411	0.997171	0.0172801
17805	1	CDX2-Het	chr4	47463719	47450796	2	COMMD8	271	0.117875	0.997171	0.0275201
18371	1	CDX2-Het	chr4	163343939	163351934	1	NPY5R	837	-0.372383	0.997171	-0.0445279
18597	1	CDX2-Het	chr5	16936276	16661914	2	MYO10	104	0.0269439	0.997171	0.0175878
18880	1	CDX2-Het	chr5	77868780	77691166	2	TBCA	387	-0.0439857	0.997171	-0.0271541
18969	1	CDX2-Het	chr5	96808100	96760810	2	ERAP1	476	0.00193909	0.997171	0.000316009
22536	1	CDX2-Het	chr8	73878910	73688691	2	UBE2W	456	-0.0698503	0.997171	-0.0303301
22651	1	CDX2-Het	chr8	96261715	96336995	1	PTDSS1	571	-0.0908166	0.997171	-0.0331901
23499	1	CDX2-Het	chr9	104527209	104526253	2	OR13C4	522	-0.628068	0.997171	-0.0261019
23541	1	CDX2-Het	chr9	111271214	111271156	2	MIR7702	564	0.104454	0.997171	0.0180721
24014	1	CDX2-Het	chrX	13653189	13665409	1	TCEANC	51	-0.309569	0.997171	-0.0449859
24182	1	CDX2-Het	chrX	47204921	47205865	1	INE1	219	0.238034	0.997171	0.0197079
19192	1	CDX2-Het	chr5	138331935	138349729	1	FAM53C	699	-0.0492825	0.997052	-0.0214959
5322	1	CDX2-Het	chr12	31792241	31791185	2	H3F3C	337	-0.0929337	0.997027	-0.0365339
7058	1	CDX2-Het	chr14	44962208	45074431	1	TOGARAM1	240	-0.0401263	0.997027	-0.00976795
11037	1	CDX2-Het	chr18	23662885	23598926	2	ANKRD29	125	-0.194422	0.997027	-0.029944
14480	1	CDX2-Het	chr2	239068914	239068817	2	MIR4440	1531	-0.115834	0.997027	-0.00881389
14546	1	CDX2-Het	chr20	675800	646615	2	SRXN1	17	0.054856	0.997027	0.0185762
15533	1	CDX2-Het	chr21	44666927	44666189	2	KRTAP12-2	289	-0.173104	0.997027	-0.00763999
9	1	CDX2-Het	chr1	924880	944581	1	SAMD11	9	-0.00575104	0.996978	-0.00314017
357	1	CDX2-Het	chr1	22965338	22953043	2	LACTBL1	357	-0.303797	0.996978	-0.06981
1564	1	CDX2-Het	chr1	155244699	155234452	2	GBA	1564	-0.052791	0.996978	-0.0256839
2539	1	CDX2-Het	chr10	12578753	12578823	1	MIR4480	87	0.157767	0.996978	0.0230522
2726	1	CDX2-Het	chr10	45374176	45446119	1	ALOX5	274	0.0502861	0.996978	0.010828
3459	1	CDX2-Het	chr11	777578	784297	1	LOC171391	37	-0.0643459	0.996978	-0.02655
5504	1	CDX2-Het	chr12	53006158	53042209	1	EIF4B	519	0.0680511	0.996978	0.0251099
5608	1	CDX2-Het	chr12	56116586	56117943	1	RPL41	623	-0.115261	0.996978	-0.0684958
5785	1	CDX2-Het	chr12	76879060	76858715	2	CSRP2	800	-0.123776	0.996978	-0.0401137
7075	1	CDX2-Het	chr14	49688422	49643555	2	POLE2	257	0.158448	0.996978	0.0235501
7142	1	CDX2-Het	chr14	56813183	57152177	1	OTX2-AS1	324	-0.00479353	0.996978	-0.00167788
7306	1	CDX2-Het	chr14	74863834	74852871	2	PROX2	488	0.130366	0.996978	0.00936199
7441	1	CDX2-Het	chr14	94479689	94462717	2	SERPINA9	623	0.255576	0.996978	0.0284101
7508	1	CDX2-Het	chr14	100911166	100911275	1	MIR370	690	0.0151453	0.996978	0.00343031
7612	1	CDX2-Het	chr14	103189028	103187221	2	LINC00605	794	-0.0428726	0.996978	-0.0195279
8073	1	CDX2-Het	chr15	60681569	60686888	1	RORA-AS2	405	-0.112176	0.996978	-0.010296
8496	1	CDX2-Het	chr16	180453	181181	1	HBQ1	11	-0.106179	0.996978	-0.0334519
9670	1	CDX2-Het	chr17	7394843	7389727	2	PLSCR3	184	0.203164	0.996978	0.068362
10147	1	CDX2-Het	chr17	40799959	40792203	2	KRT28	661	0.42354	0.996978	0.029036
10766	1	CDX2-Het	chr17	76586956	76563710	2	ST6GALNAC2	1280	-0.123023	0.996978	-0.0217599
11803	1	CDX2-Het	chr19	15464571	15451624	2	RASAL3	507	0.000566484	0.996978	0.000216056
11830	1	CDX2-Het	chr19	16496311	16521352	1	C19orf44	534	0.186588	0.996978	0.035734
11973	1	CDX2-Het	chr19	23274251	23257255	2	IPO5P1	677	0.0803157	0.996978	0.013918
12299	1	CDX2-Het	chr19	42855691	42752686	2	PSG8	1003	0.067271	0.996978	0.00433997
12378	1	CDX2-Het	chr19	45234211	45212621	2	EXOC3L2	1082	-0.173705	0.996978	-0.04224
12556	1	CDX2-Het	chr19	49665875	49659569	2	IRF3	1260	0.0465256	0.996978	0.020604
13241	1	CDX2-Het	chr2	42169350	42332548	1	EML4	292	0.101738	0.996978	0.028278
13629	1	CDX2-Het	chr2	100208254	100251484	1	LINC01104	680	0.167177	0.996978	0.032698
14167	1	CDX2-Het	chr2	201790461	201895550	1	CDK15	1218	0.0320383	0.996978	0.00704794
14262	1	CDX2-Het	chr2	216606938	216590426	2	LINC01280	1313	-0.0987539	0.996978	-0.013056
15312	1	CDX2-Het	chr21	28228667	28116094	2	LINC01695	68	0.137394	0.996978	0.01165
15843	1	CDX2-Het	chr22	33108529	33116294	1	LINC01640	272	0.00659418	0.996978	0.000812018
16423	1	CDX2-Het	chr3	44584888	44648471	1	ZNF197	291	-0.00200843	0.996978	-0.00050796
16587	1	CDX2-Het	chr3	50675080	50675163	1	MIR4787	455	-0.0793411	0.996978	-0.0190078
16733	1	CDX2-Het	chr3	69123032	69106872	2	LMOD3	601	-0.221151	0.996978	-0.0188879
17532	1	CDX2-Het	chr3	197949987	197956610	1	RPL35A	1400	-0.0251047	0.996978	-0.00399599
18269	1	CDX2-Het	chr4	140498377	140442262	2	MGAT4D	735	-0.290494	0.996978	-0.017068
18278	1	CDX2-Het	chr4	143184917	143223830	1	USP38	744	-0.0242329	0.996978	-0.00613407
19990	1	CDX2-Het	chr6	31494881	31511124	1	MICB	335	0.0862748	0.996978	0.0236701
20868	1	CDX2-Het	chr6	159800249	159820704	1	PNLDC1	1213	-0.0422393	0.996978	-0.0113079
21871	1	CDX2-Het	chr7	137182107	136685559	2	LOC349160	927	0.0688569	0.996978	0.0214961
22589	1	CDX2-Het	chr8	85463852	85481493	1	CA2	509	0.0651426	0.996978	0.012494
22682	1	CDX2-Het	chr8	100953388	100916525	2	YWHAZ	602	-0.0213874	0.996978	-0.0109178
22813	1	CDX2-Het	chr8	127960633	127960695	1	MIR1205	733	-0.301012	0.996978	-0.082138
22848	1	CDX2-Het	chr8	135234131	135299719	1	LINC01591	768	-0.131643	0.996978	-0.004152
23026	1	CDX2-Het	chr9	10612723	8314246	2	PTPRD	49	-0.0534851	0.996978	-0.0755658
23356	1	CDX2-Het	chr9	87725519	87731393	1	CTSL	379	0.0305915	0.996978	0.0142902
23461	1	CDX2-Het	chr9	98192640	98120975	2	CORO2A	484	-0.0513542	0.996978	-0.0152838
23495	1	CDX2-Het	chr9	103325034	103140523	2	LINC01492	518	-0.107262	0.996978	-0.01628
23627	1	CDX2-Het	chr9	122370530	122395703	1	PTGS1	650	-0.0570015	0.996978	-0.00612604
23955	1	CDX2-Het	chr9	137590490	137582079	2	ZMYND19	978	-0.0448183	0.996978	-0.0127898
23996	1	CDX2-Het	chrX	10156945	10237660	1	CLCN4	33	-0.0110398	0.996978	-0.00224396
24006	1	CDX2-Het	chrX	12906620	12923169	1	TLR8	43	-0.330255	0.996978	-0.011892
24071	1	CDX2-Het	chrX	21658330	21654690	2	KLHL34	108	-0.178886	0.996978	-0.011634
24323	1	CDX2-Het	chrX	57137625	57135650	2	SPIN2A	360	0.0594716	0.996978	0.010904
24710	1	CDX2-Het	chrX	134990938	134992473	1	SMIM10	747	0.0803862	0.996978	0.0144578
2023	1	CDX2-Het	chr1	202348699	202592706	1	PPP1R12B	2023	-0.0351803	0.996886	-0.0191459
15287	1	CDX2-Het	chr21	20998315	21543329	1	NCAM2	43	0.0282619	0.996886	0.00707216
21089	1	CDX2-Het	chr7	21428034	21514822	1	SP4	145	0.0332417	0.996886	0.0143439
22588	1	CDX2-Het	chr8	85464915	85441851	2	CA3-AS1	508	-0.0467125	0.996886	-0.00567797
68	1	CDX2-Het	chr1	2050470	2185395	1	PRKCZ	68	-0.0685373	0.996812	-0.0536621
196	1	CDX2-Het	chr1	11908152	11908271	1	RNU5E-1	196	-0.049964	0.996812	-0.0576261
533	1	CDX2-Het	chr1	32394731	32365103	2	BSDC1	533	0.00679093	0.996812	0.0024001
570	1	CDX2-Het	chr1	35193148	35176378	2	SFPQ	570	-0.0466203	0.996812	-0.0169998
736	1	CDX2-Het	chr1	45303910	45305619	1	LINC01144	736	0.0651223	0.996812	0.0359843
950	1	CDX2-Het	chr1	71081324	71463501	1	ZRANB2-AS2	950	0.0940084	0.996812	0.0220781
1038	1	CDX2-Het	chr1	89198932	89181148	2	GBP4	1038	0.274208	0.996812	0.010706
1080	1	CDX2-Het	chr1	94541800	94529225	2	F3	1080	0.0266722	0.996812	0.00897604
1289	1	CDX2-Het	chr1	118989556	118883046	2	TBX15	1289	0.0010044	0.996812	0.000177913
1358	1	CDX2-Het	chr1	148460150	148362995	2	LINC01138	1358	-0.0187731	0.996812	-0.00326399
1480	1	CDX2-Het	chr1	153041931	153039725	2	SPRR2D	1480	0.082775	0.996812	0.00293601
1504	1	CDX2-Het	chr1	153634397	153618787	2	S100A13	1504	0.0793305	0.996812	0.0366863
1527	1	CDX2-Het	chr1	154220628	154206706	2	C1orf43	1527	-0.122061	0.996812	-0.0416117
1702	1	CDX2-Het	chr1	160796074	160828261	1	LY9	1702	-0.0779568	0.996812	-0.00956801
2051	1	CDX2-Het	chr1	204073115	204127743	1	SOX13	2051	-0.0780833	0.996812	-0.0385941
2080	1	CDX2-Het	chr1	205775460	205767986	2	RAB29	2080	-0.0357566	0.996812	-0.00458201
2097	1	CDX2-Het	chr1	206772494	206767602	2	IL10	2097	0.0134384	0.996812	0.00383385
2162	1	CDX2-Het	chr1	212950520	212991585	1	VASH2	2162	-0.0720649	0.996812	-0.0195919
2201	1	CDX2-Het	chr1	220879400	220885059	1	HLX	2201	-0.159184	0.996812	-0.0665599
2238	1	CDX2-Het	chr1	225941489	225936598	2	LEFTY2	2238	0.187768	0.996812	0.0319
2411	1	CDX2-Het	chr1	247712755	247711829	2	OR6F1	2411	-0.0361668	0.996812	-0.00182001
2457	1	CDX2-Het	chr10	649948	669581	1	PRR26	5	-0.0516989	0.996812	-0.00773608
2829	1	CDX2-Het	chr10	68106117	68212017	1	MYPN	377	-0.0306751	0.996812	-0.00377399
2835	1	CDX2-Het	chr10	68527474	68478001	2	SLC25A16	383	0.130167	0.996812	0.0232379
2868	1	CDX2-Het	chr10	70939053	70955641	1	LOC105378349	416	-0.122325	0.996812	-0.023348
2910	1	CDX2-Het	chr10	73803077	73796514	2	ZSWIM8-AS1	458	0.0488419	0.996812	0.00373605
2920	1	CDX2-Het	chr10	75058514	75037836	2	DUPD1	468	0.00565519	0.996812	0.000438019
3101	1	CDX2-Het	chr10	97572499	97583884	1	ANKRD2	649	0.187051	0.996812	0.0300459
3172	1	CDX2-Het	chr10	102065390	102068038	1	HPS6	720	-0.0509749	0.996812	-0.0158259
3204	1	CDX2-Het	chr10	103396648	103446292	1	PDCD11	752	-0.0688758	0.996812	-0.010886
3237	1	CDX2-Het	chr10	110207605	110287365	1	MXI1	785	-0.0832447	0.996812	-0.050116
3287	1	CDX2-Het	chr10	117167774	117167678	2	MIR3663	835	-0.064239	0.996812	-0.0204
3448	1	CDX2-Het	chr11	568198	568089	2	MIR210	26	-0.11543	0.996812	-0.0796063
3525	1	CDX2-Het	chr11	2899721	2925246	1	SLC22A18	103	-0.269789	0.996812	-0.0588903
3590	1	CDX2-Het	chr11	5509985	5507300	2	UBQLN3	168	0.0148458	0.996812	0.000402049
3648	1	CDX2-Het	chr11	7485388	7511377	1	OLFML1	226	-0.435117	0.996812	-0.0399579
3760	1	CDX2-Het	chr11	18322295	18367044	1	GTF2H1	338	-0.101731	0.996812	-0.0192059
3840	1	CDX2-Het	chr11	33162371	33077188	2	CSTF3	418	0.0337145	0.996812	0.00735206
3871	1	CDX2-Het	chr11	36594493	36659290	1	C11orf74	449	-0.0462117	0.996812	-0.000886012
4412	1	CDX2-Het	chr11	70065371	70056230	2	LOC101928443	990	0.0643017	0.996812	0.0148021
4914	1	CDX2-Het	chr11	125681123	125671522	2	ACRV1	1492	-0.0367755	0.996812	-0.00578991
5024	1	CDX2-Het	chr12	3077355	3286564	1	TSPAN9	39	0.00197803	0.996812	0.001536
5071	1	CDX2-Het	chr12	6765516	6770952	1	PTMS	86	-0.0497756	0.996812	-0.028196
5359	1	CDX2-Het	chr12	45215987	45440404	1	ANO6	374	0.0441116	0.996812	0.02256
5430	1	CDX2-Het	chr12	49828750	49791146	2	NCKAP5L	445	-0.0270349	0.996812	-0.00876579
5437	1	CDX2-Het	chr12	49962924	49951512	2	LOC101927318	452	-0.018924	0.996812	-0.00371402
5552	1	CDX2-Het	chr12	54189008	54121277	2	SMUG1	567	0.0441156	0.996812	0.017254
5560	1	CDX2-Het	chr12	54364474	54362445	2	GPR84	575	-0.0816658	0.996812	-0.0208319
5582	1	CDX2-Het	chr12	55470138	55469200	2	OR6C70	597	0.254809	0.996812	0.010286
5605	1	CDX2-Het	chr12	56041853	56044675	1	RPS26	620	0.0373227	0.996812	0.0193278
5719	1	CDX2-Het	chr12	66130768	66116555	2	LLPH	734	0.161808	0.996812	0.0317821
5726	1	CDX2-Het	chr12	67096406	67035508	2	LOC102724421	741	-0.0497618	0.996812	-0.0134499
5827	1	CDX2-Het	chr12	89708959	89712590	1	ATP2B1-AS1	842	0.00328491	0.996812	0.0024102
5854	1	CDX2-Het	chr12	94148723	94307675	1	PLXNC1	869	-0.075273	0.996812	-0.0332459
5877	1	CDX2-Het	chr12	96194382	96269835	1	ELK3	892	0.0327281	0.996812	0.00784405
5884	1	CDX2-Het	chr12	97939121	97939056	2	MIR4495	899	-0.164552	0.996812	-0.02169
5940	1	CDX2-Het	chr12	105107324	105169134	1	WASHC4	955	0.145563	0.996812	0.0302899
6286	1	CDX2-Het	chr13	21176645	21179084	1	MRPL57	27	-0.0820119	0.996812	-0.0323258
6361	1	CDX2-Het	chr13	30713478	30764426	1	ALOX5AP	102	0.00133696	0.996812	0.000225794
6551	1	CDX2-Het	chr13	53815419	53876119	1	LINC00558	292	-0.00736889	0.996812	-0.000581917
6584	1	CDX2-Het	chr13	71015141	71168417	1	LINC00348	325	-0.066885	0.996812	-0.01689
6859	1	CDX2-Het	chr14	20745892	20748380	1	EDDM3A	41	0.243565	0.996812	0.031434
6871	1	CDX2-Het	chr14	21023386	21023314	2	MIR6717	53	0.00326712	0.996812	0.00177625
6931	1	CDX2-Het	chr14	23511760	23560778	1	THTPA	113	0.0216779	0.996812	0.00743817
7030	1	CDX2-Het	chr14	36519278	36523016	1	NKX2-1-AS1	212	-0.176237	0.996812	-0.060894
7150	1	CDX2-Het	chr14	58244831	58272012	1	PSMA3	332	-0.0806605	0.996812	-0.0200482
7284	1	CDX2-Het	chr14	73758747	73758819	1	MIR4505	466	0.0722817	0.996812	0.0698961
7685	1	CDX2-Het	chr15	23039673	22983192	2	TUBGCP5	17	0.0381915	0.996812	0.00909417
8030	1	CDX2-Het	chr15	55318960	55355648	1	PIGB	362	0.205055	0.996812	0.019332
8032	1	CDX2-Het	chr15	55498360	55355248	2	DNAAF4-CCPG1	364	-0.109607	0.996812	-0.0273581
8307	1	CDX2-Het	chr15	80252213	80195484	2	CTXND1	639	0.0338479	0.996812	0.005812
8498	1	CDX2-Het	chr16	234546	282084	1	FAM234A	13	-0.0350735	0.996812	-0.015836
8722	1	CDX2-Het	chr16	8674565	8784575	1	ABAT	237	-0.153152	0.996812	-0.033654
8753	1	CDX2-Het	chr16	11828845	11819829	2	BCAR4	268	-0.25353	0.996812	-0.0135479
8875	1	CDX2-Het	chr16	25149032	25140577	2	LCMT1-AS2	390	0.118921	0.996812	0.0357122
8923	1	CDX2-Het	chr16	29662979	29670876	1	SPN	438	0.205255	0.996812	0.0321341
9147	1	CDX2-Het	chr16	59855353	60053973	1	LINC02141	662	0.154881	0.996812	0.01308
9264	1	CDX2-Het	chr16	70346747	70315640	2	LOC100506083	779	0.0903228	0.996812	0.0168039
9328	1	CDX2-Het	chr16	75647786	75657432	1	TERF2IP	843	-0.085734	0.996812	-0.0197259
9402	1	CDX2-Het	chr16	86275745	86225580	2	LINC01081	917	-0.0648906	0.996812	-0.00456201
9468	1	CDX2-Het	chr16	89657845	89644431	2	CHMP1A	983	-0.0547966	0.996812	-0.0154741
9485	1	CDX2-Het	chr16	90092072	90056566	2	PRDM7	1000	-0.188095	0.996812	-0.050856
9599	1	CDX2-Het	chr17	4948092	4957131	1	ENO3	113	0.0729923	0.996812	0.0358361
9818	1	CDX2-Het	chr17	17206315	17200995	2	PLD6	332	0.0673306	0.996812	0.0102101
10193	1	CDX2-Het	chr17	41424523	41420753	2	KRT37	707	0.471054	0.996812	0.0152201
10204	1	CDX2-Het	chr17	41586921	41582279	2	KRT14	718	0.169066	0.996812	0.027124
10410	1	CDX2-Het	chr17	48968596	48958554	2	GIP	924	-0.127288	0.996812	-0.0215541
10422	1	CDX2-Het	chr17	49495293	49515017	1	NGFR	936	0.159175	0.996812	0.0705059
10432	1	CDX2-Het	chr17	49968970	49974959	1	DLX4	946	-0.0146229	0.996812	-0.0147858
10542	1	CDX2-Het	chr17	60078931	60043194	2	HEATR6	1056	-0.280845	0.996812	-0.0282919
10544	1	CDX2-Het	chr17	60149936	60170899	1	CA4	1058	-0.0122074	0.996812	-0.00362209
10722	1	CDX2-Het	chr17	75516060	75524739	1	TSEN54	1236	-0.0298901	0.996812	-0.0231978
10928	1	CDX2-Het	chr18	2655738	2805017	1	SMCHD1	16	0.117734	0.996812	0.03166
11154	1	CDX2-Het	chr18	50195093	49795793	2	MYO5B	242	-0.0434157	0.996812	-0.0296899
11205	1	CDX2-Het	chr18	59273393	59267035	2	RAX	293	-0.231062	0.996812	-0.10232
11232	1	CDX2-Het	chr18	63949357	64005667	1	SERPINB8	320	-0.164503	0.996812	-0.05164
11462	1	CDX2-Het	chr19	4639518	4655568	1	TNFAIP8L1	166	-0.00913822	0.996812	-0.00412987
11605	1	CDX2-Het	chr19	10010471	9959561	2	COL5A3	309	-0.0381665	0.996812	-0.00709996
11646	1	CDX2-Het	chr19	10828973	10829035	1	MIR6793	350	-0.00468748	0.996812	-0.000328089
11710	1	CDX2-Het	chr19	12696643	12688053	2	FBXW9	414	-0.0860565	0.996812	-0.0117661
11727	1	CDX2-Het	chr19	12919276	12898786	2	SYCE2	431	-0.116783	0.996812	-0.02197
11991	1	CDX2-Het	chr19	29715789	29698886	2	C19orf12	695	-0.0876104	0.996812	-0.0234741
12328	1	CDX2-Het	chr19	43827292	43852017	1	ZNF283	1032	-0.257692	0.996812	-0.011942
12344	1	CDX2-Het	chr19	44207547	44237268	1	ZNF227	1048	0.317657	0.996812	0.035558
12553	1	CDX2-Het	chr19	49591643	49626439	1	PRR12	1257	-0.130835	0.996812	-0.06001
12640	1	CDX2-Het	chr19	51415724	51417425	1	LOC100129083	1344	-0.0352495	0.996812	-0.00469402
12833	1	CDX2-Het	chr19	55388181	55388242	1	MIR6805	1537	-0.200923	0.996812	-0.18113
13019	1	CDX2-Het	chr2	10911937	10914225	1	KCNF1	70	0.104071	0.996812	0.03389
13051	1	CDX2-Het	chr2	17877847	18361616	1	KCNS3	102	0.00609447	0.996812	0.0024362
13073	1	CDX2-Het	chr2	21710623	21687434	2	LINC01822	124	0.145785	0.996812	0.017094
13162	1	CDX2-Het	chr2	28870301	28849821	2	TRMT61B	213	0.136601	0.996812	0.019122
13214	1	CDX2-Het	chr2	37925319	38067142	1	RMDN2	265	-0.0216286	0.996812	-0.00469393
13505	1	CDX2-Het	chr2	78088730	78127806	1	LOC101927948	556	-0.0845267	0.996812	-0.00456797
13535	1	CDX2-Het	chr2	85668741	85657314	2	SFTPB	586	-0.00793892	0.996812	-0.00118808
13590	1	CDX2-Het	chr2	96508109	96497643	2	NEURL3	641	-0.0243572	0.996812	-0.00864189
13636	1	CDX2-Het	chr2	101001715	101024032	1	RPL31	687	-0.07256	0.996812	-0.0125319
13773	1	CDX2-Het	chr2	121737103	121767853	1	TSN	824	0.0256776	0.996812	0.0115762
13928	1	CDX2-Het	chr2	162318840	162371595	1	GCA	979	-0.0241559	0.996812	-0.00439592
13960	1	CDX2-Het	chr2	169064789	169096167	1	DHRS9	1011	-0.167932	0.996812	-0.012976
14008	1	CDX2-Het	chr2	175005369	174799363	2	CHN1	1059	0.0665198	0.996812	0.032062
14067	1	CDX2-Het	chr2	183038858	182909115	2	NCKAP1	1118	-0.00190564	0.996812	-0.000496051
14257	1	CDX2-Het	chr2	216107464	216206303	1	XRCC5	1308	-0.14692	0.996812	-0.0442139
14796	1	CDX2-Het	chr20	31952092	31944342	2	PDRG1	267	-0.0978061	0.996812	-0.0195
14859	1	CDX2-Het	chr20	35412141	35302566	2	UQCC1	330	0.0587082	0.996812	0.0140039
14941	1	CDX2-Het	chr20	43590931	43647296	1	IFT52	412	0.00180081	0.996812	0.000367929
14952	1	CDX2-Het	chr20	44355700	44434596	1	HNF4A	423	-0.0583181	0.996812	-0.00980994
15153	1	CDX2-Het	chr20	61252426	61940617	1	CDH4	624	-0.0406922	0.996812	-0.0387901
15237	1	CDX2-Het	chr20	64079988	64073181	2	RGS19	708	-0.0463532	0.996812	-0.0194843
15319	1	CDX2-Het	chr21	29077471	29175889	1	MAP3K7CL	75	-0.147341	0.996812	-0.0321101
15504	1	CDX2-Het	chr21	43776445	43772512	2	CSTB	260	-0.208441	0.996812	-0.0748863
15551	1	CDX2-Het	chr21	45405137	45513720	1	COL18A1	307	0.0598987	0.996812	0.0278901
15698	1	CDX2-Het	chr22	23433564	23435071	1	LINC01659	127	0.0394419	0.996812	0.017234
15993	1	CDX2-Het	chr22	41833079	41907308	1	SREBF2	422	-0.0806105	0.996812	-0.0322419
16010	1	CDX2-Het	chr22	42269753	42275196	1	OGFRP1	439	0.00990678	0.996812	0.00619785
16092	1	CDX2-Het	chr22	49657542	49414524	2	C22orf34	521	-0.0603163	0.996812	-0.0284301
16128	1	CDX2-Het	chr22	50628173	50622754	2	ARSA	557	-0.109982	0.996812	-0.0370758
16130	1	CDX2-Het	chr22	50738196	50745334	1	ACR	559	0.180369	0.996812	0.0128641
16188	1	CDX2-Het	chr3	9947404	9954787	1	PRRT3-AS1	56	-0.114976	0.996812	-0.02847
16224	1	CDX2-Het	chr3	13073117	12897220	2	IQSEC1	92	-0.141088	0.996812	-0.12409
16290	1	CDX2-Het	chr3	24103238	24096269	2	LINC00691	158	0.0940909	0.996812	0.00764192
16444	1	CDX2-Het	chr3	45916042	45823316	2	LZTFL1	312	-0.0612236	0.996812	-0.00911206
16447	1	CDX2-Het	chr3	45940933	45948353	1	CXCR6	315	-0.0757016	0.996812	-0.0143821
16680	1	CDX2-Het	chr3	57756230	57929168	1	SLMAP	548	0.0232215	0.996812	0.00886219
17140	1	CDX2-Het	chr3	142448062	142306607	2	XRN1	1008	0.075298	0.996812	0.0159521
17225	1	CDX2-Het	chr3	156673235	156706770	1	TIPARP	1093	-0.0139573	0.996812	-0.00410395
17334	1	CDX2-Het	chr3	179347692	179394931	1	MFN1	1202	-0.0558195	0.996812	-0.00866987
17389	1	CDX2-Het	chr3	184380073	184390736	1	CHRD	1257	-0.118786	0.996812	-0.030166
17458	1	CDX2-Het	chr3	191461163	191461456	1	PYDC2	1326	0.101289	0.996812	0.016432
17570	1	CDX2-Het	chr4	1721490	1745176	1	TACC3	36	-0.043367	0.996812	-0.0222878
17573	1	CDX2-Het	chr4	1871424	1982207	1	NSD2	39	0.0631462	0.996812	0.020288
17581	1	CDX2-Het	chr4	2262294	2247432	2	MXD4	47	0.0763273	0.996812	0.0292642
17643	1	CDX2-Het	chr4	7460028	7460118	1	MIR4274	109	0.0304363	0.996812	0.011484
17761	1	CDX2-Het	chr4	39032922	38966744	2	TMEM156	227	-0.01891	0.996812	-0.00159002
17887	1	CDX2-Het	chr4	67754360	67739328	2	GNRHR	353	-0.0310849	0.996812	-0.00240597
18084	1	CDX2-Het	chr4	98658629	98470367	2	TSPAN5	550	-0.101222	0.996812	-0.04791
18191	1	CDX2-Het	chr4	118278709	118279823	1	SNHG8	657	0.0486516	0.996812	0.0185262
18192	1	CDX2-Het	chr4	118279190	118279320	1	SNORA24	658	-0.0289249	0.996812	-0.0112718
18444	1	CDX2-Het	chr4	183504994	183511096	1	ING2	910	-0.0233828	0.996812	-0.0139799
18486	1	CDX2-Het	chr4	188139419	188147743	1	TRIML1	952	0.0131037	0.996812	0.00280812
18518	1	CDX2-Het	chr5	1201595	1225117	1	SLC6A19	25	-0.0498072	0.996812	-0.00640597
18808	1	CDX2-Het	chr5	69189548	69210357	1	CENPH	315	-0.0459738	0.996812	-0.00792799
18902	1	CDX2-Het	chr5	80622524	80608623	2	LINC01337	409	0.512527	0.996812	0.0342201
18963	1	CDX2-Het	chr5	95852232	95860133	1	LINC01554	470	-0.0231005	0.996812	-0.00452602
19083	1	CDX2-Het	chr5	127073492	127042558	2	C5orf63	590	-0.137967	0.996812	-0.0127399
19104	1	CDX2-Het	chr5	131945698	131806993	2	MEIKIN	611	0.0477384	0.996812	0.00425002
19169	1	CDX2-Het	chr5	135955034	135922279	2	LECT2	676	0.0922748	0.996812	0.01034
20228	1	CDX2-Het	chr6	41787662	41789898	1	TOMM6	573	0.0205606	0.996812	0.00944985
20239	1	CDX2-Het	chr6	42564062	42693504	1	UBR2	584	0.120287	0.996812	0.0321659
20372	1	CDX2-Het	chr6	55327469	55402493	1	GFRAL	717	0.0409395	0.996812	0.00196804
20830	1	CDX2-Het	chr6	154832697	155257723	1	TIAM2	1175	-0.0161601	0.996812	-0.00996009
20920	1	CDX2-Het	chr6	168319754	168292830	2	DACT2	1265	-0.126882	0.996812	-0.022468
21201	1	CDX2-Het	chr7	35715034	35734887	1	LOC100506725	257	-0.0844425	0.996812	-0.0111001
21246	1	CDX2-Het	chr7	43869893	43866558	2	MRPS24	302	0.0810551	0.996812	0.0340659
21429	1	CDX2-Het	chr7	76359031	76326794	2	YWHAG	485	0.0861315	0.996812	0.0420801
21818	1	CDX2-Het	chr7	129611714	129757082	1	NRF1	874	-0.0287421	0.996812	-0.00835401
21905	1	CDX2-Het	chr7	140697077	140695336	2	NDUFB2-AS1	961	-0.147819	0.996812	-0.0493642
22498	1	CDX2-Het	chr8	66712418	66862022	1	SGK3	418	0.0291292	0.996812	0.0103361
22770	1	CDX2-Het	chr8	123275541	123248451	2	ZHX1	690	0.140561	0.996812	0.044442
23306	1	CDX2-Het	chr9	74952886	74946581	2	C9orf40	329	-0.0464828	0.996812	-0.0111338
23693	1	CDX2-Het	chr9	127611760	127692936	1	STXBP1	716	0.099756	0.996812	0.0333498
23744	1	CDX2-Het	chr9	128920895	128942041	1	PHYHD1	767	-0.0927742	0.996812	-0.01676
23794	1	CDX2-Het	chr9	132406851	132375548	2	TTF1	817	-0.0170092	0.996812	-0.00309391
24249	1	CDX2-Het	chrX	49879948	49882565	1	USP27X	286	-0.197768	0.996812	-0.0362443
24417	1	CDX2-Het	chrX	75785236	75782988	2	MAGEE2	454	0.121202	0.996812	0.00833003
24452	1	CDX2-Het	chrX	85903722	85903611	2	MIR361	489	0.549525	0.996812	0.060504
24485	1	CDX2-Het	chrX	101408295	101414133	1	HNRNPH2	522	0.065188	0.996812	0.0123921
24517	1	CDX2-Het	chrX	103628704	103630953	1	TCEAL1	554	-0.198065	0.996812	-0.0551701
24798	1	CDX2-Het	chrX	147981329	148026667	1	FMR1NB	835	-0.104615	0.996812	-0.00277801
24906	1	CDX2-Het	chrX	154774998	154775126	1	SNORA56	943	0.0701751	0.996812	0.00408203
4099	1	CDX2-Het	chr11	60785348	60801305	1	MS4A10	677	-0.354583	0.996807	-0.027622
21039	1	CDX2-Het	chr7	7718607	7636518	2	RPA3	95	-0.0642402	0.996807	-0.0175539
65	1	CDX2-Het	chr1	1919273	1917590	2	TMEM52	65	0.164478	0.996745	0.124156
16348	1	CDX2-Het	chr3	37969404	37969480	1	MIR26A1	216	0.15185	0.996678	0.0259021
1355	1	CDX2-Het	chr1	148152322	148102046	2	NBPF11	1355	0.129493	0.996599	0.010608
2365	1	CDX2-Het	chr1	241519761	241497603	2	FH	2365	-0.074335	0.996599	-0.014164
3075	1	CDX2-Het	chr10	95711779	95869695	1	ENTPD1	623	0.100011	0.996599	0.0166861
3334	1	CDX2-Het	chr10	122954403	122930903	2	C10orf88	882	0.0384627	0.996599	0.00486794
5449	1	CDX2-Het	chr12	50392383	50480004	1	LARP4	464	-0.047043	0.996599	-0.0110098
6534	1	CDX2-Het	chr13	52024691	52033600	1	UTP14C	275	0.573083	0.996599	0.024342
7702	1	CDX2-Het	chr15	25050632	25172996	1	IPW	34	-0.204867	0.996599	-0.0293399
8101	1	CDX2-Het	chr15	64387687	64251545	2	PCLAF	433	-0.0495257	0.996599	-0.018744
9351	1	CDX2-Het	chr16	81096403	81081961	2	GCSH	866	-0.0426517	0.996599	-0.00996396
11039	1	CDX2-Het	chr18	23992773	24135610	1	TTC39C	127	-0.0486084	0.996599	-0.0136681
13576	1	CDX2-Het	chr2	95592018	95599778	1	TRIM43	627	0.280464	0.996599	0.017308
14279	1	CDX2-Het	chr2	218280188	218280125	2	MIR6513	1330	0.0905926	0.996599	0.0610299
14897	1	CDX2-Het	chr20	37623119	37619298	2	LINC00489	368	-0.0598568	0.996599	-0.0210979
16041	1	CDX2-Het	chr22	44312851	44243667	2	SHISAL1	470	-0.0502295	0.996599	-0.0120179
17526	1	CDX2-Het	chr3	197573323	197509783	2	BDH1	1394	-0.0618793	0.996599	-0.0288879
19044	1	CDX2-Het	chr5	117925008	118266035	1	LINC02147	551	-0.0692768	0.996599	-0.0100601
21277	1	CDX2-Het	chr7	44985510	44985378	2	SNORA9	333	-0.235357	0.996599	-0.119462
22414	1	CDX2-Het	chr8	49909789	50794118	1	SNTG1	334	0.0488966	0.996599	0.0175639
23492	1	CDX2-Het	chr9	101595001	101591615	2	PPP3R2	515	-0.0803345	0.996599	-0.0103119
24108	1	CDX2-Het	chrX	30230436	30237492	1	MAGEB3	145	0.409412	0.996599	0.018928
24352	1	CDX2-Het	chrX	69616067	70039469	1	EDA	389	-0.0251053	0.996599	-0.006522
5402	1	CDX2-Het	chr12	48852842	48829764	2	DDX23	417	0.0135419	0.996485	0.00237606
6828	1	CDX2-Het	chr14	19876232	19877309	1	OR4K2	10	-0.557028	0.996443	-0.0172981
14650	1	CDX2-Het	chr20	7371608	7371692	1	MIR8062	121	-0.088135	0.996443	-0.00722995
15356	1	CDX2-Het	chr21	30718777	30718525	2	KRTAP21-3	112	0.168654	0.996443	0.00826796
24462	1	CDX2-Het	chrX	95063226	95063141	2	MIR548M	499	-0.109544	0.996443	-0.0164141
48	1	CDX2-Het	chr1	1434573	1430539	2	LINC01770	48	0.0151887	0.996363	0.00854816
66	1	CDX2-Het	chr1	2003837	1921951	2	CFAP74	66	-0.1191	0.996363	-0.0355739
160	1	CDX2-Het	chr1	9967381	9967458	1	MIR5697	160	0.454922	0.996363	0.0374579
262	1	CDX2-Het	chr1	16073632	16057769	2	FAM131C	262	-0.115889	0.996363	-0.0313061
338	1	CDX2-Het	chr1	21783606	21678298	2	USP48	338	0.0167898	0.996363	0.00496186
360	1	CDX2-Het	chr1	23044305	23044372	1	MIR3115	360	-0.0492445	0.996363	-0.00406599
508	1	CDX2-Het	chr1	31518435	31524245	1	LINC01226	508	0.0382656	0.996363	0.0177381
591	1	CDX2-Het	chr1	36450451	36415827	2	OSCP1	591	-0.00131908	0.996363	-0.000432033
592	1	CDX2-Het	chr1	36464437	36455718	2	MRPS15	592	0.0746262	0.996363	0.0181302
735	1	CDX2-Het	chr1	45306209	45016399	2	ZSWIM5	735	-0.0126446	0.996363	-0.00402189
885	1	CDX2-Het	chr1	61725423	61681046	2	TM2D1	885	-0.0862698	0.996363	-0.01613
926	1	CDX2-Het	chr1	67231853	67092165	2	C1orf141	926	0.0447252	0.996363	0.00541999
951	1	CDX2-Het	chr1	72282734	71395940	2	NEGR1	951	0.0145397	0.996363	0.00750011
1181	1	CDX2-Het	chr1	109910242	109930992	1	CSF1	1181	-0.0885105	0.996363	-0.0379041
1203	1	CDX2-Het	chr1	111139627	111185102	1	CEPT1	1203	0.133037	0.996363	0.024686
1216	1	CDX2-Het	chr1	111755824	111680630	2	INKA2	1216	0.00846844	0.996363	0.00312392
1219	1	CDX2-Het	chr1	111755245	111768016	1	DDX20	1219	0.228371	0.996363	0.0463859
1224	1	CDX2-Het	chr1	112396181	112461164	1	CTTNBP2NL	1224	0.0512149	0.996363	0.014358
1341	1	CDX2-Het	chr1	146052244	146052081	2	RNVU1-6	1341	0.107119	0.996363	0.0385162
1649	1	CDX2-Het	chr1	158563604	158562651	2	OR6P1	1649	-0.290525	0.996363	-0.0116161
1651	1	CDX2-Het	chr1	158606439	158607380	1	OR10Z1	1651	-0.582429	0.996363	-0.030238
1692	1	CDX2-Het	chr1	160286348	160240142	2	PEX19	1692	0.0730035	0.996363	0.0202701
1755	1	CDX2-Het	chr1	163161675	163213023	1	LOC101928404	1755	-0.0298129	0.996363	-0.00377201
1905	1	CDX2-Het	chr1	182400616	182398117	2	TEDDM1	1905	0.0127439	0.996363	0.000491998
2112	1	CDX2-Het	chr1	207645113	207738416	1	CR1L	2112	-0.186552	0.996363	-0.0223781
2117	1	CDX2-Het	chr1	207911402	207880972	2	CD34	2117	-0.0121367	0.996363	-0.00305797
2343	1	CDX2-Het	chr1	236065162	235975830	2	NID1	2343	-0.108617	0.996363	-0.0271999
2376	1	CDX2-Het	chr1	243346176	243346255	1	MIR4677	2376	0.067051	0.996363	0.0075039
2388	1	CDX2-Het	chr1	246507312	245749342	2	SMYD3	2388	0.0158096	0.996363	0.01155
2420	1	CDX2-Het	chr1	247965233	247966339	1	OR2AK2	2420	0.0918656	0.996363	0.00246001
2484	1	CDX2-Het	chr10	4963253	5107522	1	AKR1C1	32	0.0201282	0.996363	0.00236603
2509	1	CDX2-Het	chr10	6779598	6842906	1	LINC00707	57	0.0113234	0.996363	0.00144195
2521	1	CDX2-Het	chr10	10058722	10063502	1	LOC101928298	69	0.173004	0.996363	0.013568
2844	1	CDX2-Het	chr10	69180232	69209099	1	SUPV3L1	392	-0.189925	0.996363	-0.0275859
2856	1	CDX2-Het	chr10	70170523	70147289	2	SAR1A	404	0.109285	0.996363	0.045822
2891	1	CDX2-Het	chr10	73169055	73133656	2	ECD	439	-0.031982	0.996363	-0.00434405
2943	1	CDX2-Het	chr10	79069035	79316528	1	ZMIZ1	491	0.0300126	0.996363	0.0411341
3021	1	CDX2-Het	chr10	89378056	89385205	1	IFIT1B	569	0.0501167	0.996363	0.00306409
3089	1	CDX2-Het	chr10	97185920	96998038	2	SLIT1	637	-0.00208127	0.996363	-0.00082411
3271	1	CDX2-Het	chr10	114821744	114899832	1	FAM160B1	819	0.106336	0.996363	0.025818
3301	1	CDX2-Het	chr10	119060138	119060010	2	SNORA19	849	0.0597664	0.996363	0.0186438
3312	1	CDX2-Het	chr10	119892711	119944658	1	SEC23IP	860	-0.0550776	0.996363	-0.007262
3541	1	CDX2-Het	chr11	3840983	3826978	2	RHOG	119	0.12573	0.996363	0.0337841
3558	1	CDX2-Het	chr11	4704927	4992429	1	MMP26	136	-0.0265121	0.996363	-0.00526786
3608	1	CDX2-Het	chr11	5968494	5967553	2	OR56A5	186	0.147802	0.996363	0.00503004
3644	1	CDX2-Het	chr11	7089027	7090900	1	RBMXL2	222	-0.148812	0.996363	-0.011242
3708	1	CDX2-Het	chr11	11841423	11959323	1	USP47	286	0.00743061	0.996363	0.00217208
3736	1	CDX2-Het	chr11	17014443	16778295	2	PLEKHA7	314	-0.0031273	0.996363	-0.00232403
3738	1	CDX2-Het	chr11	17074744	17074654	2	SNORD14A	316	0.0398628	0.996363	0.0165363
3811	1	CDX2-Het	chr11	27634627	27617626	2	LINC00678	389	-0.263111	0.996363	-0.0265881
3845	1	CDX2-Het	chr11	33736445	33698261	2	CD59	423	0.0959414	0.996363	0.0265739
4109	1	CDX2-Het	chr11	61161617	61130256	2	VPS37C	687	0.00110395	0.996363	0.000441957
4140	1	CDX2-Het	chr11	62123973	62152981	1	INCENP	718	0.108425	0.996363	0.024716
4157	1	CDX2-Het	chr11	62665178	62646848	2	INTS5	735	0.00118767	0.996363	0.000506222
4194	1	CDX2-Het	chr11	63229652	63163776	2	SLC22A25	772	-0.044214	0.996363	-0.00216803
4200	1	CDX2-Het	chr11	63616883	63573195	2	PLA2G16	778	0.032488	0.996363	0.00749808
4324	1	CDX2-Het	chr11	66317044	66314487	2	CD248	902	-0.0398831	0.996363	-0.0323475
4501	1	CDX2-Het	chr11	75759512	75801535	1	DGAT2	1079	0.0328772	0.996363	0.00644815
4511	1	CDX2-Het	chr11	76860867	77026797	1	ACER3	1089	0.0180456	0.996363	0.00734004
4512	1	CDX2-Het	chr11	77034398	77041973	1	B3GNT6	1090	0.0330636	0.996363	0.00521023
4586	1	CDX2-Het	chr11	90555857	90555774	2	MIR4490	1164	0.0902269	0.996363	0.00753218
4640	1	CDX2-Het	chr11	100687955	100684162	2	LOC100128386	1218	-0.12388	0.996363	-0.0449282
4688	1	CDX2-Het	chr11	108008733	108107776	1	CUL5	1266	-0.0743103	0.996363	-0.018292
4706	1	CDX2-Het	chr11	111449981	111352252	2	POU2AF1	1284	-0.00252856	0.996363	-0.000432056
4868	1	CDX2-Het	chr11	123806387	123805335	2	OR6M1	1446	-0.105688	0.996363	-0.013652
4915	1	CDX2-Het	chr11	125746293	125749867	1	PATE1	1493	-0.448295	0.996363	-0.032684
5038	1	CDX2-Het	chr12	4669741	4851003	1	GALNT8	53	-0.0369876	0.996363	-0.0082181
5073	1	CDX2-Het	chr12	6786858	6820808	1	CD4	88	0.0609312	0.996363	0.0134782
5074	1	CDX2-Het	chr12	6821545	6829972	1	GPR162	89	0.116811	0.996363	0.0516523
5082	1	CDX2-Het	chr12	6889358	6875764	2	LOC105369632	97	-0.102848	0.996363	-0.033348
5269	1	CDX2-Het	chr12	22625075	22690665	1	ETNK1	284	0.0265268	0.996363	0.00562001
5343	1	CDX2-Het	chr12	42144879	42081845	2	GXYLT1	358	-0.0319948	0.996363	-0.00570591
5633	1	CDX2-Het	chr12	56688408	56663341	2	PTGES3	648	-0.0816203	0.996363	-0.0263021
5738	1	CDX2-Het	chr12	68610839	68671901	1	RAP1B	753	0.138964	0.996363	0.033862
5823	1	CDX2-Het	chr12	89526024	89419718	2	POC1B	838	0.0236893	0.996363	0.00540409
5967	1	CDX2-Het	chr12	108562582	108569384	1	ISCU	982	-0.131725	0.996363	-0.0595779
6068	1	CDX2-Het	chr12	117190531	117141988	2	FBXO21	1083	0.0912019	0.996363	0.0282539
6329	1	CDX2-Het	chr13	27255064	27255135	1	SNORD102	70	-0.043809	0.996363	-0.0120179
6520	1	CDX2-Het	chr13	50909678	50973745	1	RNASEH2B	261	0.18091	0.996363	0.025724
6630	1	CDX2-Het	chr13	81043670	81044442	1	LINC00377	371	-0.218291	0.996363	-0.027276
6662	1	CDX2-Het	chr13	92340603	92339794	2	GPC5-AS2	403	-0.0205657	0.996363	-0.00238799
6765	1	CDX2-Het	chr13	110713603	110641412	2	CARS2	506	-0.00169599	0.996363	-0.00129579
6783	1	CDX2-Het	chr13	112588167	112485005	2	TUBGCP3	524	0.118381	0.996363	0.030662
6801	1	CDX2-Het	chr13	113490995	113554590	1	TMCO3	542	-0.0502338	0.996363	-0.0195261
6963	1	CDX2-Het	chr14	24271739	24265538	2	RABGGTA	145	0.153873	0.996363	0.0535018
6984	1	CDX2-Het	chr14	26873133	26914743	1	MIR4307HG	166	0.292593	0.996363	0.00658198
7431	1	CDX2-Het	chr14	94081245	94048291	2	DDX24	613	-0.19372	0.996363	-0.021538
7598	1	CDX2-Het	chr14	102139699	102080738	2	HSP90AA1	780	0.0666391	0.996363	0.0395878
7696	1	CDX2-Het	chr15	24823637	25000276	1	SNRPN	28	-0.098337	0.996363	-0.0320961
7889	1	CDX2-Het	chr15	41402519	41387349	2	NDUFAF1	221	0.0603837	0.996363	0.005814
8024	1	CDX2-Het	chr15	52791078	52756989	2	ONECUT1	356	0.00193506	0.996363	0.000659932
8353	1	CDX2-Het	chr15	84658563	84655129	2	NMB	685	-0.227174	0.996363	-0.08692
8491	1	CDX2-Het	chr16	138860	84271	2	NPRL3	6	-0.0507607	0.996363	-0.01065
8511	1	CDX2-Het	chr16	543277	543366	1	MIR3176	26	-0.315131	0.996363	-0.0458441
8569	1	CDX2-Het	chr16	1793700	1776712	2	SPSB3	84	-0.00227611	0.996363	-0.000805897
8618	1	CDX2-Het	chr16	2429394	2458854	1	CCNF	133	-0.0219245	0.996363	-0.00753008
8743	1	CDX2-Het	chr16	11273641	11273218	2	PRM3	258	-0.218127	0.996363	-0.012586
8869	1	CDX2-Het	chr16	24729695	24827632	1	TNRC6A	384	0.0501769	0.996363	0.010666
8902	1	CDX2-Het	chr16	28751787	28772807	1	NPIPB9	417	0.274595	0.996363	0.002354
8945	1	CDX2-Het	chr16	30075978	30085377	1	PPP4C	460	0.32626	0.996363	0.0591521
9172	1	CDX2-Het	chr16	66934444	66963256	1	CES2	687	-0.030751	0.996363	-0.006952
9277	1	CDX2-Het	chr16	71358713	71390438	1	CALB2	792	-0.195241	0.996363	-0.0541339
9318	1	CDX2-Het	chr16	75219000	75224924	1	CTRB1	833	-0.158987	0.996363	-0.0156501
9389	1	CDX2-Het	chr16	85112508	85098358	2	FAM92B	904	-0.460464	0.996363	-0.0795801
9480	1	CDX2-Het	chr16	89947925	89968060	1	DEF8	995	0.0971972	0.996363	0.01994
9650	1	CDX2-Het	chr17	7115700	7101322	2	ASGR2	164	0.263399	0.996363	0.0409481
9667	1	CDX2-Het	chr17	7351889	7354944	1	KCTD11	181	-0.188311	0.996363	-0.0892476
10016	1	CDX2-Het	chr17	35121579	35130732	1	FNDC8	530	0.0959851	0.996363	0.0159881
10025	1	CDX2-Het	chr17	35558098	35548125	2	SLFN14	539	-0.304774	0.996363	-0.01062
10090	1	CDX2-Het	chr17	38841455	38835088	2	C17orf98	604	0.152337	0.996363	0.010184
10124	1	CDX2-Het	chr17	40026409	40026332	2	MIR6884	638	-0.0611671	0.996363	-0.012842
10250	1	CDX2-Het	chr17	42761257	42753914	2	RAMP2-AS1	764	0.428594	0.996363	0.046388
10377	1	CDX2-Het	chr17	47945424	47981774	1	CDK5RAP3	891	0.0158616	0.996363	0.00707236
10496	1	CDX2-Het	chr17	57955323	57861243	2	CUEDC1	1010	0.0514675	0.996363	0.0273421
10521	1	CDX2-Het	chr17	59106921	58982638	2	TRIM37	1035	-0.0701271	0.996363	-0.02212
10714	1	CDX2-Het	chr17	75271227	75266228	2	MIF4GD	1228	-0.114871	0.996363	-0.045422
10861	1	CDX2-Het	chr17	81666635	81665036	2	OXLD1	1375	-0.143291	0.996363	-0.0531659
10883	1	CDX2-Het	chr17	82023302	82031151	1	LRRC45	1397	-0.124422	0.996363	-0.0831379
10964	1	CDX2-Het	chr18	8707621	8695856	2	GACAT2	52	-0.0475802	0.996363	-0.0150361
11313	1	CDX2-Het	chr19	663277	647526	2	RNF126	17	0.0775086	0.996363	0.0177721
11391	1	CDX2-Het	chr19	2427894	2425624	2	TIMM13	95	0.0531953	0.996363	0.0270183
11451	1	CDX2-Het	chr19	4342786	4324043	2	STAP2	155	-0.102371	0.996363	-0.0815137
11455	1	CDX2-Het	chr19	4445978	4446048	1	MIR4746	159	0.254236	0.996363	0.0376979
11555	1	CDX2-Het	chr19	7926166	7924485	2	CTXN1	259	-0.250874	0.996363	-0.12719
11659	1	CDX2-Het	chr19	11237450	11241943	1	ANGPTL8	363	-0.0933042	0.996363	-0.0239439
11691	1	CDX2-Het	chr19	12092263	12137235	1	ZNF788P	395	-0.0836179	0.996363	-0.011524
11705	1	CDX2-Het	chr19	12610918	12633840	1	ZNF791	409	0.0808362	0.996363	0.015976
11721	1	CDX2-Het	chr19	12835428	12825478	2	RTBDN	425	0.0352454	0.996363	0.0259559
11834	1	CDX2-Het	chr19	16661127	16690029	1	TMEM38A	538	-0.0763725	0.996363	-0.0231498
11846	1	CDX2-Het	chr19	17281645	17287646	1	ANKLE1	550	-0.0457325	0.996363	-0.00655795
12045	1	CDX2-Het	chr19	35138808	35151336	1	FXYD1	749	0.085609	0.996363	0.031694
12083	1	CDX2-Het	chr19	35813299	35799988	2	PRODH2	787	-0.0682739	0.996363	-0.00548798
12134	1	CDX2-Het	chr19	37467585	37488652	1	ZNF570	838	0.0280138	0.996363	0.0059721
12359	1	CDX2-Het	chr19	44809059	44821420	1	BCAM	1063	-0.0619524	0.996363	-0.021098
12368	1	CDX2-Het	chr19	45001430	45038198	1	RELB	1072	-0.0765391	0.996363	-0.0303439
12437	1	CDX2-Het	chr19	46850992	46838136	2	AP2S1	1141	0.0289002	0.996363	0.0200638
12558	1	CDX2-Het	chr19	49675786	49689029	1	PRMT1	1262	-0.0430491	0.996363	-0.0317817
12610	1	CDX2-Het	chr19	50837213	50825289	2	KLK15	1314	-0.187919	0.996363	-0.0302001
12827	1	CDX2-Het	chr19	55354814	55349306	2	COX6B2	1531	0.218536	0.996363	0.0555559
12914	1	CDX2-Het	chr19	57916591	57850315	2	ZNF814	1618	-0.112501	0.996363	-0.0433023
12917	1	CDX2-Het	chr19	57947675	57940833	2	ZNF256	1621	-0.0224563	0.996363	-0.00410399
12931	1	CDX2-Het	chr19	58362751	58345178	2	A1BG	1635	0.101809	0.996363	0.0406242
13104	1	CDX2-Het	chr2	26243170	26290468	1	HADHB	155	0.177002	0.996363	0.044536
13135	1	CDX2-Het	chr2	27335535	27342599	1	GTF3C2-AS1	186	0.0992333	0.996363	0.0147461
13274	1	CDX2-Het	chr2	46616416	46625742	1	CRIPT	325	0.0845494	0.996363	0.020376
13380	1	CDX2-Het	chr2	66441836	66439088	2	MEIS1-AS2	431	-0.0236612	0.996363	-0.0128859
13451	1	CDX2-Het	chr2	73284431	73254682	2	FBXO41	502	-0.0907842	0.996363	-0.021352
13693	1	CDX2-Het	chr2	109313625	109313571	2	MIR4266	744	-0.063097	0.996363	-0.020288
13920	1	CDX2-Het	chr2	161308038	161411717	1	PSMD14	971	-0.112273	0.996363	-0.0196301
13924	1	CDX2-Het	chr2	162152404	162142873	2	GCG	975	0.143201	0.996363	0.00937796
14144	1	CDX2-Het	chr2	200510063	200488952	2	KCTD18	1195	0.181484	0.996363	0.019916
14342	1	CDX2-Het	chr2	222298147	222305217	1	CCDC140	1393	-0.0223791	0.996363	-0.00574804
14359	1	CDX2-Het	chr2	226799759	226731317	2	IRS1	1410	0.0533659	0.996363	0.02077
14500	1	CDX2-Het	chr2	240586699	240582700	2	CAPN10-DT	1551	-0.0114439	0.996363	-0.00550198
14692	1	CDX2-Het	chr20	17693672	17735871	1	BANF2	163	-0.136014	0.996363	-0.020218
14753	1	CDX2-Het	chr20	23988779	23985050	2	GGTLC1	224	0.227454	0.996363	0.0450739
14801	1	CDX2-Het	chr20	32207791	32192503	2	PLAGL2	272	0.0443785	0.996363	0.0121179
14949	1	CDX2-Het	chr20	44247099	44280917	1	GDAP1L1	420	-0.0878539	0.996363	-0.0130241
14954	1	CDX2-Het	chr20	44408120	44408203	1	MIR3646	425	-0.132219	0.996363	-0.0237259
15065	1	CDX2-Het	chr20	50585786	50585879	1	MIR645	536	-0.0708369	0.996363	-0.00448393
15092	1	CDX2-Het	chr20	55408898	55482777	1	LINC01440	563	-1.16732	0.996363	-0.027032
15119	1	CDX2-Het	chr20	58309696	58367507	1	RAB22A	590	-0.0182306	0.996363	-0.00421809
15582	1	CDX2-Het	chr22	17008222	16961936	2	GAB4	11	-0.675266	0.996363	-0.026028
15592	1	CDX2-Het	chr22	17563439	17590994	1	SLC25A18	21	0.125791	0.996363	0.01917
15717	1	CDX2-Het	chr22	24011192	24178628	1	CABIN1	146	-0.205512	0.996363	-0.0976179
16250	1	CDX2-Het	chr3	15440566	15381275	2	METTL6	118	-0.0825231	0.996363	-0.0166958
16503	1	CDX2-Het	chr3	48621855	48620759	2	TMEM89	371	0.585463	0.996363	0.0269641
16524	1	CDX2-Het	chr3	49105135	49095932	2	QARS	392	-0.166297	0.996363	-0.042716
16534	1	CDX2-Het	chr3	49340712	49277831	2	USP4	402	0.0187633	0.996363	0.00310399
16899	1	CDX2-Het	chr3	114316569	114316475	2	MIR568	767	0.0259943	0.996363	0.00296204
16936	1	CDX2-Het	chr3	120742993	120686681	2	RABL3	804	0.129409	0.996363	0.0273799
17134	1	CDX2-Het	chr3	141487047	141615342	1	RASA2	1002	-0.0986016	0.996363	-0.031202
17169	1	CDX2-Het	chr3	149129584	149173732	1	HPS3	1037	0.0672777	0.996363	0.00832785
17236	1	CDX2-Het	chr3	158571066	158545220	2	LOC100996447	1104	-0.277232	0.996363	-0.026628
17313	1	CDX2-Het	chr3	173396284	174286644	1	NLGN1	1181	0.00583223	0.996363	0.00336609
17376	1	CDX2-Het	chr3	184186023	184194012	1	ABCF3	1244	-0.0856145	0.996363	-0.0245922
17390	1	CDX2-Het	chr3	184556918	184546714	2	LINC01840	1258	-0.0165158	0.996363	-0.00849156
17510	1	CDX2-Het	chr3	196568674	196554177	2	WDR53	1378	-0.123975	0.996363	-0.0334839
17576	1	CDX2-Het	chr4	1986477	1986384	2	MIR943	42	0.0692298	0.996363	0.024236
17615	1	CDX2-Het	chr4	5019472	5014586	2	CYTL1	81	0.24489	0.996363	0.0293762
17713	1	CDX2-Het	chr4	21582096	21613728	1	LOC105374516	179	0.112269	0.996363	0.00489202
17942	1	CDX2-Het	chr4	73740506	73743716	1	CXCL8	408	-0.0810305	0.996363	-0.0144859
17946	1	CDX2-Het	chr4	73982124	73981077	2	PF4	412	-0.000922628	0.996363	-0.000193865
17958	1	CDX2-Het	chr4	75354076	75362566	1	LINC02483	424	-0.493539	0.996363	-0.0446579
18013	1	CDX2-Het	chr4	82753430	82753337	2	MIR575	479	-0.0293278	0.996363	-0.00671593
18055	1	CDX2-Het	chr4	88284942	88331421	1	LOC105369192	521	0.0248162	0.996363	0.00592006
18106	1	CDX2-Het	chr4	100880126	100395341	2	EMCN	572	-0.0128682	0.996363	-0.00363198
18197	1	CDX2-Het	chr4	118850688	119061247	1	SYNPO2	663	0.0808451	0.996363	0.0265118
18382	1	CDX2-Het	chr4	165327623	165343160	1	MSMO1	848	-0.0295129	0.996363	-0.00914593
18830	1	CDX2-Het	chr5	72169467	72169540	1	MIR4803	337	0.16513	0.996363	0.035124
18938	1	CDX2-Het	chr5	90409786	90392261	2	CETN3	445	-0.0516057	0.996363	-0.0161659
19419	1	CDX2-Het	chr5	154445957	154461054	1	SAP30L	926	-0.0455059	0.996363	-0.0190701
19436	1	CDX2-Het	chr5	157166264	157161846	2	FAM71B	943	0.402987	0.996363	0.0565659
19616	1	CDX2-Het	chr5	179657762	179664432	1	LOC105377763	1123	0.137027	0.996363	0.00932603
19620	1	CDX2-Het	chr5	179793980	179796647	1	LTC4S	1127	0.0882122	0.996363	0.0409061
19739	1	CDX2-Het	chr6	11043524	11078226	1	ELOVL2-AS1	84	-0.0067736	0.996363	-0.000915966
19772	1	CDX2-Het	chr6	17706257	17707344	1	LOC105374952	117	0.0191301	0.996363	0.0121298
19843	1	CDX2-Het	chr6	26272976	26273356	1	HIST1H2BI	188	0.108572	0.996363	0.0536762
19904	1	CDX2-Het	chr6	28896530	28897322	1	HCG14	249	-0.171706	0.996363	-0.0775337
19988	1	CDX2-Het	chr6	31399784	31415315	1	MICA	333	-0.214159	0.996363	-0.0725781
20092	1	CDX2-Het	chr6	33192499	33162681	2	COL11A2	437	0.00275785	0.996363	0.000657969
20187	1	CDX2-Het	chr6	37499922	37482920	2	CCDC167	532	-0.123638	0.996363	-0.0304261
20199	1	CDX2-Het	chr6	39314553	39299001	2	KCNK17	544	0.0444988	0.996363	0.00854204
20335	1	CDX2-Het	chr6	50713828	50772988	1	TFAP2D	680	-0.0152734	0.996363	-0.00207393
20432	1	CDX2-Het	chr6	75360849	75458900	1	LOC101928540	777	0.0615222	0.996363	0.00677796
20529	1	CDX2-Het	chr6	99994247	99919910	2	MCHR2	874	-0.0490379	0.996363	-0.00307605
20734	1	CDX2-Het	chr6	137867188	137883312	1	TNFAIP3	1079	-0.161661	0.996363	-0.047976
20939	1	CDX2-Het	chr6	170306565	170282206	2	DLL1	1284	-0.170924	0.996363	-0.0677199
20941	1	CDX2-Het	chr6	170330761	170330844	1	MIR4644	1286	-0.0385033	0.996363	-0.00609192
21048	1	CDX2-Het	chr7	12211241	12243367	1	TMEM106B	104	0.123582	0.996363	0.0265821
21254	1	CDX2-Het	chr7	44051766	44051829	1	MIR6837	310	-0.451474	0.996363	-0.020716
21381	1	CDX2-Het	chr7	73328082	73312539	2	TRIM50	437	-0.17395	0.996363	-0.018502
21664	1	CDX2-Het	chr7	102671641	102637049	2	POLR2J2	720	-0.471967	0.996363	-0.00391799
21939	1	CDX2-Het	chr7	143279957	143288048	1	TMEM139	995	0.103667	0.996363	0.0401801
21999	1	CDX2-Het	chr7	150368790	150398631	1	ZNF775	1055	-0.0372815	0.996363	-0.0254059
22002	1	CDX2-Het	chr7	150450630	150479392	1	GIMAP8	1058	0.0395435	0.996363	0.00155399
22060	1	CDX2-Het	chr7	156605764	156472196	2	LINC01006	1116	-0.135422	0.996363	-0.01441
22084	1	CDX2-Het	chr8	406428	477967	1	FBXO25	4	-0.118426	0.996363	-0.017152
22109	1	CDX2-Het	chr8	6835554	6842457	1	GS1-24F4.2	29	-0.034419	0.996363	-0.00807608
22111	1	CDX2-Het	chr8	6926076	6924693	2	DEFA6	31	-0.187117	0.996363	-0.0276341
22175	1	CDX2-Het	chr8	12727304	12727232	2	MIR3926-1	95	-0.0722129	0.996363	-0.0196179
22288	1	CDX2-Het	chr8	27701767	27701673	2	MIR3622B	208	-0.156939	0.996363	-0.01924
22346	1	CDX2-Het	chr8	37899467	37858618	2	RAB11FIP1	266	0.0900618	0.996363	0.046106
22441	1	CDX2-Het	chr8	56320776	56300010	2	SDR16C5	361	-0.269159	0.996363	-0.030358
22442	1	CDX2-Het	chr8	56446734	56436674	2	PENK	362	-0.112907	0.996363	-0.016956
22633	1	CDX2-Het	chr8	94436942	94431947	2	FSBP	553	0.144827	0.996363	0.0301741
22645	1	CDX2-Het	chr8	95204456	95810136	1	C8orf37-AS1	565	0.0193296	0.996363	0.0119201
22798	1	CDX2-Het	chr8	126325495	126329535	1	LOC101927657	718	0.0712042	0.996363	0.0169599
22863	1	CDX2-Het	chr8	141391993	141432454	1	PTP4A3	783	-0.078359	0.996363	-0.0360699
22883	1	CDX2-Het	chr8	143018437	142981738	2	LY6E-DT	803	-0.159243	0.996363	-0.0663799
22928	1	CDX2-Het	chr8	144079874	144079942	1	MIR6847	848	0.108229	0.996363	0.0418619
23209	1	CDX2-Het	chr9	36487548	36336396	2	RNF38	232	-0.0102019	0.996363	-0.00556788
23217	1	CDX2-Het	chr9	37422666	37436990	1	GRHPR	240	0.126522	0.996363	0.0472862
23335	1	CDX2-Het	chr9	83708203	83659963	2	UBQLN1	358	-0.0201499	0.996363	-0.00425206
23366	1	CDX2-Het	chr9	89311198	89316703	1	CKS2	389	0.00211332	0.996363	0.00115596
23413	1	CDX2-Het	chr9	94178826	94178930	1	MIRLET7D	436	0.37553	0.996363	0.0201402
23439	1	CDX2-Het	chr9	96619830	96490241	2	CDC14B	462	-0.0765906	0.996363	-0.022148
23583	1	CDX2-Het	chr9	114394405	114334156	2	AKNA	606	0.0693135	0.996363	0.026742
23928	1	CDX2-Het	chr9	137171984	137168758	2	LRRC26	951	-0.105027	0.996363	-0.0291502
23942	1	CDX2-Het	chr9	137251261	137253483	1	STPG3	965	-0.080283	0.996363	-0.00964602
24002	1	CDX2-Het	chrX	11758159	11775753	1	MSL3	39	-0.087797	0.996363	-0.0165022
24232	1	CDX2-Het	chrX	49171926	49175239	1	PLP2	269	0.0766326	0.996363	0.013712
24329	1	CDX2-Het	chrX	63351344	63347228	2	SPIN4	366	0.0117052	0.996363	0.00276004
24339	1	CDX2-Het	chrX	65588377	65741931	1	MSN	376	0.0770111	0.996363	0.014634
24435	1	CDX2-Het	chrX	79367552	79360384	2	ITM2A	472	0.0998911	0.996363	0.0108019
24538	1	CDX2-Het	chrX	106802680	106876145	1	TBC1D8B	575	0.0174032	0.996363	0.00106596
24604	1	CDX2-Het	chrX	118823790	118826968	1	ZCCHC12	641	-0.0996287	0.996363	-0.00818992
24620	1	CDX2-Het	chrX	119787484	119787353	2	SNORA69	657	0.232603	0.996363	0.0541918
24761	1	CDX2-Het	chrX	141177125	141175745	2	LDOC1	798	-0.214517	0.996363	-0.0473139
24825	1	CDX2-Het	chrX	151912509	151925170	1	MAGEA4	862	0.526245	0.996363	0.023648
24828	1	CDX2-Het	chrX	151959719	151959607	2	MIR452	865	0.046934	0.996363	0.00297201
24867	1	CDX2-Het	chrX	153902531	153907166	1	AVPR2	904	-0.254332	0.996363	-0.0264518
24900	1	CDX2-Het	chrX	154541255	154565046	1	IKBKG	937	0.0730498	0.996363	0.013416
2485	1	CDX2-Het	chr10	5035354	5107686	1	AKR1C3	33	0.229443	0.996328	0.016718
4748	1	CDX2-Het	chr11	113904677	113946565	1	HTR3B	1326	0.188852	0.996328	0.0370241
11331	1	CDX2-Het	chr19	1000419	1009732	1	GRIN3B	35	-0.0687621	0.996328	-0.0156902
17808	1	CDX2-Het	chr4	47652669	47652743	1	MIR8053	274	-0.337563	0.996328	-0.033456
18071	1	CDX2-Het	chr4	92303622	93774556	1	GRID2	537	0.0122016	0.996328	0.00946188
289	1	CDX2-Het	chr1	18859682	18839599	2	TAS1R2	289	0.0660854	0.996282	0.008004
4335	1	CDX2-Het	chr11	66546238	66520637	2	ZDHHC24	913	-0.102096	0.996228	-0.03054
6679	1	CDX2-Het	chr13	95677139	95794989	1	DNAJC3	420	0.0238776	0.996228	0.00689802
6702	1	CDX2-Het	chr13	99499306	99486962	2	LINC01232	443	0.129823	0.996228	0.0649999
7302	1	CDX2-Het	chr14	74612378	74498170	2	LTBP2	484	0.0651762	0.996228	0.035108
8198	1	CDX2-Het	chr15	72654738	72666394	1	GOLGA6B	530	-0.131964	0.996228	-0.00678998
10620	1	CDX2-Het	chr17	67044590	67056797	1	CACNG1	1134	0.243217	0.996228	0.0243581
11814	1	CDX2-Het	chr19	15864904	15851993	2	LINC01835	518	-0.344525	0.996228	-0.00664406
15983	1	CDX2-Het	chr22	41469125	41528989	1	ACO2	412	-0.0414379	0.996228	-0.012094
18521	1	CDX2-Het	chr5	1309377	1309310	2	MIR4457	28	-0.428616	0.996228	-0.028608
20192	1	CDX2-Het	chr6	38640148	38168451	2	BTBD9	537	0.0312871	0.996228	0.0181198
22823	1	CDX2-Het	chr8	130443660	130052104	2	ASAP1	743	0.0297739	0.996228	0.0256379
393	1	CDX2-Het	chr1	24556111	24609328	1	NCMAP	393	-0.0917262	0.9961	-0.0133619
698	1	CDX2-Het	chr1	43448539	43448611	1	MIR6735	698	-0.428726	0.9961	-0.030892
10264	1	CDX2-Het	chr17	42980433	42968088	2	PTGES3L	778	-0.0265178	0.9961	-0.00546395
2997	1	CDX2-Het	chr10	87342736	87357882	1	LINC00863	545	0.0583691	0.996068	0.006814
4244	1	CDX2-Het	chr11	64888296	64851642	2	EHD1	822	0.0701371	0.996068	0.0317581
5374	1	CDX2-Het	chr12	47771040	47734367	2	RAPGEF3	389	-0.101715	0.996068	-0.0349261
9251	1	CDX2-Het	chr16	69726951	69706996	2	NQO1	766	-0.066075	0.996068	-0.0173399
14237	1	CDX2-Het	chr2	212426360	212426263	2	MIR548F2	1288	0.0658329	0.996068	0.00734008
15634	1	CDX2-Het	chr22	19963753	19963834	1	MIR4761	63	-0.000737336	0.996068	-0.000724099
15836	1	CDX2-Het	chr22	32382052	32359906	2	RFPL3S	265	-0.19435	0.996058	-0.013722
10738	1	CDX2-Het	chr17	75909817	75898643	2	MRPL38	1252	-0.157095	0.996049	-0.061138
23637	1	CDX2-Het	chr9	122675130	122676104	1	OR1L3	660	-1.86022	0.996049	-0.0654501
17002	1	CDX2-Het	chr3	126558965	126526999	2	C3orf22	870	-0.0302803	0.995975	-0.00234202
4348	1	CDX2-Het	chr11	66857502	66860475	1	LRFN4	926	-0.223762	0.995918	-0.107124
16834	1	CDX2-Het	chr3	107421304	107272630	2	LOC101929579	702	-0.00601135	0.995918	-0.000575844
6240	1	CDX2-Het	chr12	132489551	132585188	1	FBRSL1	1255	0.0713118	0.995912	0.0535661
20512	1	CDX2-Het	chr6	96837463	96794126	2	GPR63	857	-0.152558	0.995912	-0.029392
22763	1	CDX2-Het	chr8	123042423	123013164	2	DERL1	683	-0.142851	0.995753	-0.0319922
3772	1	CDX2-Het	chr11	18935002	18933813	2	MRGPRX1	350	0.0291596	0.995692	0.010174
15461	1	CDX2-Het	chr21	40383083	40385358	1	DSCAM-AS1	217	0.179058	0.995692	0.0267522
21861	1	CDX2-Het	chr7	135148072	135166215	1	TMEM140	917	-0.0118519	0.995692	-0.00237397
23649	1	CDX2-Het	chr9	123115477	123109494	2	MIR600HG	672	0.0562771	0.995692	0.0116422
202	1	CDX2-Het	chr1	12063377	12144207	1	TNFRSF8	202	-0.0745041	0.995636	-0.022802
912	1	CDX2-Het	chr1	65058508	65058434	2	MIR101-1	912	-0.138521	0.995636	-0.037398
955	1	CDX2-Het	chr1	74198212	74234086	1	FPGT	955	-0.0915474	0.995636	-0.00723008
1085	1	CDX2-Het	chr1	95072945	94974407	2	ALG14	1085	-0.0226269	0.995636	-0.00506596
1117	1	CDX2-Het	chr1	100266207	100292769	1	RTCA	1117	-0.0847974	0.995636	-0.00828607
1118	1	CDX2-Het	chr1	100266120	100264009	2	RTCA-AS1	1118	-0.0659401	0.995636	-0.0119861
1370	1	CDX2-Het	chr1	149813681	149813271	2	HIST2H3D	1370	-0.0769885	0.995636	-0.0143019
1529	1	CDX2-Het	chr1	154272511	154275875	1	HAX1	1529	0.00908265	0.995636	0.00238803
1748	1	CDX2-Het	chr1	162497251	162529629	1	UHMK1	1748	0.112397	0.995636	0.0143481
1927	1	CDX2-Het	chr1	184754913	184690231	2	EDEM3	1927	-0.111171	0.995636	-0.028678
2046	1	CDX2-Het	chr1	203765176	203776233	1	LAX1	2046	0.159886	0.995636	0.01799
2975	1	CDX2-Het	chr10	84279980	84294659	1	LINC00858	523	-0.118182	0.995636	-0.0111959
3088	1	CDX2-Het	chr10	96828764	96828669	2	MIR607	636	-0.123008	0.995636	-0.12162
3735	1	CDX2-Het	chr11	16613132	16756223	1	C11orf58	313	-0.0445902	0.995636	-0.01498
4443	1	CDX2-Het	chr11	72103387	72085895	2	LAMTOR1	1021	0.0123098	0.995636	0.00332992
4556	1	CDX2-Het	chr11	85811159	85694224	2	SYTL2	1134	0.055979	0.995636	0.010078
4749	1	CDX2-Het	chr11	113974881	113990313	1	HTR3A	1327	0.115514	0.995636	0.014984
4843	1	CDX2-Het	chr11	120511759	120988904	1	GRIK4	1421	-0.0275704	0.995636	-0.0234361
5623	1	CDX2-Het	chr12	56360155	56341597	2	STAT2	638	-0.107794	0.995636	-0.0300218
5651	1	CDX2-Het	chr12	57240715	57234903	2	NDUFA4L2	666	-0.0171234	0.995636	-0.00855563
5986	1	CDX2-Het	chr12	109573255	109598117	1	MVK	1001	-0.06556	0.995636	-0.023994
6529	1	CDX2-Het	chr13	51804157	51767993	2	DHRS12	270	-0.0887761	0.995636	-0.0197579
6543	1	CDX2-Het	chr13	52488993	52499305	1	TPTE2P3	284	0.0756648	0.995636	0.00185803
8012	1	CDX2-Het	chr15	51751561	51816368	1	TMOD2	344	0.08027	0.995636	0.0142701
8074	1	CDX2-Het	chr15	62060473	61852389	2	VPS13C	406	-0.171933	0.995636	-0.038896
8305	1	CDX2-Het	chr15	80059568	80138393	1	ZFAND6	637	0.00831849	0.995636	0.00272202
8336	1	CDX2-Het	chr15	82806070	82755362	2	FSD2	668	0.0383	0.995636	0.00500607
8344	1	CDX2-Het	chr15	83208018	83112738	2	HDGFL3	676	0.0950456	0.995636	0.018174
8381	1	CDX2-Het	chr15	88913411	88898683	2	MFGE8	713	-0.0680221	0.995636	-0.022046
8474	1	CDX2-Het	chr15	100919215	101078254	1	LRRK1	806	-0.126996	0.995636	-0.0763559
8731	1	CDX2-Het	chr16	10182754	9753404	2	GRIN2A	246	-0.0899812	0.995636	-0.0448758
8822	1	CDX2-Het	chr16	20742084	20733664	2	THUMPD1	337	-0.0734973	0.995636	-0.016588
8895	1	CDX2-Het	chr16	28512051	28499362	2	IL27	410	0.0116356	0.995636	0.00226803
9245	1	CDX2-Het	chr16	69339430	69343111	1	NIP7	760	0.0467501	0.995636	0.0144721
9303	1	CDX2-Het	chr16	73386805	73421393	1	LINC01568	818	-0.113148	0.995636	-0.0108541
9380	1	CDX2-Het	chr16	84294646	84329851	1	WFDC1	895	-0.180233	0.995636	-0.0590099
9944	1	CDX2-Het	chr17	28926275	28944749	1	LOC101927018	458	-0.208725	0.995636	-0.008288
10083	1	CDX2-Het	chr17	38719691	38719748	1	MIR4726	597	0.0433144	0.995636	0.017446
10470	1	CDX2-Het	chr17	51335165	51312609	2	LINC02071	984	-0.0526949	0.995636	-0.00347201
10694	1	CDX2-Het	chr17	74861504	74842023	2	GRIN2C	1208	0.142114	0.995636	0.056244
10758	1	CDX2-Het	chr17	76453351	76470117	1	AANAT	1272	0.128744	0.995636	0.0328201
10880	1	CDX2-Het	chr17	81947233	81939645	2	MYADML2	1394	-0.257318	0.995636	-0.0196738
11418	1	CDX2-Het	chr19	3500940	3490821	2	DOHH	122	-0.0122234	0.995636	-0.00613387
12353	1	CDX2-Het	chr19	44643798	44663583	1	PVR	1057	-0.0474664	0.995636	-0.00688395
12552	1	CDX2-Het	chr19	49580646	49591015	1	PRRG2	1256	-0.106792	0.995636	-0.0625119
12642	1	CDX2-Het	chr19	51478622	51490952	1	CEACAM18	1346	-0.378562	0.995636	-0.0207559
12911	1	CDX2-Het	chr19	57814913	57803841	2	ZNF552	1615	-0.0457996	0.995636	-0.0241159
13188	1	CDX2-Het	chr2	32574818	32557520	2	BIRC6-AS2	239	0.188149	0.995636	0.0160179
13306	1	CDX2-Het	chr2	53787044	53818819	1	ERLEC1	357	-0.178232	0.995636	-0.0294881
13443	1	CDX2-Het	chr2	72887360	72892158	1	SPR	494	0.151118	0.995636	0.045952
14460	1	CDX2-Het	chr2	237591093	237574322	2	RAB17	1511	0.111092	0.995636	0.0554803
14491	1	CDX2-Het	chr2	240144562	240139026	2	OTOS	1542	-0.244421	0.995636	-0.0790001
14754	1	CDX2-Het	chr20	24199767	24224588	1	LINC01721	225	-0.169182	0.995636	-0.023104
15150	1	CDX2-Het	chr20	60478111	60478181	1	MIR4533	621	-0.0490556	0.995636	-0.00868808
15364	1	CDX2-Het	chr21	31659622	31668931	1	SOD1	120	0.0597213	0.995636	0.020608
15636	1	CDX2-Het	chr22	20017014	20065926	1	TANGO2	65	0.0778288	0.995636	0.0276382
16282	1	CDX2-Het	chr3	21542816	21579959	1	ZNF385D-AS1	150	-0.494298	0.995636	-0.045732
16420	1	CDX2-Het	chr3	44510640	44498970	2	ZNF852	288	0.0129005	0.995636	0.00192198
16596	1	CDX2-Het	chr3	51817604	51830856	1	IQCF3	464	-0.0875176	0.995636	-0.012384
16833	1	CDX2-Het	chr3	107240692	107326964	1	DUBR	701	-0.136508	0.995636	-0.0128
16900	1	CDX2-Het	chr3	115147271	114338094	2	ZBTB20	768	0.0731103	0.995636	0.046638
17010	1	CDX2-Het	chr3	127598251	127573069	2	TPRA1	878	-0.000544952	0.995636	-0.000265798
17023	1	CDX2-Het	chr3	128467248	128462439	2	DNAJB8	891	-0.0866329	0.995636	-0.012384
17214	1	CDX2-Het	chr3	155024124	155183729	1	MME	1082	0.00578456	0.995636	0.00131598
17235	1	CDX2-Het	chr3	158105855	158545730	1	RSRC1	1103	0.0447453	0.995636	0.0158259
17467	1	CDX2-Het	chr3	193553213	193555088	1	ATP13A4-AS1	1335	0.0454222	0.995636	0.00357607
17704	1	CDX2-Het	chr4	17781512	17629306	2	FAM184B	170	-0.0128402	0.995636	-0.00245411
17750	1	CDX2-Het	chr4	37826633	37862937	1	PGM2	216	0.129047	0.995636	0.0243799
17880	1	CDX2-Het	chr4	65669961	65698029	1	EPHA5-AS1	346	-0.062935	0.995636	-0.00662793
18268	1	CDX2-Het	chr4	140427968	140388455	2	CLGN	734	0.0447044	0.995636	0.00489393
18503	1	CDX2-Het	chr5	473098	466124	2	PP7080	10	-0.0730199	0.995636	-0.020008
18699	1	CDX2-Het	chr5	43313512	43289395	2	HMGCS1	206	-0.0343643	0.995636	-0.0101839
18714	1	CDX2-Het	chr5	50970167	50969217	2	LINC02106	221	0.0483682	0.995636	0.0119539
18868	1	CDX2-Het	chr5	76712763	76712861	1	NCRUPAR	375	0.54154	0.995636	0.041964
18974	1	CDX2-Het	chr5	97504696	97671046	1	LINC01340	481	0.0518638	0.995636	0.00559195
19239	1	CDX2-Het	chr5	140664676	140674124	1	WDR55	746	0.186414	0.995636	0.036444
19314	1	CDX2-Het	chr5	142108505	142154443	1	NDFIP1	821	0.00137658	0.995636	0.000486066
19329	1	CDX2-Het	chr5	145872968	145859733	2	GRXCR2	836	0.00667771	0.995636	0.000548067
19372	1	CDX2-Het	chr5	149944793	149857955	2	PDE6A	879	-0.0568361	0.995636	-0.012862
19803	1	CDX2-Het	chr6	25042170	24804282	2	RIPOR2	148	-0.0836816	0.995636	-0.0386239
20035	1	CDX2-Het	chr6	31835263	31835326	1	SNORD48	380	0.157675	0.995636	0.0507524
20114	1	CDX2-Het	chr6	33438331	33438437	1	MIR5004	459	0.10847	0.995636	0.0510463
20417	1	CDX2-Het	chr6	73362677	73364171	1	KHDC3L	762	-0.342648	0.995636	-0.0131741
20633	1	CDX2-Het	chr6	120015179	120015257	1	MIR3144	978	0.13244	0.995636	0.023802
20808	1	CDX2-Het	chr6	150143076	150250357	1	PPP1R14C	1153	-0.0701116	0.995636	-0.0152641
20923	1	CDX2-Het	chr6	169067818	169069424	1	LOC102724357	1268	-0.0449629	0.995636	-0.00476388
21006	1	CDX2-Het	chr7	5425414	5306790	2	TNRC18	62	0.0103902	0.995636	0.00902178
21258	1	CDX2-Het	chr7	44104361	44114562	1	AEBP1	314	-0.162031	0.995636	-0.043632
21399	1	CDX2-Het	chr7	74027789	74069907	1	ELN	455	-0.017879	0.995636	-0.00677205
21636	1	CDX2-Het	chr7	101201021	101195007	2	MOGAT3	692	-0.130781	0.995636	-0.0215379
21722	1	CDX2-Het	chr7	113118613	113116718	2	SMIM30	778	-0.00731618	0.995636	-0.00222582
21802	1	CDX2-Het	chr7	128672288	128687872	1	FAM71F2	858	-0.107835	0.995636	-0.014814
22156	1	CDX2-Het	chr8	11494001	11564604	1	BLK	76	-0.0187075	0.995636	-0.00284397
22361	1	CDX2-Het	chr8	38901235	38973909	1	PLEKHA2	281	-0.0246628	0.995636	-0.007426
22649	1	CDX2-Het	chr8	96235634	96225920	2	UQCRB	569	-0.163011	0.995636	-0.028262
22660	1	CDX2-Het	chr8	98042217	98042086	2	SNORA72	580	-0.219172	0.995636	-0.0765338
22732	1	CDX2-Het	chr8	116766925	116642130	2	EIF3H	652	-0.0100895	0.995636	-0.00257808
22949	1	CDX2-Het	chr8	144400165	144400086	2	MIR1234	869	0.565368	0.995636	0.0262959
23035	1	CDX2-Het	chr9	13927971	13945610	1	LINC00583	58	0.507192	0.995636	0.036328
23550	1	CDX2-Het	chr9	111896766	111935369	1	UGCG	573	-0.142858	0.995636	-0.03618
23555	1	CDX2-Het	chr9	112486847	112669397	1	KIAA1958	578	-0.0716055	0.995636	-0.0249239
23805	1	CDX2-Het	chr9	133051996	133052059	1	MIR6877	828	-0.00717397	0.995636	-0.000349957
23909	1	CDX2-Het	chr9	136886733	136886803	1	MIR4479	932	0.0912887	0.995636	0.0510803
23990	1	CDX2-Het	chrX	9164639	9024232	2	FAM9B	27	0.10877	0.995636	0.0104719
24187	1	CDX2-Het	chrX	47482946	47445879	2	ZNF41	224	0.142701	0.995636	0.012366
24706	1	CDX2-Het	chrX	134797232	134769566	2	FAM122B	743	0.086782	0.995636	0.00782399
[truncated: 21,096 more rows]

## Sheet: KO vs. WT (ExeM-Late-GS)
	group	group_name	seqnames	start	end	strand	name	idx	Log2FC	FDR	MeanDiff		ArchR
22561	1	CDX2-KO	chr8	79871759	79769372	2	LOC101927040	481	-0.559039	3.90111e-05	-0.260984		GeneScore
23720	1	CDX2-KO	chr9	128244830	128244721	2	MIR199B	743	0.610833	4.91958e-05	0.26084		Unfiltered
23721	1	CDX2-KO	chr9	128245047	128244936	2	MIR3154	744	0.558035	0.000158955	0.312228
18559	1	CDX2-KO	chr5	8450743	8463095	1	MIR4458HG	66	-1.80759	0.000304732	-0.0958721
22142	1	CDX2-KO	chr8	10525546	10554166	1	PRSS55	62	-0.74755	0.00111785	-0.142618
4751	1	CDX2-KO	chr11	114257831	114313285	1	NNMT	1329	-0.782066	0.00125903	-0.174652
2687	1	CDX2-KO	chr10	37976633	37949572	2	ZNF25	235	-1.00231	0.00358565	-0.11132
21347	1	CDX2-KO	chr7	64563106	64519884	2	ZNF680	403	1.03576	0.0104372	0.0918121
7473	1	CDX2-KO	chr14	98711613	98717761	1	C14orf177	655	-0.772309	0.0140746	-0.1698
16183	1	CDX2-KO	chr3	9880254	9866711	2	CIDEC	51	-0.67335	0.0140746	-0.136594
11405	1	CDX2-KO	chr19	2900898	2918476	1	ZNF57	109	0.773834	0.0199179	0.138228
15433	1	CDX2-KO	chr21	37365790	37517450	1	DYRK1A	189	0.348838	0.0199179	0.197362
22373	1	CDX2-KO	chr8	41309497	41261958	2	SFRP1	293	-0.599783	0.0199179	-0.135826
6202	1	CDX2-KO	chr12	127636467	127631248	2	LINC02411	1217	-0.680242	0.021975	-0.11646
14956	1	CDX2-KO	chr20	44465344	44451984	2	LINC01620	427	-1.60277	0.029553	-0.113222
16533	1	CDX2-KO	chr3	49274120	49274186	1	MIR4271	401	2.07688	0.029553	0.147678
17086	1	CDX2-KO	chr3	134375479	134355874	2	AMOTL2	954	0.359235	0.0366197	0.303546
2715	1	CDX2-KO	chr10	44386493	44370165	2	CXCL12	263	-0.394114	0.0562677	-0.217704
7278	1	CDX2-KO	chr14	73567620	73575658	1	ACOT2	460	-1.01268	0.0562677	-0.156818
12869	1	CDX2-KO	chr19	56477603	56500666	1	ZNF667-AS1	1573	0.834793	0.0621105	0.0834519
13283	1	CDX2-KO	chr2	47331060	47344517	1	BCYRN1	334	0.724393	0.0621105	0.315958
15582	1	CDX2-KO	chr22	17008222	16961936	2	GAB4	11	-1.60893	0.0621105	-0.04586
16082	1	CDX2-KO	chr22	46762617	47175699	1	TBC1D22A	511	-0.336272	0.0621105	-0.307714
23533	1	CDX2-KO	chr9	109780309	110172512	1	PALM2-AKAP2	556	0.281206	0.0621105	0.193864
788	1	CDX2-KO	chr1	50023913	48532855	2	AGBL4	788	0.256194	0.064973	0.209614
791	1	CDX2-KO	chr1	49472085	49374201	2	AGBL4-IT1	791	0.834568	0.064973	0.0653479
22374	1	CDX2-KO	chr8	41271143	41271048	2	MIR548AO	294	-0.535745	0.064973	-0.202948
12870	1	CDX2-KO	chr19	56507843	56530221	1	ZNF471	1574	0.929471	0.074784	0.091916
24478	1	CDX2-KO	chrX	101219769	101264497	1	DRP2	515	-0.676306	0.0829871	-0.056582
19857	1	CDX2-KO	chr6	27133042	27135291	1	HIST1H2AG	202	0.564692	0.08499	0.335242
3793	1	CDX2-KO	chr11	22626787	22622519	2	FANCF	371	-0.523504	0.0861412	-0.183296
16884	1	CDX2-KO	chr3	113403991	113433992	1	CFAP44-AS1	752	-2.35072	0.0861412	-0.07689
17509	1	CDX2-KO	chr3	196515366	196506877	2	SMCO1	1377	0.924307	0.0861412	0.15755
20994	1	CDX2-KO	chr7	3301448	4269000	1	SDK1	50	-0.222341	0.0861412	-0.296124
1578	1	CDX2-KO	chr1	155687967	155739010	1	DAP3	1578	0.515736	0.115269	0.126734
5276	1	CDX2-KO	chr12	24997519	24993424	2	C12orf77	291	-0.493635	0.131473	-0.0419779
3744	1	CDX2-KO	chr11	17476845	17392885	2	ABCC8	322	-0.607966	0.139832	-0.097782
12920	1	CDX2-KO	chr19	58002061	58011232	1	LOC100128398	1624	0.642875	0.156023	0.159124
2669	1	CDX2-KO	chr10	32446140	32882874	1	CCDC7	217	-0.474197	0.156127	-0.12548
6217	1	CDX2-KO	chr12	130162256	130144315	2	FZD10-DT	1232	-0.821603	0.156127	-0.086458
16883	1	CDX2-KO	chr3	113441610	113286930	2	CFAP44	751	-0.658874	0.156127	-0.116276
23532	1	CDX2-KO	chr9	109640788	110136149	1	PALM2	555	0.223439	0.156127	0.178984
4564	1	CDX2-KO	chr11	86791059	86952910	1	PRSS23	1142	-0.333786	0.161959	-0.124734
14781	1	CDX2-KO	chr20	31473013	31465506	2	DEFB124	252	-1.52181	0.198011	-0.046432
7915	1	CDX2-KO	chr15	42491233	42545356	1	SNAP23	247	-0.598682	0.208381	-0.105214
1919	1	CDX2-KO	chr1	183472216	183598246	1	SMG7	1919	0.373328	0.20899	0.132572
8829	1	CDX2-KO	chr16	21214510	21197450	2	ZP2	344	-1.31826	0.217639	-0.148242
12981	1	CDX2-KO	chr2	6650247	6615590	2	LINC01246	32	-1.81009	0.217639	-0.040342
11596	1	CDX2-KO	chr19	9584533	9560353	2	ZNF121	300	0.658755	0.220382	0.104746
17212	1	CDX2-KO	chr3	154324497	154272546	2	DHX36	1080	0.784795	0.234649	0.0805281
22580	1	CDX2-KO	chr8	84182787	84921844	1	RALYL	500	-0.311074	0.234649	-0.184896
5689	1	CDX2-KO	chr12	59596067	59789855	1	SLC16A7	704	0.365615	0.249645	0.07256
10269	1	CDX2-KO	chr17	43025241	43032036	1	RND2	783	-0.356886	0.259731	-0.189668
1921	1	CDX2-KO	chr1	183635757	183620846	2	ARPC5	1921	0.685801	0.270288	0.190056
22761	1	CDX2-KO	chr8	122694106	122670385	2	LINC01151	681	-0.426953	0.270288	-0.094492
23534	1	CDX2-KO	chr9	110048598	110172512	1	AKAP2	557	0.285151	0.283649	0.138868
2703	1	CDX2-KO	chr10	43436841	43483179	1	ZNF487	251	-0.337749	0.291968	-0.11015
2800	1	CDX2-KO	chr10	59736002	59650761	2	SLC16A9	348	-0.324778	0.291968	-0.0848319
9066	1	CDX2-KO	chr16	53504411	53491040	2	AKTIP	581	-0.359464	0.291968	-0.205848
12287	1	CDX2-KO	chr19	42302098	42310821	1	PRR19	991	-0.652303	0.291968	-0.219864
12466	1	CDX2-KO	chr19	47994651	48025153	1	ELSPBP1	1170	-0.955505	0.291968	-0.052698
12980	1	CDX2-KO	chr2	6650535	6615389	2	MIR7515HG	31	-1.39932	0.291968	-0.036116
14354	1	CDX2-KO	chr2	224585397	224470150	2	CUL3	1405	0.282575	0.291968	0.109622
17674	1	CDX2-KO	chr4	11429765	11393150	2	HS3ST1	140	0.730923	0.291968	0.026768
22473	1	CDX2-KO	chr8	63465849	63475482	1	LOC102724612	393	-0.706292	0.291968	-0.096378
21006	1	CDX2-KO	chr7	5425414	5306790	2	TNRC18	62	0.197982	0.302242	0.175784
12868	1	CDX2-KO	chr19	56478065	56439325	2	ZNF667	1572	0.680507	0.310603	0.0587779
15503	1	CDX2-KO	chr21	43719094	43762307	1	PDXK	259	0.393079	0.311033	0.143894
2474	1	CDX2-KO	chr10	3785281	3775996	2	KLF6	22	0.287673	0.319185	0.20769
8186	1	CDX2-KO	chr15	71792638	71818259	1	NR2E3	518	0.498965	0.319185	0.0784542
8717	1	CDX2-KO	chr16	5239802	7713338	1	RBFOX1	232	-0.34865	0.319185	-0.204098
9326	1	CDX2-KO	chr16	75623300	75596981	2	ADAT1	841	0.442383	0.319185	0.069256
14968	1	CDX2-KO	chr20	44960486	44942130	2	TOMM34	439	-0.691895	0.319185	-0.158842
15441	1	CDX2-KO	chr21	38747460	38739021	2	LINC00114	197	-0.805187	0.319185	-0.078522
16170	1	CDX2-KO	chr3	9362842	9386791	1	THUMPD3	38	0.650225	0.319185	0.084936
16780	1	CDX2-KO	chr3	94062916	94128545	1	NSUN3	648	-0.511407	0.319185	-0.0932538
16885	1	CDX2-KO	chr3	113432200	113432118	2	MIR8076	753	-1.58033	0.319185	-0.147034
17837	1	CDX2-KO	chr4	53377839	54298247	1	PDGFRA	303	-0.18798	0.319185	-0.245864
19005	1	CDX2-KO	chr5	111223653	111494886	1	CAMK4	512	0.370573	0.319185	0.0991921
19668	1	CDX2-KO	chr6	2245692	1623806	2	GMDS	13	0.292156	0.319185	0.200724
19713	1	CDX2-KO	chr6	7389496	7418037	1	RIOK1	58	-0.472509	0.319185	-0.137232
10268	1	CDX2-KO	chr17	43025123	43014605	2	VAT1	782	-0.403726	0.343175	-0.15968
11122	1	CDX2-KO	chr18	46072272	45983536	2	PSTPIP2	210	0.517053	0.343175	0.13613
19136	1	CDX2-KO	chr5	133968787	133955502	2	C5orf15	643	-0.54896	0.343175	-0.12506
571	1	CDX2-KO	chr1	35268967	35422058	1	ZMYM4	571	0.334412	0.355026	0.101408
8839	1	CDX2-KO	chr16	21880827	21834569	2	NPIPB4	354	-0.790556	0.355026	-0.013868
12286	1	CDX2-KO	chr19	42303546	42297033	2	PAFAH1B3	990	-0.620982	0.361384	-0.225028
7996	1	CDX2-KO	chr15	50355201	50348936	2	GABPB1-IT1	328	0.682818	0.367214	0.183022
22140	1	CDX2-KO	chr8	10054268	10428891	1	MSRA	60	-0.268341	0.367435	-0.160616
15231	1	CDX2-KO	chr20	64048758	63956702	2	ZNF512B	702	0.248587	0.370072	0.18478
3282	1	CDX2-KO	chr10	116742574	116671192	2	HSPA12A	830	0.46883	0.379369	0.139074
4406	1	CDX2-KO	chr11	69425690	69429621	1	LOC102724265	984	0.270957	0.379369	0.120728
17882	1	CDX2-KO	chr4	67468251	67417305	2	LOC101927237	348	0.471899	0.379369	0.041248
20551	1	CDX2-KO	chr6	107115269	107065182	2	BEND3	896	0.407213	0.379369	0.109794
24819	1	CDX2-KO	chrX	151177836	151175192	2	GPR50-AS1	856	-0.40676	0.379369	-0.0849941
5002	1	CDX2-KO	chr12	1529891	1647243	1	WNT5B	17	-0.322485	0.380979	-0.185082
23056	1	CDX2-KO	chr9	19380254	19375715	2	RPS6	79	0.8019	0.384653	0.215308
398	1	CDX2-KO	chr1	25023503	25023586	1	MIR4425	398	-0.363576	0.386765	-0.238354
11558	1	CDX2-KO	chr19	8052767	8062650	1	CCL25	262	-0.464037	0.389015	-0.114454
17180	1	CDX2-KO	chr3	150050788	149964904	2	PFN2	1048	0.352297	0.389015	0.118946
13562	1	CDX2-KO	chr2	88452656	88446787	2	FOXI3	613	0.238767	0.391608	0.141464
20337	1	CDX2-KO	chr6	51599723	51622541	1	LOC101927082	682	-0.426888	0.391608	-0.044398
21005	1	CDX2-KO	chr7	5274369	5306870	1	SLC29A4	61	0.419619	0.391608	0.145304
22516	1	CDX2-KO	chr8	70403805	70109762	2	NCOA2	436	0.29849	0.391608	0.190434
23936	1	CDX2-KO	chr9	137224635	137226311	1	CYSRT1	959	0.307662	0.391608	0.201546
1624	1	CDX2-KO	chr1	156859018	156840063	2	INSRR	1624	-0.264112	0.395309	-0.0721902
16380	1	CDX2-KO	chr3	40453329	40313802	2	ENTPD3-AS1	248	-0.311691	0.395309	-0.12574
12915	1	CDX2-KO	chr19	57916610	57900296	2	ZNF417	1619	-0.637393	0.40212	-0.111982
6316	1	CDX2-KO	chr13	25288009	25246201	2	MTMR6	57	0.53436	0.403728	0.0847
9125	1	CDX2-KO	chr16	57694793	57731805	1	DRC7	640	-0.570355	0.403728	-0.094946
19815	1	CDX2-KO	chr6	26021679	26021990	1	HIST1H4A	160	-0.475682	0.403728	-0.19842
20164	1	CDX2-KO	chr6	36196744	36232790	1	BRPF3	509	-0.479383	0.403728	-0.145354
6242	1	CDX2-KO	chr12	132610543	132603150	2	LRCOL1	1257	-0.651618	0.404388	-0.160776
11913	1	CDX2-KO	chr19	19138513	19119169	2	TMEM161A	617	-0.421173	0.408406	-0.170168
3258	1	CDX2-KO	chr10	113664127	113588716	2	NRAP	806	-0.488503	0.41392	-0.042982
717	1	CDX2-KO	chr1	44545493	44545552	1	MIR5584	717	-0.244188	0.417108	-0.124368
1346	1	CDX2-KO	chr1	147173186	147295766	1	CHD1L	1346	0.373333	0.417108	0.113842
6090	1	CDX2-KO	chr12	120194710	120127203	2	GCN1	1105	-0.412072	0.417108	-0.104388
7883	1	CDX2-KO	chr15	41116354	40978880	2	INO80	215	0.356108	0.417108	0.11244
16383	1	CDX2-KO	chr3	40477113	40490236	1	ZNF619	251	1.11723	0.417108	0.0705459
18437	1	CDX2-KO	chr4	183099293	183320777	1	WWC2	903	0.303416	0.417108	0.16714
18839	1	CDX2-KO	chr5	73150592	73132008	2	LOC105379030	346	0.687775	0.417108	0.107438
23312	1	CDX2-KO	chr9	76394517	76385517	2	RFK	335	0.559972	0.417108	0.152858
2688	1	CDX2-KO	chr10	38010650	38065088	1	ZNF33A	236	-0.647757	0.425929	-0.0647841
6496	1	CDX2-KO	chr13	48653711	48708176	1	CYSLTR2	237	-0.401707	0.425929	-0.0711979
1446	1	CDX2-KO	chr1	152047907	152032506	2	S100A11	1446	0.446453	0.431012	0.222174
8004	1	CDX2-KO	chr15	51105276	51056598	2	TNFAIP8L3	336	-0.401241	0.433087	-0.0822559
11051	1	CDX2-KO	chr18	26225936	26391685	1	TAF4B	139	0.350909	0.433087	0.11046
18779	1	CDX2-KO	chr5	62306206	62628577	1	IPO11	286	0.247894	0.433087	0.173544
19168	1	CDX2-KO	chr5	135895827	135892246	2	IL9	675	-0.834586	0.433087	-0.0911861
13564	1	CDX2-KO	chr2	88538720	88575610	1	LOC101928371	615	-0.570177	0.436266	-0.101292
2430	1	CDX2-KO	chr1	248324568	248323630	2	OR2M7	2430	1.90254	0.437846	0.02243
2551	1	CDX2-KO	chr10	14383277	14383200	2	MIR4293	99	-0.340126	0.437846	-0.153818
3639	1	CDX2-KO	chr11	6892599	6891490	2	OR2D2	217	1.70163	0.437846	0.0650979
4236	1	CDX2-KO	chr11	64590641	64602353	1	SLC22A12	814	1.15954	0.437846	0.07054
6274	1	CDX2-KO	chr13	20161049	20138255	2	GJA3	15	-0.357312	0.437846	-0.070778
6601	1	CDX2-KO	chr13	75871038	75883811	1	LMO7DN	342	0.438379	0.437846	0.04294
6952	1	CDX2-KO	chr14	24171853	24180257	1	REC8	134	0.693006	0.437846	0.136764
7172	1	CDX2-KO	chr14	60724348	60709528	2	SIX4	354	0.47727	0.437846	0.135302
8117	1	CDX2-KO	chr15	65185342	65148219	2	CLPX	449	0.347223	0.437846	0.068704
9766	1	CDX2-KO	chr17	11598431	11969748	1	DNAH9	280	-0.449468	0.437846	-0.0886478
12744	1	CDX2-KO	chr19	53742512	53742599	1	MIR520H	1448	2.06663	0.437846	0.055764
14146	1	CDX2-KO	chr2	200585868	200677064	1	AOX1	1197	0.519424	0.437846	0.106066
19742	1	CDX2-KO	chr6	11382348	11183298	2	NEDD9	87	-0.217406	0.437846	-0.122342
20497	1	CDX2-KO	chr6	89819723	89642499	2	MDN1	842	0.284512	0.437846	0.089496
22529	1	CDX2-KO	chr8	73124088	73064540	2	SBSPON	449	-0.611991	0.437846	-0.128108
20780	1	CDX2-KO	chr6	146598965	146815462	1	ADGB	1125	0.554234	0.446973	0.109928
345	1	CDX2-KO	chr1	22052627	22092946	1	CDC42	345	0.341868	0.448027	0.0952462
5514	1	CDX2-KO	chr12	53232980	53210567	2	RARG	529	0.356922	0.448027	0.19762
7987	1	CDX2-KO	chr15	49155656	49367869	1	GALK2	319	0.246229	0.448027	0.0868042
9797	1	CDX2-KO	chr17	15817742	15806241	2	LINC02087	311	-0.396244	0.448027	-0.0339201
15139	1	CDX2-KO	chr20	59300427	59325992	1	EDN3	610	-0.378255	0.448027	-0.0721321
22423	1	CDX2-KO	chr8	53843558	53715557	2	ATP6V1H	343	-0.26751	0.453549	-0.087246
12982	1	CDX2-KO	chr2	6770311	6728177	2	LINC00487	33	-0.682657	0.456711	-0.02481
23095	1	CDX2-KO	chr9	25678440	25676389	2	TUSC1	118	0.57779	0.456711	0.20566
8562	1	CDX2-KO	chr16	1612325	1686715	1	CRAMP1	77	0.295231	0.461437	0.149146
12465	1	CDX2-KO	chr19	47992170	47968046	2	BSPH1	1169	-0.660858	0.461437	-0.074336
23108	1	CDX2-KO	chr9	27573866	27546545	2	C9orf72	131	0.368623	0.461437	0.108062
16245	1	CDX2-KO	chr3	15065335	15042460	2	MRPS25	113	0.366062	0.464912	0.0711302
15546	1	CDX2-KO	chr21	45073853	45226560	1	ADARB1	302	-0.197431	0.467193	-0.079796
7820	1	CDX2-KO	chr15	34338060	34229996	2	SLC12A6	152	0.424318	0.473846	0.091054
8548	1	CDX2-KO	chr16	1256059	1258998	1	TPSD1	63	-0.420179	0.473846	-0.0929019
11277	1	CDX2-KO	chr18	76639011	76623006	2	LINC01927	365	-0.538413	0.473846	-0.0268339
14464	1	CDX2-KO	chr2	237966827	238042782	1	UBE2F	1515	0.352085	0.473846	0.090264
17078	1	CDX2-KO	chr3	133573730	133590261	1	CDV3	946	-0.280482	0.473846	-0.028366
18765	1	CDX2-KO	chr5	60522120	58969038	2	PDE4D	272	0.134385	0.473846	0.158658
12682	1	CDX2-KO	chr19	52690496	52594060	2	ZNF83	1386	0.301201	0.474676	0.124932
5066	1	CDX2-KO	chr12	6663148	6650280	2	ING4	81	-0.43458	0.478721	-0.084284
18037	1	CDX2-KO	chr4	86849263	86823468	2	SLC10A6	503	-0.701088	0.478721	-0.0876999
11850	1	CDX2-KO	chr19	17334829	17323223	2	ANO8	554	-0.466334	0.479923	-0.320132
16690	1	CDX2-KO	chr3	58607080	58634440	1	FAM3D-AS1	558	0.371563	0.479937	0.0527441
16934	1	CDX2-KO	chr3	120596309	120602500	1	NDUFB4	802	0.120576	0.479937	0.045252
23428	1	CDX2-KO	chr9	95317709	95099054	2	FANCC	451	0.309835	0.479937	0.160114
7797	1	CDX2-KO	chr15	31065141	31065032	2	MIR211	129	0.381522	0.480802	0.15166
7997	1	CDX2-KO	chr15	50354959	50356034	1	GABPB1-AS1	329	0.700052	0.4811	0.262746
8838	1	CDX2-KO	chr16	21678514	21760729	1	OTOA	353	-0.40279	0.4811	-0.027184
11306	1	CDX2-KO	chr19	507497	519654	1	TPGS1	10	0.241999	0.4811	0.139634
18440	1	CDX2-KO	chr4	183320774	183318194	2	CLDN22	906	0.257434	0.4811	0.035242
23033	1	CDX2-KO	chr9	13279590	13105704	2	MPDZ	56	0.315504	0.4811	0.0826522
5981	1	CDX2-KO	chr12	109347903	109455523	1	MYO1H	996	0.459183	0.483503	0.0986939
17673	1	CDX2-KO	chr4	11368827	11368921	1	MIR572	139	1.89277	0.48519	0.075158
6293	1	CDX2-KO	chr13	22040975	22276524	1	LINC00540	34	-0.428961	0.487454	-0.0980659
22206	1	CDX2-KO	chr8	19901717	19967258	1	LPL	126	0.265829	0.487454	0.03684
6091	1	CDX2-KO	chr12	120155499	120155434	2	MIR4498	1106	-0.626019	0.488316	-0.113516
10425	1	CDX2-KO	chr17	49575858	49582290	1	NXPH3	939	-0.308542	0.492899	-0.214248
1751	1	CDX2-KO	chr1	162790702	162812817	1	HSD17B7	1751	-0.599532	0.493243	-0.0336359
3658	1	CDX2-KO	chr11	7970251	8001862	1	EIF3F	236	0.445498	0.493243	0.0946839
10559	1	CDX2-KO	chr17	62065282	61942605	2	MED13	1073	0.23552	0.493243	0.062108
15537	1	CDX2-KO	chr21	44802577	44804717	1	LINC01424	293	-0.555108	0.496354	-0.128116
2496	1	CDX2-KO	chr10	5842132	5765223	2	GDI2	44	-0.485792	0.507366	-0.120944
5670	1	CDX2-KO	chr12	57693955	57721557	1	OS9	685	-0.636901	0.507366	-0.106336
15228	1	CDX2-KO	chr20	63956415	63939829	2	UCKL1	699	0.311733	0.507366	0.151914
17693	1	CDX2-KO	chr4	15938740	15935569	2	FGFBP1	159	-0.860963	0.507366	-0.289338
21603	1	CDX2-KO	chr7	100479279	100463359	2	TSC22D4	659	-0.300867	0.507366	-0.143898
15277	1	CDX2-KO	chr21	17512382	17593579	1	CXADR	33	0.290165	0.508565	0.0931741
16382	1	CDX2-KO	chr3	40457292	40468587	1	RPL14	250	-0.269453	0.508565	-0.107062
16913	1	CDX2-KO	chr3	118943073	118948241	1	IGSF11-AS1	781	0.586609	0.513754	0.102558
10918	1	CDX2-KO	chr18	580357	582114	1	CETN1	6	0.449877	0.51446	0.068124
15168	1	CDX2-KO	chr20	62407285	62388632	2	CABLES2	639	0.271403	0.51446	0.0801999
1490	1	CDX2-KO	chr1	153348840	153330120	2	PGLYRP4	1490	-0.765888	0.519787	-0.122014
4632	1	CDX2-KO	chr11	96343180	95976598	2	MAML2	1210	-0.294928	0.519787	-0.14789
11547	1	CDX2-KO	chr19	7747564	7739994	2	CD209	251	-0.87081	0.519787	-0.0619379
18560	1	CDX2-KO	chr5	8460925	8460999	1	MIR4458	67	-1.04361	0.519787	-0.220368
22559	1	CDX2-KO	chr8	79768142	79802842	1	LINC01607	479	-0.293398	0.519787	-0.170282
4303	1	CDX2-KO	chr11	65873592	65866441	2	EFEMP2	881	0.493167	0.521781	0.14991
2231	1	CDX2-KO	chr1	225653142	225486835	2	ENAH	2231	0.255547	0.526273	0.111354
2475	1	CDX2-KO	chr10	3833950	3834728	1	LOC105376365	23	0.426605	0.526273	0.164542
2642	1	CDX2-KO	chr10	28495813	28433008	2	LOC105376468	190	0.309652	0.526273	0.113172
5632	1	CDX2-KO	chr12	56645101	56645027	2	SNORD59A	647	-0.361174	0.526273	-0.189004
6560	1	CDX2-KO	chr13	60144698	60153505	1	DIAPH3-AS2	301	0.317525	0.526273	0.07374
8361	1	CDX2-KO	chr15	85756237	85754941	2	LOC101929679	693	0.376286	0.526273	0.0817279
10924	1	CDX2-KO	chr18	904943	912172	1	ADCYAP1	12	0.390868	0.526273	0.0962318
11180	1	CDX2-KO	chr18	55124306	55105904	2	LINC01929	268	-0.334879	0.526273	-0.042324
12965	1	CDX2-KO	chr2	3519736	3497361	2	ADI1	16	-0.414435	0.526273	-0.134266
13841	1	CDX2-KO	chr2	135741619	135785055	1	UBXN4	892	0.246239	0.526273	0.0684219
14882	1	CDX2-KO	chr20	36605734	36612557	1	RAB5IF	353	0.517	0.526273	0.172704
15530	1	CDX2-KO	chr21	44646414	44647650	1	KRTAP10-11	286	0.911718	0.526273	0.126898
15687	1	CDX2-KO	chr22	22520270	22513736	2	ZNF280A	116	-0.907736	0.526273	-0.039554
18554	1	CDX2-KO	chr5	7396208	7830081	1	ADCY2	61	0.309553	0.526273	0.160116
19484	1	CDX2-KO	chr5	167284799	168264157	1	TENM2	991	0.166767	0.526273	0.148244
19488	1	CDX2-KO	chr5	168529116	168530634	1	FBLL1	995	0.52859	0.526273	0.093774
21821	1	CDX2-KO	chr7	129775014	129774905	2	MIR183	877	0.333503	0.526273	0.41648
23078	1	CDX2-KO	chr9	21368962	21367424	2	IFNA13	101	0.331112	0.526273	0.02705
20782	1	CDX2-KO	chr6	147204614	146841901	2	STXBP5-AS1	1127	0.211173	0.527117	0.0867102
4535	1	CDX2-KO	chr11	79440948	78652831	2	TENM4	1113	-0.152309	0.532144	-0.22191
3914	1	CDX2-KO	chr11	46380756	46383837	1	MDK	492	-0.371986	0.539193	-0.330418
5318	1	CDX2-KO	chr12	31591097	31382223	2	DENND5B	333	0.318621	0.539193	0.12585
5982	1	CDX2-KO	chr12	109359488	109354083	2	LINC01486	997	0.45657	0.539193	0.071278
9876	1	CDX2-KO	chr17	19716730	19678288	2	SLC47A2	390	0.701145	0.539193	0.0992561
10974	1	CDX2-KO	chr18	9885726	9889275	1	TXNDC2	62	-0.540169	0.539193	-0.063928
11822	1	CDX2-KO	chr19	16134028	16158575	1	HSH2D	526	0.382672	0.539193	0.0298639
11949	1	CDX2-KO	chr19	21142024	21196053	1	ZNF431	653	-0.712811	0.539193	-0.070012
13420	1	CDX2-KO	chr2	70253005	70252918	2	MIR1285-2	471	-0.306049	0.539193	-0.167992
16421	1	CDX2-KO	chr3	44555193	44594173	1	ZKSCAN7	289	-0.527087	0.539193	-0.10852
17981	1	CDX2-KO	chr4	76575541	76575650	1	MIR548AH	447	-0.285348	0.539193	-0.11505
20360	1	CDX2-KO	chr6	53276993	53277071	1	MIR5685	705	0.257441	0.539193	0.102648
13828	1	CDX2-KO	chr2	133264968	133284762	1	NCKAP5-AS2	879	-0.631717	0.540104	-0.0743261
24585	1	CDX2-KO	chrX	114652625	114652736	1	MIR1264	622	1.45565	0.540104	0.040276
17836	1	CDX2-KO	chr4	53377643	53460861	1	FIP1L1	302	-0.553128	0.541552	-0.0586519
7894	1	CDX2-KO	chr15	41557675	41583586	1	TYRO3	226	-0.372019	0.542981	-0.23011
16812	1	CDX2-KO	chr3	100401193	100456319	1	LNP1	680	-0.420258	0.545866	-0.0959279
10142	1	CDX2-KO	chr17	40665181	40628797	2	KRT222	656	0.461593	0.546644	0.0612921
10890	1	CDX2-KO	chr17	82098332	82078333	2	FASN	1404	0.311217	0.546644	0.20199
2509	1	CDX2-KO	chr10	6779598	6842906	1	LINC00707	57	-0.360586	0.548649	-0.0409941
3288	1	CDX2-KO	chr10	117197489	117210299	1	KCNK18	836	-0.567297	0.548649	-0.0614639
6358	1	CDX2-KO	chr13	30422237	30419519	2	LINC01058	99	-0.436111	0.548649	-0.20545
10821	1	CDX2-KO	chr17	79926725	79915252	2	LINC01979	1335	0.737094	0.548649	0.0958599
10961	1	CDX2-KO	chr18	7566782	8406861	1	PTPRM	49	0.126061	0.548649	0.126155
12673	1	CDX2-KO	chr19	52297177	52325922	1	ZNF480	1377	0.830791	0.548649	0.085338
16779	1	CDX2-KO	chr3	94063389	94047836	2	DHFR2	647	-0.707355	0.548649	-0.109524
21460	1	CDX2-KO	chr7	85186855	84995553	2	SEMA3D	516	0.337209	0.548649	0.0874001
24552	1	CDX2-KO	chrX	108044970	108079184	1	VSIG1	589	-0.849862	0.548649	-0.04261
760	1	CDX2-KO	chr1	46394265	46413848	1	FAAH	760	0.411354	0.551244	0.151572
22710	1	CDX2-KO	chr8	106060524	105780246	2	ZFPM2-AS1	630	-0.317708	0.551244	-0.0716599
716	1	CDX2-KO	chr1	44405194	44651724	1	RNF220	716	-0.17184	0.551476	-0.116682
3175	1	CDX2-KO	chr10	102152176	102163871	1	NOLC1	723	0.558692	0.551476	0.173414
10108	1	CDX2-KO	chr17	39664187	39666555	1	TCAP	622	0.422359	0.551476	0.0886161
22062	1	CDX2-KO	chr7	156640281	156677130	1	RNF32	1118	-0.478055	0.551476	-0.09543
23937	1	CDX2-KO	chr9	137221323	137220247	2	RNF208	960	0.328698	0.551476	0.192838
16343	1	CDX2-KO	chr3	37243177	37366751	1	GOLGA4	211	0.364194	0.559691	0.0963061
24603	1	CDX2-KO	chrX	118727572	118794539	1	IL13RA1	640	0.549979	0.559691	0.060552
10917	1	CDX2-KO	chr18	500722	316740	2	COLEC12	5	0.245723	0.561757	0.084396
22679	1	CDX2-KO	chr8	100663415	100572882	2	SNX31	599	0.353194	0.561757	0.060688
15808	1	CDX2-KO	chr22	30922308	30932449	1	MORC2-AS1	237	-0.165254	0.565205	-0.026858
9067	1	CDX2-KO	chr16	53703938	53597683	2	RPGRIP1L	582	-0.309074	0.56844	-0.072474
15647	1	CDX2-KO	chr22	20206397	20208524	1	LINC00896	76	-0.374187	0.56844	-0.207282
21869	1	CDX2-KO	chr7	135748846	135728348	2	FAM180A	925	-0.416432	0.56844	-0.0745499
14792	1	CDX2-KO	chr20	31819308	31834689	1	MYLK2	263	0.513247	0.568783	0.0822081
195	1	CDX2-KO	chr1	11858931	11857464	2	NPPB	195	0.313522	0.582029	0.122738
1584	1	CDX2-KO	chr1	155926086	155925958	2	SCARNA4	1584	0.995078	0.582029	0.233872
6194	1	CDX2-KO	chr12	126095992	126103935	1	LINC02359	1209	0.969993	0.582029	0.023616
8299	1	CDX2-KO	chr15	79432516	79472290	1	MINAR1	631	-0.419528	0.582029	-0.05494
8760	1	CDX2-KO	chr16	12901620	13240413	1	SHISA9	275	0.207486	0.582029	0.143568
16719	1	CDX2-KO	chr3	66038834	65353525	2	MAGI1	587	0.114593	0.582029	0.131864
2219	1	CDX2-KO	chr1	224114087	224162047	1	FBXO28	2219	0.319719	0.582496	0.058552
9152	1	CDX2-KO	chr16	65576300	65284499	2	LINC00922	667	-0.215192	0.586277	-0.0891499
8336	1	CDX2-KO	chr15	82806070	82755362	2	FSD2	668	0.328162	0.589205	0.045272
8819	1	CDX2-KO	chr16	20576427	20536226	2	ACSM2B	334	-0.510604	0.589205	-0.01215
14948	1	CDX2-KO	chr20	44210960	44226027	1	OSER1-DT	419	0.160761	0.589205	0.072604
20554	1	CDX2-KO	chr6	107824317	107704104	2	SCML4	899	-0.35431	0.589205	-0.073302
14022	1	CDX2-KO	chr2	176150303	176150412	1	MIR10B	1073	-1.17809	0.589957	-0.080454
8082	1	CDX2-KO	chr15	63042632	63071915	1	TPM1	414	0.248048	0.594552	0.203716
2553	1	CDX2-KO	chr10	14774897	14518557	2	FAM107B	101	-0.328334	0.597217	-0.161224
3792	1	CDX2-KO	chr11	22625642	22813055	1	GAS2	370	-0.262064	0.597217	-0.0685961
6153	1	CDX2-KO	chr12	122834453	122862960	1	HIP1R	1168	-0.275441	0.597217	-0.060162
6600	1	CDX2-KO	chr13	75635994	75604700	2	LMO7-AS1	341	0.266079	0.597217	0.0450422
10686	1	CDX2-KO	chr17	74584679	74594209	1	C17orf77	1200	-0.866265	0.597217	-0.03153
16532	1	CDX2-KO	chr3	49277909	49268602	2	C3orf62	400	1.10756	0.597217	0.0865301
7592	1	CDX2-KO	chr14	101442076	101444315	1	LINC02314	774	-0.350648	0.59775	-0.23114
13996	1	CDX2-KO	chr2	173075435	173268010	1	MAP3K20	1047	0.309425	0.59775	0.0900142
18511	1	CDX2-KO	chr5	892824	850291	2	BRD9	18	0.307208	0.59775	0.055646
21155	1	CDX2-KO	chr7	28979967	29013367	1	LOC100506497	211	0.512547	0.59775	0.0774021
22327	1	CDX2-KO	chr8	32026219	32139475	1	NRG1-IT1	247	-0.637221	0.59775	-0.0719519
13419	1	CDX2-KO	chr2	70257386	70281191	1	PCYOX1	470	-0.22523	0.597933	-0.047174
12919	1	CDX2-KO	chr19	58003349	57977053	2	ZNF606	1623	0.483586	0.599152	0.072718
1752	1	CDX2-KO	chr1	162868815	162824458	2	CCDC190	1752	-0.339127	0.611585	-0.039366
1803	1	CDX2-KO	chr1	169586588	169514166	2	F5	1803	0.603068	0.611585	0.0903739
9595	1	CDX2-KO	chr17	4903074	4897774	2	CHRNE	109	0.399768	0.611585	0.134168
12975	1	CDX2-KO	chr2	5692667	5701385	1	SOX11	26	-0.453534	0.611585	-0.082216
8610	1	CDX2-KO	chr16	2235816	2238711	1	DNASE1L2	125	-0.548997	0.618755	-0.10864
13854	1	CDX2-KO	chr2	143091362	143768352	1	ARHGAP15	905	0.178109	0.626982	0.077302
4405	1	CDX2-KO	chr11	69294138	69341682	1	MYEOV	983	0.269716	0.628828	0.05618
5390	1	CDX2-KO	chr12	48525632	48528103	1	OR8S1	405	-0.655158	0.628828	-0.04267
8415	1	CDX2-KO	chr15	90717141	90620007	2	CRTC3-AS1	747	-0.3435	0.628828	-0.106534
9594	1	CDX2-KO	chr17	4899418	4902932	1	C17orf107	108	0.511958	0.628828	0.089398
17077	1	CDX2-KO	chr3	133455776	133429269	2	BFSP2-AS1	945	-0.375486	0.628828	-0.0725639
20912	1	CDX2-KO	chr6	167826922	167972023	1	AFDN	1257	0.295976	0.628828	0.122782
241	1	CDX2-KO	chr1	15409895	15430343	1	EFHD2	241	-0.263965	0.62904	-0.06045
1623	1	CDX2-KO	chr1	156815640	156881850	1	NTRK1	1623	-0.196786	0.62904	-0.0591341
1647	1	CDX2-KO	chr1	158479878	158480885	1	OR10R2	1647	-0.564464	0.62904	-0.034734
7242	1	CDX2-KO	chr14	69398015	69462388	1	SLC39A9	424	0.324592	0.62904	0.0574541
10172	1	CDX2-KO	chr17	41149802	41148924	2	KRTAP4-5	686	-1.63098	0.62904	-0.063026
11477	1	CDX2-KO	chr19	5568034	5558167	2	TINCR	181	-0.358391	0.62904	-0.147974
23230	1	CDX2-KO	chr9	38545372	38540567	2	FAM95C	253	0.493759	0.62904	0.067418
24275	1	CDX2-KO	chrX	52751132	52790305	1	SSX2	312	2.34568	0.62904	0.00816599
640	1	CDX2-KO	chr1	39883511	39841022	2	TRIT1	640	0.483886	0.632252	0.083868
4268	1	CDX2-KO	chr11	65122473	65120628	2	FAU	846	0.549057	0.632252	0.168838
11249	1	CDX2-KO	chr18	70650744	70630534	2	GTSCR1	337	0.363794	0.632252	0.014482
14555	1	CDX2-KO	chr20	1226056	1296421	1	RAD21L1	26	0.22725	0.632252	0.072062
15761	1	CDX2-KO	chr22	28742031	28757515	1	HSCB	190	-0.32414	0.632252	-0.0912279
18778	1	CDX2-KO	chr5	62306162	62386383	1	KIF2A	285	0.428769	0.632252	0.123892
18966	1	CDX2-KO	chr5	96079138	96079212	1	MIR583	473	-0.336906	0.632252	-0.0935861
19294	1	CDX2-KO	chr5	141402932	141512979	1	PCDHGA9	801	0.218271	0.632252	0.0961821
19349	1	CDX2-KO	chr5	148268180	148286254	1	SPINK13	856	0.513483	0.632252	0.030894
22143	1	CDX2-KO	chr8	10712187	10606349	2	RP1L1	63	-0.287739	0.632252	-0.067668
7389	1	CDX2-KO	chr14	90256495	90275429	1	PSMC1	571	0.757266	0.636008	0.121664
12566	1	CDX2-KO	chr19	49818279	49838816	1	MED25	1270	-0.314987	0.636008	-0.107006
23098	1	CDX2-KO	chr9	26892804	26840685	2	CAAP1	121	0.308581	0.639892	0.0462401
1920	1	CDX2-KO	chr1	183590876	183555563	2	NCF2	1920	0.512857	0.641908	0.0640719
10800	1	CDX2-KO	chr17	78378640	78425114	1	PGS1	1314	0.323958	0.641908	0.138986
14018	1	CDX2-KO	chr2	176122720	176124937	1	HOXD9	1069	-0.666052	0.641908	-0.102434
15464	1	CDX2-KO	chr21	41167557	41167629	1	MIR3197	220	0.799969	0.641908	0.147298
16693	1	CDX2-KO	chr3	58824437	59019093	1	C3orf67-AS1	561	-0.457366	0.641908	-0.057374
21841	1	CDX2-KO	chr7	130877539	130877459	2	MIR29B1	897	0.544292	0.641908	0.105498
1734	1	CDX2-KO	chr1	161581339	161605662	1	FCGR2C	1734	0.589026	0.642294	0.042906
4343	1	CDX2-KO	chr11	66677921	66664998	2	RBM4B	921	0.380675	0.642294	0.0934561
4588	1	CDX2-KO	chr11	92352096	92896470	1	FAT3	1166	0.16855	0.642294	0.094766
5017	1	CDX2-KO	chr12	2794953	2805423	1	FKBP4	32	0.460273	0.642294	0.125376
5314	1	CDX2-KO	chr12	31073847	31020763	2	DDX11-AS1	329	-0.377113	0.642294	-0.0614199
5844	1	CDX2-KO	chr12	93377736	93003415	2	LOC643339	859	-0.188367	0.642294	-0.13938
6495	1	CDX2-KO	chr13	48578088	48576974	2	LINC00462	236	-0.301781	0.642294	-0.101674
9370	1	CDX2-KO	chr16	83899126	83951445	1	MLYCD	885	0.256753	0.642294	0.107804
12167	1	CDX2-KO	chr19	38789211	38791749	1	LGALS7B	871	-0.719552	0.642294	-0.051506
13927	1	CDX2-KO	chr2	162318703	162267079	2	IFIH1	978	0.818803	0.642294	0.0555141
14750	1	CDX2-KO	chr20	23751268	23747553	2	CST1	221	-0.293946	0.642294	-0.041134
16445	1	CDX2-KO	chr3	45886504	45903177	1	CCR9	313	-0.711183	0.642294	-0.046346
17331	1	CDX2-KO	chr3	179148114	179240093	1	PIK3CA	1199	0.48959	0.642294	0.0969281
19814	1	CDX2-KO	chr6	26020490	26020900	1	HIST1H3A	159	-0.398966	0.642294	-0.210364
20529	1	CDX2-KO	chr6	99994247	99919910	2	MCHR2	874	0.614195	0.642294	0.04233
21483	1	CDX2-KO	chr7	90335223	90344094	1	LOC101927446	539	0.699286	0.642294	0.023042
13579	1	CDX2-KO	chr2	96034916	96021946	2	GPAT2	630	-0.576629	0.644062	-0.036456
17975	1	CDX2-KO	chr4	76214040	76283780	1	FAM47E	441	-0.325604	0.645622	-0.0824758
20311	1	CDX2-KO	chr6	46903471	46909078	1	LOC101926962	656	0.303916	0.645622	0.041572
9899	1	CDX2-KO	chr17	27293996	27293910	2	MIR4522	413	0.263374	0.647569	0.282602
21361	1	CDX2-KO	chr7	66205199	66420543	1	TPST1	417	-0.273052	0.651164	-0.106808
10474	1	CDX2-KO	chr17	53822901	53825213	1	KIF2B	988	0.627647	0.652664	0.059062
11006	1	CDX2-KO	chr18	13825544	13826743	1	MC5R	94	-0.387408	0.654055	-0.142444
12474	1	CDX2-KO	chr19	48255675	48258199	1	CARD8-AS1	1178	0.332145	0.654055	0.11861
22725	1	CDX2-KO	chr8	109975847	109963645	2	KCNV1	645	0.39816	0.654055	0.0834281
4622	1	CDX2-KO	chr11	94973681	94999518	1	KDM4D	1200	0.527032	0.654576	0.071756
13770	1	CDX2-KO	chr2	121530881	121531007	1	RNU4ATAC	821	0.261966	0.655851	0.228184
15272	1	CDX2-KO	chr21	16070522	16627397	1	MIR99AHG	28	0.208386	0.655851	0.0756301
23079	1	CDX2-KO	chr9	21385388	21384254	2	IFNA2	102	0.384323	0.655851	0.087974
3600	1	CDX2-KO	chr11	5754693	5755729	1	OR52N4	178	1.28086	0.663125	0.0479339
8003	1	CDX2-KO	chr15	50908672	51005900	1	AP4E1	335	-0.266866	0.663125	-0.0695899
15581	1	CDX2-KO	chr22	16821699	16783412	2	XKR3	10	-1.2963	0.663125	-0.01806
18481	1	CDX2-KO	chr4	186726722	186587783	2	FAT1	947	0.226494	0.663125	0.0953659
611	1	CDX2-KO	chr1	37859620	37809567	2	MTF1	611	-0.281034	0.666993	-0.0566419
1582	1	CDX2-KO	chr1	155934400	155913043	2	KHDC4	1582	0.716008	0.666993	0.116676
1654	1	CDX2-KO	chr1	158718163	158717168	2	OR6K3	1654	-0.858089	0.666993	-0.0428259
2658	1	CDX2-KO	chr10	30433937	30461833	1	MAP3K8	206	0.225862	0.666993	0.0877463
3872	1	CDX2-KO	chr11	37938601	37954663	1	LOC105376633	450	0.698826	0.666993	0.018076
4245	1	CDX2-KO	chr11	64893449	64889560	2	MIR194-2HG	823	-0.610289	0.666993	-0.0792701
6315	1	CDX2-KO	chr13	25181441	25189760	1	LINC01053	56	0.622882	0.666993	0.068162
6951	1	CDX2-KO	chr14	24161053	24166565	1	IRF9	133	0.596387	0.666993	0.103064
7114	1	CDX2-KO	chr14	52791668	52775194	2	GNPNAT1	296	0.328973	0.666993	0.08557
8463	1	CDX2-KO	chr15	99257539	99257670	1	HSP90B2P	795	-0.516255	0.666993	-0.146462
8719	1	CDX2-KO	chr16	5632467	5632566	1	MIR8065	234	-1.95715	0.666993	-0.085514
10386	1	CDX2-KO	chr17	48294335	48307829	1	THRA1/BTR	900	-0.109093	0.666993	-0.0117901
10760	1	CDX2-KO	chr17	76527586	76553578	1	PRCD	1274	-0.412977	0.666993	-0.141404
10893	1	CDX2-KO	chr17	82236668	82236728	1	MIR6787	1407	0.34967	0.666993	0.197094
13101	1	CDX2-KO	chr2	26034107	26137454	1	RAB10	152	0.350294	0.666993	0.131126
16792	1	CDX2-KO	chr3	98264285	98265262	1	OR5H6	660	-0.433441	0.666993	-0.0629859
17449	1	CDX2-KO	chr3	190322475	190305701	2	CLDN1	1317	0.27558	0.666993	0.0489099
19635	1	CDX2-KO	chr5	180740099	180739042	2	OR2Y1	1142	-0.713993	0.666993	-0.102618
23619	1	CDX2-KO	chr9	121567057	121785530	1	DAB2IP	642	0.136229	0.666993	0.151154
179	1	CDX2-KO	chr1	11189341	11195981	1	ANGPTL7	179	0.377403	0.66701	0.056442
23931	1	CDX2-KO	chr9	137188549	137174784	2	ANAPC2	954	-0.473957	0.66701	-0.104166
24613	1	CDX2-KO	chrX	119565408	119538149	2	CXorf56	650	-0.372699	0.66701	-0.0339619
177	1	CDX2-KO	chr1	11262507	11106535	2	MTOR	177	0.279352	0.670416	0.058062
875	1	CDX2-KO	chr1	59208121	59131936	2	HSD52	875	-0.273092	0.670416	-0.038348
1107	1	CDX2-KO	chr1	99600995	99472332	2	LINC01708	1107	-0.551922	0.670416	-0.0755299
1418	1	CDX2-KO	chr1	151176016	151169986	2	TMOD4	1418	-0.654525	0.670416	-0.039514
1844	1	CDX2-KO	chr1	173824720	173799550	2	CENPL	1844	0.494437	0.670416	0.083668
2168	1	CDX2-KO	chr1	214552449	214348696	2	PTPN14	2168	0.274676	0.670416	0.206804
2209	1	CDX2-KO	chr1	222713210	222668013	2	AIDA	2209	-0.262335	0.670416	-0.054996
2468	1	CDX2-KO	chr10	2014348	2005473	2	LINC00700	16	0.470911	0.670416	0.028508
3130	1	CDX2-KO	chr10	100009919	99875577	2	DNMBP	678	-0.251605	0.670416	-0.132034
3210	1	CDX2-KO	chr10	103493979	103592552	1	NEURL1	758	-0.303247	0.670416	-0.109408
3224	1	CDX2-KO	chr10	104323369	104327004	1	LOC101927472	772	0.263797	0.670416	0.0767362
3523	1	CDX2-KO	chr11	2885881	2883213	2	CDKN1C	101	-0.443205	0.670416	-0.243978
3874	1	CDX2-KO	chr11	38648858	38655252	1	LINC01493	452	1.25182	0.670416	0.01653
5019	1	CDX2-KO	chr12	2835544	2825348	2	NRIP2	34	-0.422077	0.670416	-0.0669359
5035	1	CDX2-KO	chr12	4562204	4615302	1	DYRK4	50	0.207136	0.670416	0.0263641
5467	1	CDX2-KO	chr12	51887960	51891664	1	ANKRD33	482	-0.169564	0.670416	-0.113922
5555	1	CDX2-KO	chr12	54280193	54287088	1	HNRNPA1	570	-0.24558	0.670416	-0.17239
6377	1	CDX2-KO	chr13	32586427	32778019	1	PDS5B	118	0.305492	0.670416	0.0984341
6666	1	CDX2-KO	chr13	93226842	94407401	1	GPC6	407	0.163524	0.670416	0.146624
6994	1	CDX2-KO	chr14	30622112	30735812	1	SCFD1	176	0.301866	0.670416	0.0658001
7218	1	CDX2-KO	chr14	66486354	66498553	1	CCDC196	400	0.497793	0.670416	0.024096
8062	1	CDX2-KO	chr15	59171262	59171183	2	MIR2116	394	-0.490117	0.670416	-0.0734
8731	1	CDX2-KO	chr16	10182754	9753404	2	GRIN2A	246	-0.392071	0.670416	-0.18374
9363	1	CDX2-KO	chr16	82626803	83800640	1	CDH13	878	-0.215129	0.670416	-0.171214
9388	1	CDX2-KO	chr16	85027751	85094230	1	KIAA0513	903	-0.273794	0.670416	-0.0858218
10385	1	CDX2-KO	chr17	48156511	48156427	2	MIR1203	899	-0.125582	0.670416	-0.028012
10426	1	CDX2-KO	chr17	49678234	49598884	2	SPOP	940	0.283324	0.670416	0.0919641
11042	1	CDX2-KO	chr18	24397880	24162044	2	OSBPL1A	130	-0.198649	0.670416	-0.102966
11043	1	CDX2-KO	chr18	24321686	24321735	1	MIR320C2	131	-0.202469	0.670416	-0.0821777
12818	1	CDX2-KO	chr19	55229264	55226639	2	TMEM86B	1522	-0.613373	0.670416	-0.0963001
12983	1	CDX2-KO	chr2	6840464	6828514	2	NRIR	34	-1.21462	0.670416	-0.03274
13130	1	CDX2-KO	chr2	27275421	27281499	1	DNAJC5G	181	0.702467	0.670416	0.0425839
13248	1	CDX2-KO	chr2	43227210	43228855	1	LINC01126	299	0.170785	0.670416	0.200702
13865	1	CDX2-KO	chr2	148875250	149026759	1	KIF5C	916	-0.305727	0.670416	-0.10758
14080	1	CDX2-KO	chr2	187565760	187464230	2	TFPI	1131	0.330945	0.670416	0.0841241
14173	1	CDX2-KO	chr2	202276431	202276518	1	SNORD70	1224	0.625953	0.670416	0.0549139
14601	1	CDX2-KO	chr20	3204685	3190350	2	DDRGK1	72	0.255767	0.670416	0.0607721
14643	1	CDX2-KO	chr20	6054049	6040778	2	LRRN4	114	-0.474871	0.670416	-0.11921
15169	1	CDX2-KO	chr20	62427533	62410237	2	RBBP8NL	640	0.383706	0.670416	0.132268
16858	1	CDX2-KO	chr3	111070071	111275563	1	NECTIN3	726	0.305764	0.670416	0.098986
16976	1	CDX2-KO	chr3	124132929	124133025	1	MIR5002	844	-0.506702	0.670416	-0.189302
16995	1	CDX2-KO	chr3	126180065	126210169	1	ALDH1L1-AS2	863	0.0911699	0.670416	0.0239581
17027	1	CDX2-KO	chr3	128681075	128619970	2	RPN1	895	0.221322	0.670416	0.102534
17315	1	CDX2-KO	chr3	174440987	175810552	1	NAALADL2	1183	0.21235	0.670416	0.150492
19293	1	CDX2-KO	chr5	141397987	141512979	1	PCDHGB5	800	0.211556	0.670416	0.0933741
19295	1	CDX2-KO	chr5	141408021	141512979	1	PCDHGB6	802	0.204686	0.670416	0.0895801
19310	1	CDX2-KO	chr5	141923808	141942047	1	DELE1	817	-0.28349	0.670416	-0.0791639
19730	1	CDX2-KO	chr6	10492223	10629368	1	GCNT2	75	0.211217	0.670416	0.0987201
19858	1	CDX2-KO	chr6	27132750	27132370	2	HIST1H2BJ	203	0.556037	0.670416	0.31668
20181	1	CDX2-KO	chr6	37005646	37029070	1	FGD2	526	0.16314	0.670416	0.0516642
20561	1	CDX2-KO	chr6	108751654	108769942	1	LINC00222	906	-0.257588	0.670416	-0.050544
21434	1	CDX2-KO	chr7	76980949	77043775	1	DTX2P1-UPK3BP1-PMS2P11	490	0.516048	0.670416	0.019686
22384	1	CDX2-KO	chr8	42207724	42175233	2	PLAT	304	-0.492407	0.670416	-0.06926
22492	1	CDX2-KO	chr8	66430185	66471601	1	ADHFE1	412	0.314862	0.670416	0.11903
23285	1	CDX2-KO	chr9	70175888	70087419	2	MAMDC2-AS1	308	0.491272	0.670416	0.0362259
23691	1	CDX2-KO	chr9	127448630	127448501	2	SNORA65	714	-0.385286	0.670416	-0.213602
24095	1	CDX2-KO	chrX	24744441	24744570	1	SCARNA23	132	0.730717	0.670416	0.052062
24284	1	CDX2-KO	chrX	53195488	53195411	2	MIR6895	321	1.62707	0.670416	0.036906
24878	1	CDX2-KO	chrX	154144224	154159032	1	OPN1LW	915	-2.07986	0.670416	-0.010632
5350	1	CDX2-KO	chr12	42646583	42686701	1	LINC02451	365	0.817242	0.671678	0.026156
5135	1	CDX2-KO	chr12	9208370	9148840	2	PZP	150	-0.849243	0.673134	-0.0500459
14640	1	CDX2-KO	chr20	5950652	5998977	1	MCM8	111	0.498867	0.674364	0.085234
24864	1	CDX2-KO	chrX	153830565	153802166	2	PDZD4	901	-0.30243	0.674364	-0.0425901
8337	1	CDX2-KO	chr15	82809628	82836108	1	WHAMM	669	0.142006	0.676854	0.024156
8625	1	CDX2-KO	chr16	2513965	2531422	1	AMDHD2	140	0.249867	0.67699	0.133906
18014	1	CDX2-KO	chr4	82901166	82818661	2	SEC31A	480	0.230503	0.677347	0.0877701
24038	1	CDX2-KO	chrX	16712936	16588003	2	CTPS2	75	-0.412618	0.677347	-0.051272
6558	1	CDX2-KO	chr13	60163987	59665583	2	DIAPH3	299	0.282939	0.678178	0.130626
12223	1	CDX2-KO	chr19	40369846	40369907	1	MIR6796	927	-0.487859	0.678178	-0.223108
23650	1	CDX2-KO	chr9	123268576	123109514	2	STRBP	673	0.273251	0.678178	0.101168
3189	1	CDX2-KO	chr10	102644496	102658407	1	TRIM8	737	0.135769	0.682059	0.08559
17683	1	CDX2-KO	chr4	14888169	14470465	2	LINC00504	149	-0.196329	0.682059	-0.0463679
1782	1	CDX2-KO	chr1	167914215	167809388	2	ADCY10	1782	0.267308	0.686186	0.0796758
5533	1	CDX2-KO	chr12	53757034	53750447	2	CISTR	548	0.382814	0.686186	0.135004
7841	1	CDX2-KO	chr15	38040393	38062340	1	LINC02345	173	-0.198135	0.686186	-0.0368639
9376	1	CDX2-KO	chr16	84145287	84178767	1	DNAAF1	891	0.433018	0.686186	0.0960859
13224	1	CDX2-KO	chr2	38875934	38797729	2	DHX57	275	0.388555	0.686186	0.06826
20416	1	CDX2-KO	chr6	73354295	73353062	2	DPPA5	761	0.556927	0.686186	0.129858
23353	1	CDX2-KO	chr9	87042126	87008455	2	LOC440173	376	0.279932	0.686186	0.0299741
13954	1	CDX2-KO	chr2	168582943	168583018	1	MIR4774	1005	0.444135	0.687858	0.100594
16422	1	CDX2-KO	chr3	44578223	44599694	1	ZNF660	290	-0.691561	0.687858	-0.115798
23578	1	CDX2-KO	chr9	114099227	114086126	2	KIF12	601	-0.422109	0.687858	-0.122304
23662	1	CDX2-KO	chr9	124658467	124698631	1	MIR181A2HG	685	0.53573	0.687858	0.06951
5000	1	CDX2-KO	chr12	991190	912077	2	RAD52	15	-0.312213	0.688148	-0.124292
11371	1	CDX2-KO	chr19	1941149	1981338	1	CSNK1G2	75	0.409188	0.688148	0.133764
18550	1	CDX2-KO	chr5	6633343	6674386	1	SRD5A1	57	0.427351	0.689079	0.099168
20720	1	CDX2-KO	chr6	136289851	136256863	2	BCLAF1	1065	0.27002	0.690902	0.0741682
16144	1	CDX2-KO	chr3	4467281	3781352	2	SUMF1	12	-0.195037	0.693927	-0.148442
19572	1	CDX2-KO	chr5	177022633	176905005	2	UIMC1	1079	-0.363479	0.693927	-0.0936518
228	1	CDX2-KO	chr1	13303509	13322598	1	PRAMEF15	228	-2.07861	0.698365	-0.006448
817	1	CDX2-KO	chr1	52633344	52669683	1	SHISAL2A	817	-0.166584	0.698365	-0.0420279
1845	1	CDX2-KO	chr1	173824503	173858546	1	DARS2	1845	0.448669	0.698365	0.078314
2353	1	CDX2-KO	chr1	237042205	237833988	1	RYR2	2353	0.175969	0.698365	0.161122
4004	1	CDX2-KO	chr11	56463401	56462469	2	OR5M9	582	-1.09879	0.698365	-0.033718
4350	1	CDX2-KO	chr11	66975277	66977004	1	C11orf86	928	0.0303739	0.698365	0.0135302
4481	1	CDX2-KO	chr11	74493733	74491712	2	LIPT2	1059	0.253343	0.698365	0.175804
4633	1	CDX2-KO	chr11	96341427	96341534	1	MIR1260B	1211	-0.487473	0.698365	-0.094118
4752	1	CDX2-KO	chr11	114380045	114360635	2	LOC101928940	1330	-0.612256	0.698365	-0.060766
5559	1	CDX2-KO	chr12	54353661	54497688	1	LOC102724050	574	-0.202993	0.698365	-0.154336
6809	1	CDX2-KO	chr13	113864168	113866833	1	GAS6-DT	550	0.073661	0.698365	0.0244662
7465	1	CDX2-KO	chr14	96392111	96489427	1	AK7	647	-0.23445	0.698365	-0.0865859
7995	1	CDX2-KO	chr15	50355408	50275392	2	GABPB1	327	0.370359	0.698365	0.0670881
8470	1	CDX2-KO	chr15	100551922	100547765	2	PRKXP1	802	3.96671	0.698365	0.02927
9179	1	CDX2-KO	chr16	67160298	67154180	2	TRADD	694	0.366471	0.698365	0.125628
9213	1	CDX2-KO	chr16	67846732	67872567	1	NUTF2	728	0.265809	0.698365	0.159042
9458	1	CDX2-KO	chr16	89171767	89195492	1	CDH15	973	-0.190638	0.698365	-0.0992378
9728	1	CDX2-KO	chr17	8288497	8290092	1	RANGRF	242	0.276931	0.698365	0.0907421
9769	1	CDX2-KO	chr17	12081899	12081996	1	MIR744	283	0.307231	0.698365	0.0473821
10507	1	CDX2-KO	chr17	58328760	58301231	2	TSPOAP1	1021	-0.372682	0.698365	-0.125112
11471	1	CDX2-KO	chr19	4902867	4890437	2	ARRDC5	175	-0.446671	0.698365	-0.0476201
11996	1	CDX2-KO	chr19	31588196	31593781	1	THEG5	700	-0.318044	0.698365	-0.05005
12042	1	CDX2-KO	chr19	35115879	35124324	1	FXYD3	746	-0.679515	0.698365	-0.128738
13498	1	CDX2-KO	chr2	75569722	75469302	2	EVA1A	549	-0.33836	0.698365	-0.0877601
13621	1	CDX2-KO	chr2	99154998	99197626	1	MRPL30	672	0.282531	0.698365	0.0675238
15941	1	CDX2-KO	chr22	39097224	39104067	1	APOBEC3H	370	-0.519854	0.698365	-0.0760799
16552	1	CDX2-KO	chr3	49806245	49806137	2	MIR5193	420	0.676879	0.698365	0.0958279
17860	1	CDX2-KO	chr4	56466915	56503680	1	SRP72	326	0.364972	0.698365	0.0552299
18758	1	CDX2-KO	chr5	57899162	57890327	2	LINC02225	265	0.356929	0.698365	0.0528081
19762	1	CDX2-KO	chr6	15663058	15522801	2	DTNBP1	107	-0.271868	0.698365	-0.09008
21261	1	CDX2-KO	chr7	44141332	44138864	2	MYL7	317	-0.519354	0.698365	-0.120276
21456	1	CDX2-KO	chr7	83162930	82754013	2	PCLO	512	0.266914	0.698365	0.0984621
21902	1	CDX2-KO	chr7	140673993	140518420	2	DENND2A	958	-0.215956	0.698365	-0.102244
22408	1	CDX2-KO	chr8	48551567	48698510	1	LOC101929268	328	-0.254	0.698365	-0.120446
22685	1	CDX2-KO	chr8	101492432	101669726	1	GRHL2	605	0.193371	0.698365	0.112824
23176	1	CDX2-KO	chr9	35563899	35561831	2	FAM166B	199	-0.424174	0.698365	-0.050892
23371	1	CDX2-KO	chr9	89639814	89719759	1	UNQ6494	394	-0.297237	0.698365	-0.14
23685	1	CDX2-KO	chr9	127122883	127087332	2	ANGPTL2	708	-0.260165	0.698365	-0.0756761
17672	1	CDX2-KO	chr4	10684865	10486395	2	CLNK	138	0.545481	0.698633	0.0600659
16169	1	CDX2-KO	chr3	9398579	9349689	2	THUMPD3-AS1	37	0.270443	0.698849	0.173472
396	1	CDX2-KO	chr1	24965121	24899511	2	RUNX3	396	-0.234769	0.699555	-0.076568
9180	1	CDX2-KO	chr16	67159931	67164570	1	FBXL8	695	0.344717	0.699555	0.124174
9904	1	CDX2-KO	chr17	28041737	28196381	1	NLK	418	-0.140018	0.699555	-0.064256
19137	1	CDX2-KO	chr5	134005133	133971915	2	VDAC1	644	0.286995	0.699555	0.112162
5128	1	CDX2-KO	chr12	8822472	8887001	1	A2ML1	143	-0.233972	0.699591	-0.0724479
6218	1	CDX2-KO	chr12	130162459	130165740	1	FZD10	1233	-0.704862	0.699591	-0.104388
485	1	CDX2-KO	chr1	28643085	28589323	2	TAF12	485	0.279902	0.700035	0.0872641
10612	1	CDX2-KO	chr17	65641033	65528563	2	AXIN2	1126	0.15264	0.700035	0.0836621
16336	1	CDX2-KO	chr3	35744476	35744559	1	MIR128-2	204	-0.493747	0.700035	-0.059468
21330	1	CDX2-KO	chr7	56106576	56101569	2	CHCHD2	386	-2.04542	0.700035	-0.047282
23553	1	CDX2-KO	chr9	112333667	112217716	2	PTBP3	576	0.361839	0.700035	0.146792
2541	1	CDX2-KO	chr10	13099652	12896625	2	CCDC3	89	-0.255193	0.700276	-0.0997061
8619	1	CDX2-KO	chr16	2460080	2464963	1	TEDC2	134	0.323091	0.700276	0.100786
18639	1	CDX2-KO	chr5	35048135	34998101	2	AGXT2	146	-0.714323	0.700276	-0.0590841
7502	1	CDX2-KO	chr14	100882965	100883075	1	MIR127	684	-1.90703	0.703509	-0.046228
9755	1	CDX2-KO	chr17	10469559	10443290	2	MYH4	269	-0.71419	0.703509	-0.021136
8468	1	CDX2-KO	chr15	100372939	100437914	1	CERS3-AS1	800	-0.517837	0.710971	-0.041058
24414	1	CDX2-KO	chrX	75156732	75053172	2	ABCB7	451	0.494642	0.713003	0.0370781
4001	1	CDX2-KO	chr11	56360215	56361288	1	OR8J1	579	-1.29302	0.71303	-0.022632
24033	1	CDX2-KO	chrX	15790472	15823260	1	ZRSR2	70	-0.34074	0.71303	-0.0313
4385	1	CDX2-KO	chr11	68032864	68032922	1	MIR7113	963	-0.403814	0.713898	-0.174624
8694	1	CDX2-KO	chr16	4476306	4461680	2	NMRAL1	209	0.398592	0.713898	0.143508
19695	1	CDX2-KO	chr6	4610656	4611304	1	KU-MEL-3	40	0.470147	0.713898	0.134488
23750	1	CDX2-KO	chr9	129111189	129094810	2	CRAT	773	-0.374329	0.713898	-0.139914
24034	1	CDX2-KO	chrX	15787589	15785716	2	INE2	71	-0.263035	0.713898	-0.0415721
24818	1	CDX2-KO	chrX	151176653	151181465	1	GPR50	855	-0.299168	0.713898	-0.046374
9211	1	CDX2-KO	chr16	67847811	67828157	2	CENPT	726	0.274698	0.716377	0.166794
10208	1	CDX2-KO	chr17	41712326	41715969	1	GAST	722	0.67478	0.716377	0.076852
4437	1	CDX2-KO	chr11	71928701	71997597	1	RNF121	1015	0.317301	0.716616	0.074922
13176	1	CDX2-KO	chr2	31217545	31174681	2	CAPN14	227	0.438103	0.716616	0.0688
14185	1	CDX2-KO	chr2	203706475	203738912	1	CD28	1236	-0.202867	0.716616	-0.020204
14534	1	CDX2-KO	chr20	227258	229886	1	DEFB129	5	-0.561282	0.716616	-0.040352
15160	1	CDX2-KO	chr20	62183029	62202767	1	MTG2	631	0.542504	0.716616	0.113038
19292	1	CDX2-KO	chr5	141390157	141512979	1	PCDHGA8	799	0.20642	0.716616	0.0922041
24519	1	CDX2-KO	chrX	103687284	103691772	1	MORF4L2-AS1	556	-0.375848	0.716616	-0.094578
1992	1	CDX2-KO	chr1	200739558	200860704	1	CAMSAP2	1992	0.262893	0.71771	0.0594519
7244	1	CDX2-KO	chr14	69574837	69569816	2	CCDC177	426	0.528174	0.71771	0.136922
8937	1	CDX2-KO	chr16	29940885	29973052	1	TMEM219	452	-0.310105	0.71771	-0.104024
9625	1	CDX2-KO	chr17	5772926	6124427	1	WSCD1	139	0.295197	0.71771	0.111194
13035	1	CDX2-KO	chr2	12737367	12737444	1	MIR3125	86	-0.608716	0.71771	-0.113996
15122	1	CDX2-KO	chr20	58515379	58619888	1	APCDD1L-DT	593	-0.357468	0.71771	-0.083098
18767	1	CDX2-KO	chr5	60487713	60547657	1	PART1	274	0.489285	0.71771	0.03946
20706	1	CDX2-KO	chr6	133952170	133990432	1	TBPL1	1051	0.33089	0.71771	0.068626
21820	1	CDX2-KO	chr7	129774769	129774692	2	MIR96	876	0.444113	0.71771	0.347766
23540	1	CDX2-KO	chr9	111038458	110873263	2	LPAR1	563	0.322496	0.71771	0.077322
24040	1	CDX2-KO	chrX	16650158	16654670	1	S100G	77	-0.52079	0.71771	-0.033322
24324	1	CDX2-KO	chrX	57286706	57489196	1	FAAH2	361	0.415784	0.71771	0.035514
18530	1	CDX2-KO	chr5	1856568	1855970	2	LINC02116	37	-0.433601	0.718073	-0.185134
4347	1	CDX2-KO	chr11	66958376	66848233	2	PC	925	0.208023	0.719003	0.105812
5010	1	CDX2-KO	chr12	1970786	2697950	1	CACNA1C	25	-0.0996181	0.719003	-0.140534
5357	1	CDX2-KO	chr12	44921848	44508275	2	NELL2	372	0.216248	0.719003	0.0651361
12627	1	CDX2-KO	chr19	51142299	51153526	1	SIGLEC7	1331	0.816094	0.719003	0.029978
19816	1	CDX2-KO	chr6	26017732	26017085	2	HIST1H1A	161	-0.345607	0.719003	-0.169782
2675	1	CDX2-KO	chr10	35090642	35008551	2	CUL2	223	-0.0116182	0.71936	-0.00295395
8626	1	CDX2-KO	chr16	2531408	2530035	2	CEMP1	141	0.141353	0.71936	0.0669699
11521	1	CDX2-KO	chr19	6767588	6752160	2	SH2D3A	225	-0.240493	0.71936	-0.153612
12632	1	CDX2-KO	chr19	51311848	51330354	1	IGLON5	1336	0.336411	0.71936	0.051466
14782	1	CDX2-KO	chr20	31475293	31484905	1	REM1	253	-0.759509	0.71936	-0.023864
16882	1	CDX2-KO	chr3	113211003	113287459	1	BOC	750	-0.435608	0.71936	-0.143846
23339	1	CDX2-KO	chr9	83980616	83968083	2	HNRNPK	362	0.300745	0.71936	0.124668
5528	1	CDX2-KO	chr12	53508220	53506688	2	NPFF	543	-0.400454	0.719433	-0.0778481
19051	1	CDX2-KO	chr5	119154637	119154716	1	MIR5706	558	0.660182	0.720846	0.0490559
1711	1	CDX2-KO	chr1	161089599	161070995	2	NECTIN4	1711	-0.231302	0.723482	-0.104882
3840	1	CDX2-KO	chr11	33162371	33077188	2	CSTF3	418	0.221566	0.723482	0.0568441
4197	1	CDX2-KO	chr11	63506084	63516774	1	LGALS12	775	-0.755562	0.723482	-0.0847958
12675	1	CDX2-KO	chr19	52369917	52385795	1	ZNF880	1379	-1.5376	0.723482	-0.036814
19291	1	CDX2-KO	chr5	141387698	141512979	1	PCDHGB4	798	0.203553	0.723482	0.0907801
19446	1	CDX2-KO	chr5	158409773	158320683	2	LINC02227	953	-0.470143	0.723482	-0.0560719
20786	1	CDX2-KO	chr6	148272304	148552050	1	SASH1	1131	0.189921	0.723482	0.0912421
24635	1	CDX2-KO	chrX	120630150	120625793	2	C1GALT1C1	672	-0.473433	0.723482	-0.093612
2673	1	CDX2-KO	chr10	34815325	34109560	2	PARD3	221	0.12609	0.725283	0.142098
3854	1	CDX2-KO	chr11	34621093	34661057	1	EHF	432	0.272373	0.725283	0.062858
12742	1	CDX2-KO	chr19	53739333	53739419	1	MIR518A2	1446	1.35227	0.725283	0.048144
12743	1	CDX2-KO	chr19	53741313	53741407	1	MIR517C	1447	1.20254	0.725283	0.041576
16935	1	CDX2-KO	chr3	120682571	120628173	2	HGD	803	-0.137352	0.725283	-0.015882
19296	1	CDX2-KO	chr5	141412987	141512979	1	PCDHGA10	803	0.193521	0.725283	0.0846361
8638	1	CDX2-KO	chr16	2858170	2852727	2	PRSS22	153	0.348004	0.725877	0.16188
7280	1	CDX2-KO	chr14	73610945	73619888	1	ACOT6	462	-0.229542	0.728003	-0.0559121
20377	1	CDX2-KO	chr6	56844002	56864078	1	LOC101930010	722	-0.175117	0.728366	-0.0527222
5325	1	CDX2-KO	chr12	32106885	32383633	1	BICD1	340	-0.182929	0.729539	-0.0990899
16528	1	CDX2-KO	chr3	49166321	49162535	2	CCDC71	396	-0.462703	0.729539	-0.184034
22698	1	CDX2-KO	chr8	103154614	103154689	1	MIR3151	618	-0.585515	0.729539	-0.0434639
14353	1	CDX2-KO	chr2	224402085	224378698	2	FAM124B	1404	0.2453	0.731491	0.0355321
21437	1	CDX2-KO	chr7	77416400	77310751	2	GSAP	493	-0.406414	0.731733	-0.0908
7245	1	CDX2-KO	chr14	69611596	69715142	1	SUSD6	427	0.283509	0.732896	0.100844
8306	1	CDX2-KO	chr15	80152490	80186946	1	FAH	638	-0.31106	0.732896	-0.0900299
10444	1	CDX2-KO	chr17	50346092	50363138	1	XYLT2	958	-0.259902	0.732896	-0.0931481
17378	1	CDX2-KO	chr3	184241405	184241489	1	MIR1224	1246	1.17467	0.732896	0.095792
22597	1	CDX2-KO	chr8	86866442	87615219	1	CNBD1	517	-0.32808	0.732896	-0.113122
23916	1	CDX2-KO	chr9	136996803	136994635	2	CLIC3	939	-0.94013	0.734323	-0.18607
929	1	CDX2-KO	chr1	67430415	67407810	2	SERBP1	929	0.281269	0.736993	0.108584
16145	1	CDX2-KO	chr3	3799437	3847703	1	LRRN1	13	-0.280055	0.736993	-0.0831459
22063	1	CDX2-KO	chr7	156893230	156677791	2	LMBR1	1119	-0.259137	0.736993	-0.103244
17000	1	CDX2-KO	chr3	126517773	126481281	2	UROC1	868	-0.491641	0.739091	-0.065952
15698	1	CDX2-KO	chr22	23433564	23435071	1	LINC01659	127	-0.26977	0.739262	-0.108512
7593	1	CDX2-KO	chr14	101561351	101563452	1	DIO3	775	-0.163288	0.739275	-0.154644
17922	1	CDX2-KO	chr4	70518540	70532742	1	AMTN	388	-0.247567	0.739275	-0.021768
6733	1	CDX2-KO	chr13	102799049	102841535	1	BIVM	474	0.170688	0.742281	0.027064
16912	1	CDX2-KO	chr3	119146068	118900557	2	IGSF11	780	0.284178	0.742281	0.07699
18115	1	CDX2-KO	chr4	102760994	102631488	2	MANBA	581	-0.225064	0.742281	-0.101468
23649	1	CDX2-KO	chr9	123115477	123109494	2	MIR600HG	672	0.307055	0.742281	0.0595321
242	1	CDX2-KO	chr1	15438439	15449242	1	CTRC	242	-1.10061	0.743452	-0.11062
2869	1	CDX2-KO	chr10	71212570	71302864	1	UNC5B	417	-0.140755	0.743452	-0.0884818
4384	1	CDX2-KO	chr11	68030617	68036644	1	NDUFS8	962	-0.366939	0.743452	-0.105168
5983	1	CDX2-KO	chr12	109477544	109448656	2	KCTD10	998	0.139533	0.743452	0.03902
7937	1	CDX2-KO	chr15	43692886	43699222	1	CKMT1A	269	1.47833	0.743452	0.0384259
11085	1	CDX2-KO	chr18	35241030	35267133	1	ZNF397	173	0.360346	0.743452	0.091234
11856	1	CDX2-KO	chr19	17448567	17435509	2	TMEM221	560	-0.224005	0.743452	-0.059842
12112	1	CDX2-KO	chr19	36605276	36544386	2	ZNF529	816	-0.353255	0.743452	-0.060796
13041	1	CDX2-KO	chr2	15690782	15744339	1	LINC01804	92	0.194837	0.743452	0.0641499
17056	1	CDX2-KO	chr3	130746829	130678935	2	PIK3R4	924	0.25366	0.743452	0.0548141
21598	1	CDX2-KO	chr7	100367530	100400099	1	PILRA	654	0.22077	0.743452	0.042464
22305	1	CDX2-KO	chr8	29263124	29067279	2	KIF13B	225	0.261743	0.743452	0.0908841
24203	1	CDX2-KO	chrX	48277578	48186220	2	SSX5	240	-0.632732	0.743452	-0.03508
24897	1	CDX2-KO	chrX	154490690	154487306	2	SLC10A3	934	-0.476575	0.743452	-0.152624
11456	1	CDX2-KO	chr19	4457822	4444999	2	UBXN6	160	0.282871	0.744043	0.083706
14988	1	CDX2-KO	chr20	45515624	45512461	2	SPINT3	459	0.960669	0.744625	0.0513339
19318	1	CDX2-KO	chr5	142698070	142592178	2	FGF1	825	0.260795	0.744625	0.0820821
6569	1	CDX2-KO	chr13	63328094	63183101	2	LINC00376	310	0.143013	0.74465	0.014336
6745	1	CDX2-KO	chr13	106653916	106672163	1	LINC00443	486	0.412996	0.74465	0.033744
6786	1	CDX2-KO	chr13	112754693	112745449	2	ATP11A-AS1	527	0.233002	0.74465	0.03144
12754	1	CDX2-KO	chr19	53787890	53787956	1	MIR372	1458	1.02229	0.74465	0.092052
10544	1	CDX2-KO	chr17	60149936	60170899	1	CA4	1058	-0.226606	0.745969	-0.0627479
12173	1	CDX2-KO	chr19	38899700	38908893	1	NFKBIB	877	0.381933	0.747331	0.116662
17795	1	CDX2-KO	chr4	44016861	44022063	1	LINC02475	261	-0.462165	0.747331	-0.053078
20270	1	CDX2-KO	chr6	43516990	43511827	2	YIPF3	615	0.256235	0.747331	0.0684041
12549	1	CDX2-KO	chr19	49506816	49526333	1	FCGRT	1253	-0.547082	0.747848	-0.113498
24129	1	CDX2-KO	chrX	37685759	37732130	1	XK	166	1.08527	0.747848	0.050502
6873	1	CDX2-KO	chr14	21042226	21044234	1	RNASE7	55	-0.188091	0.748073	-0.0794038
10804	1	CDX2-KO	chr17	78782297	78674048	2	CYTH1	1318	-0.260816	0.748073	-0.0818219
12340	1	CDX2-KO	chr19	44113145	44105463	2	LOC100379224	1044	-0.368608	0.748073	-0.0704601
12563	1	CDX2-KO	chr19	49766968	49807112	1	AP2A1	1267	-0.234648	0.748073	-0.128356
18768	1	CDX2-KO	chr5	60700190	60596912	2	DEPDC1B	275	0.330313	0.748073	0.065612
19297	1	CDX2-KO	chr5	141417645	141512979	1	PCDHGB7	804	0.223156	0.748073	0.0902761
216	1	CDX2-KO	chr1	12857086	12861909	1	PRAMEF2	216	2.27017	0.748232	0.02591
245	1	CDX2-KO	chr1	15526534	15490832	2	CASP9	245	-0.146517	0.748232	-0.102844
1801	1	CDX2-KO	chr1	169460669	169394870	2	CCDC181	1801	0.294144	0.748232	0.0177479
2043	1	CDX2-KO	chr1	203494143	203508864	1	OPTC	2043	-0.405177	0.748232	-0.118556
2076	1	CDX2-KO	chr1	205568885	205602918	1	MFSD4A	2076	-0.341382	0.748232	-0.0817439
2298	1	CDX2-KO	chr1	230978981	231000595	1	ARV1	2298	0.420849	0.748232	0.0964261
2498	1	CDX2-KO	chr10	5890203	5937594	1	FBH1	46	-0.246459	0.748232	-0.0689559
3068	1	CDX2-KO	chr10	94938658	94989390	1	CYP2C9	616	-0.585856	0.748232	-0.05284
3338	1	CDX2-KO	chr10	123135962	123137741	1	HMX3	886	0.471419	0.748232	0.187644
4092	1	CDX2-KO	chr11	60455752	60470760	1	MS4A1	670	0.723472	0.748232	0.020368
4233	1	CDX2-KO	chr11	64368602	64368703	1	MIR1237	811	-0.139892	0.748232	-0.0644978
4760	1	CDX2-KO	chr11	115333577	115340262	1	LOC105369509	1338	0.737713	0.748232	0.028792
4833	1	CDX2-KO	chr11	119381778	119526664	1	USP2-AS1	1411	-0.166102	0.748232	-0.0675997
4984	1	CDX2-KO	chr11	134436473	134505661	1	LOC283177	1562	-0.316358	0.748232	-0.0630479
5219	1	CDX2-KO	chr12	14365632	14502935	1	ATF7IP	234	-0.216542	0.748232	-0.0630779
5493	1	CDX2-KO	chr12	52618559	52607570	2	KRT73	508	0.877187	0.748232	0.0456821
5631	1	CDX2-KO	chr12	56646068	56638175	2	ATP5F1B	646	-0.278563	0.748232	-0.106234
6407	1	CDX2-KO	chr13	38545299	38533343	2	LINC00437	148	0.438149	0.748232	0.030094
8129	1	CDX2-KO	chr15	65719332	65719246	2	MIR4511	461	-1.41987	0.748232	-0.02436
8333	1	CDX2-KO	chr15	82714026	82710471	2	LOC338963	665	0.17128	0.748232	0.0461901
8577	1	CDX2-KO	chr16	1943326	1938210	2	MSRB1	92	-0.335461	0.748232	-0.13729
10563	1	CDX2-KO	chr17	62458658	62613664	1	TLK2	1077	0.318838	0.748232	0.100242
10781	1	CDX2-KO	chr17	77089417	77089497	1	MIR6516	1295	-0.366238	0.748232	-0.267154
12594	1	CDX2-KO	chr19	50511353	50505998	2	JOSD2	1298	-0.327457	0.748232	-0.176388
12657	1	CDX2-KO	chr19	51890950	51855802	2	ZNF577	1361	0.397048	0.748232	0.024966
14440	1	CDX2-KO	chr2	233760248	233773299	1	UGT1A1	1491	-1.37874	0.748232	-0.017294
15465	1	CDX2-KO	chr21	41167801	41282518	1	BACE2	221	0.259768	0.748232	0.0518061
18036	1	CDX2-KO	chr4	86594315	86815171	1	PTPN13	502	-0.339689	0.748232	-0.102064
18058	1	CDX2-KO	chr4	88523810	88708542	1	HERC3	524	-0.248307	0.748232	-0.0904759
18363	1	CDX2-KO	chr4	158769138	158908049	1	FNIP2	829	-0.361063	0.748232	-0.118032
23535	1	CDX2-KO	chr9	110208189	110190048	2	C9orf152	558	0.380684	0.748232	0.0782581
1437	1	CDX2-KO	chr1	151791416	151770107	2	TDRKH	1437	-0.344893	0.748434	-0.0785839
6480	1	CDX2-KO	chr13	46486506	46455135	2	LINC01198	221	-0.233208	0.748434	-0.110642
7912	1	CDX2-KO	chr15	42273233	42356935	1	GANC	244	-0.366339	0.748434	-0.066404
10247	1	CDX2-KO	chr17	42745037	42700275	2	EZH1	761	0.134379	0.748434	0.021872
17140	1	CDX2-KO	chr3	142448062	142306607	2	XRN1	1008	0.384903	0.748434	0.0836739
19016	1	CDX2-KO	chr5	112707498	112846239	1	APC	523	0.301529	0.748434	0.0784761
16682	1	CDX2-KO	chr3	58214697	58192257	2	DNASE1L3	550	-0.560149	0.750023	-0.0922779
825	1	CDX2-KO	chr1	53196429	53214197	1	CPT2	825	0.335882	0.750769	0.06005
22839	1	CDX2-KO	chr8	133571940	133454848	2	ST3GAL1	759	0.135355	0.750769	0.082318
10756	1	CDX2-KO	chr17	76376584	76387860	1	SPHK1	1270	-0.257229	0.751904	-0.092492
14033	1	CDX2-KO	chr2	177256010	177255945	2	MIR3128	1084	0.30446	0.751904	0.135558
14881	1	CDX2-KO	chr20	36574553	36612384	1	TGIF2-RAB5IF	352	0.153252	0.751904	0.0963319
21254	1	CDX2-KO	chr7	44051766	44051829	1	MIR6837	310	-0.424542	0.751904	-0.0234699
14943	1	CDX2-KO	chr20	43726998	43726164	2	GTSF1L	414	0.415815	0.752698	0.0868882
16819	1	CDX2-KO	chr3	101561862	101566446	1	TRMT10C	687	-0.0930545	0.753264	-0.0205859
5445	1	CDX2-KO	chr12	50167533	50129306	2	CERS5	460	-0.254327	0.754798	-0.0603338
19629	1	CDX2-KO	chr5	180209153	180100791	2	RASGEF1C	1136	0.0937353	0.754798	0.0312321
1436	1	CDX2-KO	chr1	151763564	151759643	2	MRPL9	1436	0.342717	0.755275	0.0552599
17261	1	CDX2-KO	chr3	161104696	161253532	1	NMD3	1129	0.34361	0.755275	0.077258
318	1	CDX2-KO	chr1	20290919	20354894	1	VWA5B1	318	-0.299681	0.755328	-0.099142
1420	1	CDX2-KO	chr1	151197949	151249536	1	PIP5K1A	1420	0.387642	0.755328	0.06855
6002	1	CDX2-KO	chr12	110502117	110491097	2	VPS29	1017	-0.58956	0.755328	-0.09204
7285	1	CDX2-KO	chr14	73787360	73803270	1	LOC100506476	467	0.176169	0.755328	0.0613501
7874	1	CDX2-KO	chr15	40770080	40772449	1	C15orf62	206	0.533028	0.755328	0.127656
8970	1	CDX2-KO	chr16	30658431	30670814	1	FBRS	485	-0.262793	0.755328	-0.161626
11389	1	CDX2-KO	chr19	2328620	2321517	2	LSM7	93	-0.175878	0.755328	-0.0733601
13205	1	CDX2-KO	chr2	37157065	37099210	2	EIF2AK2	256	0.398444	0.755328	0.0562979
18980	1	CDX2-KO	chr5	100903266	100806935	2	ST8SIA4	487	0.187657	0.755328	0.025978
19135	1	CDX2-KO	chr5	133913677	133917269	1	WSPAR	642	-0.485973	0.755328	-0.11335
23287	1	CDX2-KO	chr9	70258962	70354888	1	SMC5	310	0.238743	0.755328	0.0475861
11288	1	CDX2-KO	chr18	79863668	79900184	1	KCNG2	376	-0.208857	0.755367	-0.033344
20292	1	CDX2-KO	chr6	44313326	44299654	2	AARS2	637	-0.336012	0.755367	-0.06735
4283	1	CDX2-KO	chr11	65558930	65538560	2	LTBP3	861	-0.287038	0.756335	-0.147942
15316	1	CDX2-KO	chr21	29019378	29004384	2	RWDD2B	72	0.133495	0.756335	0.0412001
16098	1	CDX2-KO	chr22	49960513	49964080	1	PIM3	527	-0.22647	0.756335	-0.172542
7981	1	CDX2-KO	chr15	48645849	48408306	2	FBN1	313	0.291664	0.761003	0.073368
13961	1	CDX2-KO	chr2	169362685	169127109	2	LRP2	1012	0.281958	0.761242	0.08501
19788	1	CDX2-KO	chr6	22147193	22134957	2	NBAT1	133	-0.25962	0.761242	-0.028886
20493	1	CDX2-KO	chr6	89352848	89326625	2	UBE2J1	838	0.409204	0.761242	0.122408
23345	1	CDX2-KO	chr9	85742029	85546539	2	AGTPBP1	368	0.22038	0.761242	0.0880159
[truncated: 22,277 more rows]

## Sheet: Het vs. WT (ExeM-Late-Peaks)
	group	group_name	seqnames	idx	start	end	Log2FC	FDR	MeanDiff		ArchR
[truncated: 156,103 more rows]

[truncated: 1 more sheets: KO vs. WT (ExeM-Late-Peaks)]
