# Supplementary material for: CDX2 dose-dependently influences the gene regulatory network underlying human extraembryonic mesoderm development
Source: Biol Open. 2024 Mar 19;13(3):bio060323. doi: 10.1242/bio.060323 (PMC10979512; doi:10.1242/bio.060323)
Supplement: Table S4. Shared differentially expressed genes (DEGs) or Peaks in CDX2 and TBXT dosage series relative to WT. [file biolopen-13-060323-TableS4.xlsx]

## Sheet: CDX2 and TBXT Overlap - DEGs
Cluster 1: ExeM-Late		Comparisons:
abs(log2FC)>= 0.25		TBXT-Het vs. WT	TBXT-KO vs. WT
Padj <=0.05		CDX2-Het vs. WT	CDX2-KO vs. WT
tbxt.hetup_tbxt.KOup	tbxt.hetup_cdx2.hetup	tbxt.hetup_cdx2.hetdown	tbxt.hetup_cdx2.KOup	tbxt.hetup_cdx2.KOdown	tbxt.hetdown_tbxt.KOup	tbxt.hetdown_tbxt.KOdown	tbxt.hetdown_cdx2.hetup	tbxt.hetdown_cdx2.hetdown	tbxt.hetdown_cdx2.KOup	tbxt.hetdown_cdx2.KOdown	tbxt.KOup_cdx2.hetup	tbxt.KOup_cdx2.hetdown	tbxt.KOup_cdx2.KOup	tbxt.KOup_cdx2.KOdown	tbxt.KOdown_cdx2.hetup	tbxt.KOdown_cdx2.hetdown	tbxt.KOdown_cdx2.KOup	tbxt.KOdown_cdx2.KOdown	cdx2.hetup_cdx2.KOup	cdx2.hetup_cdx2.KOdown	cdx2.hetdown_cdx2.KOdown	tbxt.hetup_tbxt.KOup_cdx2.KOdown	tbxt.hetup_cdx2.hetup_cdx2.KOup	tbxt.hetup_cdx2.hetdown_cdx2.KOdown	tbxt.hetdown_tbxt.KOup_cdx2.hetdown	tbxt.hetdown_tbxt.KOup_cdx2.KOdown	tbxt.hetdown_tbxt.KOdown_cdx2.hetup	tbxt.hetdown_tbxt.KOdown_cdx2.hetdown	tbxt.hetdown_tbxt.KOdown_cdx2.KOup	tbxt.hetdown_cdx2.hetup_cdx2.KOup	tbxt.hetdown_cdx2.hetdown_cdx2.KOdown	tbxt.KOup_cdx2.hetup_cdx2.KOup	tbxt.KOup_cdx2.hetdown_cdx2.KOdown	tbxt.KOdown_cdx2.hetup_cdx2.KOup	tbxt.KOdown_cdx2.hetdown_cdx2.KOdown	tbxt.hetdown_tbxt.KOup_cdx2.hetdown_cdx2.KOdown	tbxt.hetdown_tbxt.KOdown_cdx2.hetup_cdx2.KOup
IGFBP3	MRS2	KCNN2	MRS2	KCNN2	TMEM178B	DMD	ASPM	DMD	ASPM	TMEM178B	RPL37A	TMEM178B	IGFBP7	TMEM178B	DIAPH3	ANK3	FAT3	ANK3	AL442636.1	TTTY14	AF117829.1	SERINC5	MRS2	KCNN2	TMEM178B	TMEM178B	DIAPH3	DMD	DIAPH3	ASPM	TMEM178B	MT-ND3	TMEM178B	DIAPH3	ANK3	TMEM178B	DIAPH3
SERINC5	INPP4B	NCKAP5	INPP4B	LRP1B		DIAPH3	DIAPH3	TMEM178B	DIAPH3	LRRN1	RPS27	ZNF138	MT-ND3	LINC02694		PCAT14	DIAPH3	PCAT14	PKIB	ZNF506	PCMTD1		INPP4B	NCKAP5						DIAPH3	LRRN1	RPS21			PCAT14
LINC02315	DKK2	CTSV		SERINC5		FGF13		AC068587.4	GRID2		MT-ND3		RPS21	EPB41L3		CD55		CD55	LINC00458		RTN4			CTSV								RPL36A			CD55
EPAS1				NCKAP5				LRRN1			RPL37		FBLN1	SERINC5		BMPER		DCDC2	MRS2		CDH1											LINC00458			DCDC2
CCBE1				CTSV							RPS21		S100A11	ANKS1A		DCDC2		ANGPT1	INPP4B		STT3B											TMSB10			LSAMP
				MEIS2							RPS28		RPL36A			LSAMP		LSAMP	CEBPD		FOCAD
				GREB1L							RPL36		CDON			DMD		DTNA	SPINK5		AHNAK
				ADAMTS18							RPL38		LINC00458					LINC01515	RPL36A		AC022140.1
											PRKCH		TMSB10						MT-ND3		NUDT4
											RPL36A								GREM2		ZMAT4
											RPL35A								L3MBTL4		LHFPL2
											LINC00458								GABRB3		NINL
											RPLP1								TMSB10		OPHN1
											RPL28								WWC1		LYPD6
											TMSB10								PLPP3		KDM7A
											RPL39								RPL34		AC009262.1
																			RPS21		EPB41L5
																			SLC7A2		PRTG
																			ASPM		PRKN
																			TRIM24		PHF21A
																			MT-ND4L		CLCN5
																			MT-ATP8		CTSV
																			DIAPH3		TRPM7
																					CTTNBP2
																					RCOR3
																					RASGRP1
																					SDK1
																					TPST1
																					FRAS1
																					SOX5
																					KCNK1
																					SSBP2
																					ITM2B
																					TSPAN5
																					SHTN1
																					C15orf41
																					RNF43
																					RIMS2
																					PTPN13
																					BOC
																					PCAT14
																					FZD6
																					ANK3
																					SLC8A1
																					ZC4H2
																					FYN
																					RASSF8
																					ATP2B4
																					PRSS12
																					TENM4
																					ISL1
																					LGR4
																					AGL
																					AC098829.1
																					ADAMTS9-AS2
																					TTLL7
																					GALNT11
																					FRRS1
																					BMP2K
																					GLI3
																					BICD1
																					PTPRZ1
																					CD55
																					PCDH11Y
																					MANEA
																					SLC8A1-AS1
																					CDH11
																					C1orf21
																					CNIH3
																					LSAMP
																					SCN8A
																					SEMA3E
																					RASSF9
																					DSP
																					IKZF2
																					ADAM22
																					UNC5B
																					COL19A1
																					SLC35F3
																					MAPK10
																					SHROOM3
																					KCNN2
																					RESF1
																					SATB2
																					MYO3A
																					COL6A6
																					RALYL
																					LINC00348
																					LINC02772
																					SLC2A1
																					GPC5
																					LRRN1
																					ENG
																					RAPGEF5
																					SBSPON
																					SLC16A9
																					XKR4
																					HIST1H1D
																					MXRA5
																					HSD17B7
																					COL4A2
																					DCDC2
																					AC002069.2
																					CYSLTR2
																					AC023480.1
																					HEY1
																					MANEA-DT
																					AC105383.1
																					NCKAP5
																					TMEM178B
																					CXCL12
																					LINC02144
																					GPLD1
																					ECHDC3

## Sheet: TBXT Het vs. WT - DEGs
	p_val	avg_log2FC	pct.1	pct.2	p_val_adj		Seurat
CSGALNACT1	2.52592e-23	0.67441	0.652	0.495	6.87025e-19		TBXT-Het vs. WT
AL589740.1	2.31867e-28	0.518389	0.343	0.169	6.30656e-24		Unfiltered
MRS2	1.38331e-33	0.504712	0.618	0.422	3.76246e-29		Differentially Expressed Genes
IGFBP3	1.08959e-20	0.490601	0.69	0.539	2.96359e-16
SESN3	8.8356e-24	0.471728	0.943	0.863	2.40319e-19
KCNN2	1.01733e-10	0.438289	0.542	0.438	2.76703e-06
PRKCA	1.95688e-11	0.404602	0.657	0.547	5.32253e-07
NRG1	6.37801e-08	0.378562	0.612	0.523	0.00173476
LRP1B	2.48278e-31	0.374131	0.997	0.975	6.7529e-27
SERINC5	1.09176e-21	0.373358	0.818	0.675	2.96947e-17
CDH20	0.00013241	0.349184	0.333	0.269	1
LINC02315	1.82712e-11	0.34018	0.684	0.602	4.9696e-07
AC015522.1	6.49985e-06	0.32435	0.635	0.557	0.176789
DNAJC15	5.97971e-14	0.316759	0.848	0.78	1.62642e-09
LINC02694	0.0224429	0.312	0.502	0.461	1
PDZRN4	0.000144667	0.307342	0.302	0.245	1
ERBB4	4.95068e-11	0.306012	0.575	0.453	1.34653e-06
NCKAP5	7.05063e-09	0.299609	0.595	0.505	0.00019177
GAB2	2.76484e-14	0.296731	0.933	0.87	7.52008e-10
MANBA	7.49801e-19	0.285226	0.992	0.984	2.03938e-14
EPAS1	7.88749e-15	0.284996	0.957	0.915	2.14532e-10
INPP4B	3.50355e-08	0.28208	0.392	0.293	0.000952931
CTSV	1.81536e-11	0.279976	0.954	0.917	4.93761e-07
TBC1D9	4.54257e-13	0.27972	0.948	0.906	1.23553e-08
MARK1	1.73068e-08	0.278579	0.977	0.961	0.000470727
EDIL3	5.18112e-06	0.273485	0.603	0.541	0.140921
MEIS2	3.6184e-08	0.27147	0.885	0.813	0.000984169
DNAJC6	2.02093e-09	0.265901	0.724	0.628	5.49672e-05
MAGI3	1.32658e-12	0.26545	0.995	0.991	3.60818e-08
GREB1L	1.92838e-09	0.263586	0.477	0.371	5.245e-05
FHOD3	1.5552e-05	0.262962	0.268	0.204	0.422999
ADAMTS18	6.79617e-12	0.262745	0.919	0.835	1.84849e-07
ENPEP	3.6481e-13	0.260375	0.836	0.738	9.92246e-09
DGKI	1.69761e-07	0.258087	0.428	0.34	0.00461734
PLA2G2A	3.32855e-07	0.257107	0.403	0.308	0.00905333
DKK2	1.80562e-06	0.25596	0.182	0.117	0.049111
ATP2B1	6.11426e-15	0.254486	0.998	0.994	1.66302e-10
CCBE1	2.321e-08	0.253614	0.575	0.472	0.00063129
RPL27	3.80561e-18	0.248529	0.932	0.871	1.03509e-13
THRB	7.42532e-07	0.248342	0.792	0.722	0.0201961
UNC5C	0.000444595	0.247668	0.69	0.65	1
DBI	7.81385e-11	0.247496	0.918	0.873	2.12529e-06
S100A11	3.98186e-11	0.246994	0.745	0.649	1.08303e-06
AP000787.1	1.51382e-13	0.24629	0.485	0.347	4.11743e-09
SLC4A8	5.79783e-08	0.246047	0.741	0.655	0.00157695
BCKDHB	1.33783e-08	0.244793	0.889	0.844	0.000363877
MTSS1	1.44947e-06	0.244184	0.294	0.217	0.0394242
EDNRB	5.99192e-09	0.244161	0.515	0.412	0.000162974
ZNF506	5.81821e-23	0.243821	0.317	0.161	1.5825e-18
ALDH1A2	0.000150939	0.243143	0.543	0.483	1
SLC22A23	2.57058e-10	0.239577	0.903	0.833	6.99171e-06
RNF152	3.01181e-09	0.238683	0.39	0.288	8.19182e-05
COX6A1	1.36446e-15	0.237968	0.836	0.734	3.71119e-11
SH3BP5	2.6631e-10	0.235061	0.417	0.309	7.24337e-06
BARX2	3.25337e-08	0.234319	0.41	0.321	0.000884885
P2RY6	1.26663e-09	0.234165	0.582	0.475	3.44511e-05
TMTC1	1.48534e-06	0.23407	0.844	0.778	0.0403998
FNIP2	1.8108e-05	0.232935	0.392	0.322	0.49252
FUT8	2.78389e-11	0.23292	0.996	0.993	7.5719e-07
LRRTM4	7.69529e-08	0.232036	0.957	0.962	0.00209304
CPEB4	2.13735e-13	0.227882	0.686	0.57	5.81337e-09
FBN2	6.17971e-05	0.227034	0.839	0.783	1
SH3KBP1	7.78594e-11	0.227018	0.822	0.741	2.1177e-06
DIAPH2	3.76017e-09	0.22399	0.963	0.953	0.000102273
ENPP1	2.65768e-06	0.223733	0.45	0.375	0.0722862
SDK1	6.71264e-07	0.2232	0.992	0.99	0.0182577
ANKS1A	3.36161e-06	0.222769	0.928	0.899	0.0914324
DENND4C	2.26301e-09	0.222691	0.877	0.802	6.15516e-05
NRIP1	7.35489e-11	0.221586	0.974	0.937	2.00046e-06
TTTY14	5.19079e-08	0.221579	0.751	0.678	0.00141184
PRKCH	5.01204e-13	0.220233	0.662	0.533	1.36322e-08
ACPP	1.07637e-08	0.218385	0.261	0.176	0.000292761
SLC8A1-AS1	4.96725e-08	0.217735	0.647	0.571	0.00135104
RPS27A	4.32462e-21	0.217691	0.998	0.998	1.17625e-16
PPARG	4.85434e-08	0.21701	0.859	0.793	0.00132033
SEMA5A	0.00570062	0.216707	0.22	0.181	1
RPS25	2.90132e-17	0.214078	0.988	0.966	7.8913e-13
AC005562.1	5.52239e-10	0.21332	0.794	0.708	1.50204e-05
TRPM7	2.90522e-08	0.211584	0.993	0.987	0.00079019
ACTC1	5.64295e-09	0.211032	0.448	0.347	0.000153483
ENC1	4.03083e-08	0.210966	0.501	0.407	0.00109634
NDUFA4	3.87851e-11	0.210947	0.851	0.799	1.05492e-06
SLC8A1	2.11342e-05	0.210674	0.986	0.977	0.57483
MDK	3.34264e-09	0.208883	0.807	0.738	9.09165e-05
RPS21	4.14752e-11	0.207701	0.945	0.889	1.12808e-06
BZW2	2.7093e-10	0.206387	0.762	0.675	7.36903e-06
H2AFJ	1.62066e-11	0.205629	0.491	0.378	4.40803e-07
RAPGEF5	0.000211765	0.205088	0.573	0.503	1
WNT6	3.56692e-12	0.203749	0.499	0.376	9.70166e-08
OSBPL9	2.84035e-07	0.202682	0.948	0.934	0.00772548
TLE4	2.99769e-07	0.20217	0.888	0.833	0.00815341
PCDH11X	0.000208901	0.20154	0.938	0.934	1
SLC3A2	3.47089e-06	0.200213	0.834	0.778	0.0944048
HLA-C	7.13524e-11	0.200103	0.515	0.4	1.94071e-06
B4GALT6	0.00982216	0.199192	0.647	0.609	1
TBX20	7.38021e-06	0.199032	0.348	0.267	0.200734
AP003086.1	1.17334e-08	0.198934	0.472	0.378	0.000319136
CHN1	2.22839e-07	0.198337	0.84	0.796	0.006061
TNFRSF19	2.53646e-07	0.196837	0.567	0.489	0.00689891
TANC2	3.18907e-09	0.195805	0.992	0.985	8.67395e-05
RERE	4.75993e-12	0.195392	0.998	0.995	1.29465e-07
HAND1	2.74341e-08	0.194507	0.683	0.606	0.000746179
ID1	4.57688e-09	0.194487	0.924	0.863	0.000124487
GLB1	1.1504e-10	0.193577	0.7	0.607	3.12897e-06
CLDN4	1.76197e-11	0.192774	0.351	0.24	4.79238e-07
ADGRL2	2.89898e-09	0.192359	0.996	0.996	7.88494e-05
ANO4	9.43635e-05	0.191574	0.522	0.45	1
MYO1B	2.06299e-09	0.189735	0.92	0.879	5.61114e-05
TMEM51	2.30917e-05	0.189057	0.427	0.357	0.62807
ADAMTS12	0.00201835	0.187879	0.29	0.244	1
RYR2	7.65381e-05	0.187121	0.984	0.978	1
MALAT1	3.6113e-09	0.18679	1	1	9.82237e-05
ITM2B	1.86163e-06	0.186363	0.885	0.844	0.0506346
RPL38	2.38596e-08	0.185235	0.881	0.815	0.000648957
SFMBT2	1.59457e-07	0.184736	0.874	0.815	0.00433708
TMBIM6	5.24239e-08	0.183512	0.787	0.718	0.00142588
ZNF138	1.05495e-07	0.18317	0.439	0.352	0.00286935
SPINT2	2.59322e-08	0.182989	0.776	0.691	0.000705329
CDKN1C	1.15025e-07	0.182245	0.254	0.177	0.00312857
AC009315.1	2.24208e-07	0.180407	0.67	0.579	0.00609824
ALCAM	5.63829e-05	0.180008	0.905	0.859	1
ATP10D	5.50986e-10	0.179943	0.311	0.205	1.49863e-05
GPR157	1.48556e-09	0.179674	0.537	0.434	4.04056e-05
AC013652.1	0.00012474	0.179124	0.301	0.24	1
PDCD4	9.19265e-06	0.178451	0.679	0.61	0.250031
TENM3	8.35099e-07	0.178121	0.987	0.985	0.0227139
GNG5	1.47657e-12	0.178046	0.542	0.409	4.01613e-08
CREB3L2	8.2015e-07	0.177848	0.819	0.754	0.0223073
BOC	4.8819e-08	0.177095	0.726	0.638	0.00132783
PCNX4	0.000181769	0.176939	0.817	0.782	1
AC015923.1	3.61945e-10	0.176837	0.464	0.35	9.84454e-06
FOXO3	8.33615e-07	0.176361	0.703	0.624	0.0226735
ZFHX3	7.97994e-08	0.176122	0.971	0.93	0.00217046
EPB41L3	0.0124714	0.174301	0.641	0.604	1
JADE3	2.22225e-07	0.174282	0.888	0.837	0.0060443
FOS	5.16509e-12	0.17409	0.149	0.07	1.40485e-07
NEAT1	0.000113144	0.173427	0.928	0.897	1
SLC44A5	4.6572e-07	0.173126	0.243	0.169	0.0126671
REV3L	3.49546e-07	0.172125	0.851	0.783	0.0095073
COX6C	5.91739e-12	0.171612	0.636	0.504	1.60947e-07
PTEN	2.97477e-07	0.170908	0.811	0.744	0.00809107
MSX2	6.59976e-08	0.170735	0.663	0.586	0.00179507
RHOB	1.93828e-07	0.170281	0.381	0.3	0.00527193
DDT	1.16475e-10	0.170063	0.678	0.558	3.16802e-06
TRIM33	4.12649e-06	0.169969	0.926	0.909	0.112236
TRIM55	6.5707e-08	0.169278	0.235	0.153	0.00178716
CSF2RA	5.09747e-09	0.16902	0.327	0.23	0.000138646
MYL12A	1.14959e-10	0.168855	0.534	0.412	3.12678e-06
NDUFB4	7.62642e-10	0.168844	0.603	0.484	2.07431e-05
RNF149	2.43259e-07	0.168429	0.778	0.704	0.0066164
PRDX1	1.91128e-07	0.167691	0.895	0.85	0.00519849
CBR3-AS1	9.64385e-08	0.16748	0.409	0.319	0.00262303
ZNF90	2.35498e-08	0.167464	0.858	0.817	0.000640532
FAM110B	1.34123e-06	0.167094	0.899	0.848	0.0364801
RPL21	3.2163e-12	0.167003	0.993	0.984	8.74802e-08
TMTC2	0.000106635	0.166471	0.929	0.897	1
BCL2L11	7.11152e-05	0.165944	0.266	0.207	1
LINC01278	5.8891e-07	0.165725	0.871	0.821	0.0160178
DPP10	0.129618	0.165474	0.426	0.41	1
MID1	1.30442e-06	0.165344	0.927	0.885	0.0354788
AFAP1L2	1.92526e-06	0.16464	0.49	0.402	0.0523652
TRIM2	1.52196e-05	0.164538	0.479	0.412	0.413957
ID2	4.70199e-08	0.164337	0.946	0.895	0.0012789
SNX13	4.4861e-08	0.16426	0.815	0.744	0.00122017
NDUFC2	4.0351e-08	0.163513	0.608	0.515	0.00109751
NAALADL2	0.00973068	0.163465	0.719	0.693	1
ANO6	7.02865e-07	0.163442	0.807	0.759	0.0191172
PRKN	0.00013695	0.163214	0.683	0.634	1
ALK	0.00534779	0.163059	0.242	0.2	1
ANGPT1	0.00683959	0.162668	0.694	0.655	1
FST	7.44271e-05	0.162266	0.377	0.306	1
TOM1L1	1.62848e-07	0.162125	0.581	0.483	0.00442932
KIAA1217	1.90345e-07	0.162006	0.992	0.994	0.00517718
MGA	3.86464e-07	0.160989	0.654	0.567	0.0105114
AC010476.2	0.00049321	0.160933	0.379	0.323	1
RPS26	6.5931e-08	0.160762	0.932	0.898	0.00179326
RPS7	2.7786e-12	0.160425	0.985	0.988	7.55752e-08
ATP5MC3	1.29488e-07	0.160307	0.75	0.66	0.00352194
PTPN13	0.000143346	0.159803	0.704	0.633	1
ARHGAP10	4.32654e-07	0.159064	0.866	0.806	0.0117677
KLHL24	5.46295e-09	0.158985	0.487	0.38	0.000148587
AGBL4	4.67488e-07	0.15898	0.212	0.14	0.0127152
IGFBP2	5.06537e-07	0.158686	0.646	0.554	0.0137773
CCDC6	6.0658e-06	0.158496	0.731	0.678	0.164984
ARHGAP24	5.90775e-06	0.1581	0.993	0.973	0.160685
RPS23	3.40905e-10	0.157812	0.998	0.997	9.27227e-06
EPCAM	0.014733	0.15771	0.933	0.899	1
HSPB1	8.44952e-06	0.157225	0.648	0.573	0.229819
FRRS1	8.41653e-05	0.157071	0.429	0.372	1
UBASH3B	9.19864e-05	0.156783	0.704	0.647	1
TRMT112	1.74022e-08	0.156616	0.558	0.458	0.000473324
ARMCX2	1.32097e-07	0.15652	0.41	0.322	0.00359289
USP25	1.66249e-08	0.156461	0.992	0.977	0.000452182
SOX5	0.0185225	0.156446	0.917	0.908	1
AC104041.1	4.53007e-05	0.156366	0.893	0.858	1
GABRP	4.37319e-07	0.15629	0.621	0.525	0.0118946
DIO3	0.00010375	0.155635	0.51	0.44	1
NDUFAB1	4.2294e-08	0.155547	0.492	0.397	0.00115036
PPIB	5.67153e-05	0.155436	0.812	0.787	1
SEMA6A-AS1	0.000868261	0.154933	0.633	0.6	1
MIR205HG	4.67515e-06	0.154794	0.575	0.486	0.127159
SHROOM3	0.00107793	0.154512	0.829	0.799	1
RPL36AL	1.41331e-09	0.154238	0.687	0.579	3.84406e-05
RASGRP1	1.93231e-05	0.15403	0.625	0.573	0.52557
EBP	1.97306e-08	0.153158	0.416	0.315	0.000536653
MERTK	3.54027e-07	0.153107	0.238	0.163	0.00962918
RPL41	1.36402e-08	0.153085	0.999	0.998	0.000371001
LYPD6	0.000276965	0.152978	0.839	0.798	1
PARP8	0.000256935	0.15275	0.906	0.896	1
PALLD	1.35141e-05	0.152107	0.948	0.912	0.367569
SRSF9	5.16362e-10	0.152043	0.595	0.467	1.40445e-05
HMOX1	4.99016e-08	0.151709	0.168	0.099	0.00135727
RPS27	0.000426917	0.151583	0.955	0.941	1
HSPE1	1.98065e-07	0.151473	0.819	0.769	0.00538717
PKNOX1	7.57852e-05	0.151403	0.696	0.631	1
NPC2	5.34096e-07	0.15135	0.612	0.534	0.0145269
MDH1	6.63802e-07	0.151346	0.658	0.57	0.0180547
VPS13C	3.46609e-09	0.150974	0.564	0.458	9.42742e-05
ABTB2	1.29262e-06	0.150965	0.159	0.099	0.0351579
CLDN6	0.00274485	0.150927	0.809	0.794	1
STOM	0.000549145	0.150721	0.743	0.701	1
LINC02144	0.00198332	0.150566	0.225	0.183	1
SEC61G	9.27488e-09	0.15038	0.518	0.412	0.000252267
ATP5F1E	5.05658e-08	0.150369	0.719	0.62	0.00137534
SH3PXD2B	1.93133e-07	0.150085	0.488	0.396	0.00525303
RPL30	9.72262e-07	0.15007	0.979	0.968	0.0264445
PRDX2	7.9386e-07	0.149725	0.675	0.594	0.0215922
TTC7B	4.86523e-06	0.149343	0.871	0.809	0.132329
DYNC1I1	0.00123234	0.149204	0.466	0.416	1
ZNF680	4.89948e-11	0.149112	0.306	0.195	1.33261e-06
KATNBL1	1.37611e-06	0.148872	0.755	0.694	0.0374287
PLPP3	2.76879e-05	0.148634	0.881	0.834	0.753083
RPL37A	0.000131492	0.145801	0.987	0.979	1
FAM3C	0.00137151	0.145784	0.511	0.456	1
SLC7A3	3.47787e-05	0.145779	0.487	0.423	0.945945
PIP4K2A	0.000126589	0.145773	0.642	0.575	1
PRICKLE2	0.000555313	0.145728	0.877	0.826	1
WIPF1	0.000527735	0.145676	0.668	0.622	1
GRHL1	1.58644e-06	0.145588	0.575	0.495	0.0431497
COX7A2	1.78042e-08	0.144823	0.649	0.557	0.000484256
APOE	0.000203298	0.144794	0.94	0.934	1
SGMS1	4.55051e-05	0.144743	0.872	0.816	1
YAP1	1.25719e-06	0.144669	0.951	0.946	0.0341942
PCDH7	0.00898781	0.144382	0.258	0.216	1
MFSD4B	3.67809e-05	0.144325	0.697	0.631	1
TP63	0.0532867	0.144244	0.385	0.355	1
PHB2	1.39891e-07	0.14423	0.538	0.456	0.00380489
RPS10	3.68076e-06	0.144049	0.673	0.611	0.100113
IER2	1.98233e-06	0.14397	0.393	0.309	0.0539173
ITM2C	2.20345e-07	0.143755	0.512	0.422	0.00599316
SMTNL2	4.05484e-09	0.143716	0.323	0.224	0.000110288
ARL15	0.0010728	0.143204	0.987	0.982	1
CNOT11	8.39088e-05	0.142964	0.421	0.354	1
UNC13B	2.05857e-05	0.14286	0.487	0.408	0.55991
CDC14A	0.00171694	0.142727	0.657	0.609	1
DCAF6	0.00011645	0.142288	0.889	0.851	1
RPL39	1.95137e-06	0.142189	0.933	0.91	0.0530752
ARPC3	2.46261e-08	0.141728	0.685	0.586	0.000669806
IGFBP7	0.00855191	0.14152	0.456	0.415	1
EMILIN2	2.31774e-05	0.141512	0.25	0.185	0.630403
WWOX	0.00490993	0.14148	0.951	0.948	1
TRIM24	0.002288	0.141207	0.869	0.859	1
NCALD	0.329911	0.140671	0.368	0.365	1
CD9	1.06662e-06	0.140516	0.405	0.322	0.029011
ATP5MG	1.06396e-05	0.140098	0.672	0.611	0.289387
AP002954.2	2.0371e-09	0.139771	0.128	0.062	5.54072e-05
AC022140.1	0.110284	0.139681	0.608	0.594	1
SC5D	0.00103153	0.139401	0.764	0.718	1
SEC61B	1.37626e-08	0.139396	0.675	0.57	0.000374328
PCDH11Y	0.00219385	0.139391	0.699	0.627	1
ACADL	5.10009e-05	0.139194	0.551	0.497	1
MAGED2	7.05062e-07	0.139103	0.494	0.408	0.019177
SLC25A5	1.18091e-06	0.138913	0.683	0.606	0.0321197
RAB11FIP1	0.000112271	0.13886	0.652	0.601	1
TLE3	3.59509e-05	0.138527	0.554	0.492	0.977828
RPLP1	6.89394e-10	0.138416	1	0.999	1.87508e-05
ARSG	1.29121e-05	0.138148	0.427	0.35	0.351197
HOXB2	3.84962e-09	0.137883	0.199	0.119	0.000104706
PRDX4	5.41309e-06	0.137556	0.695	0.628	0.147231
TMA7	1.19179e-05	0.137533	0.621	0.553	0.324155
COX6B1	2.00514e-06	0.137287	0.653	0.57	0.0545379
C1GALT1	0.000138633	0.137251	0.943	0.903	1
SYN2	0.00222911	0.137149	0.48	0.422	1
ATP5MF	2.27389e-06	0.136805	0.461	0.374	0.0618475
MYL12B	2.38108e-06	0.136766	0.637	0.555	0.0647629
MGST3	3.80909e-08	0.136628	0.534	0.433	0.00103603
HSPB8	3.09064e-08	0.135985	0.258	0.174	0.000840623
LSM8	5.79961e-07	0.135425	0.474	0.382	0.0157744
ASAP2	9.31516e-05	0.135327	0.577	0.516	1
ANXA4	7.9265e-05	0.135188	0.461	0.383	1
COX7C	4.78916e-06	0.135031	0.861	0.786	0.13026
NRP1	0.000129906	0.134966	0.331	0.262	1
TMEM258	8.92851e-08	0.134223	0.405	0.31	0.00242847
RPL23A	2.22544e-12	0.134172	0.979	0.948	6.05297e-08
ACKR3	1.06045e-05	0.134143	0.414	0.337	0.288432
RCAN2	0.000375044	0.134058	0.514	0.458	1
COX7B	5.99678e-07	0.13382	0.505	0.412	0.0163106
ACSL3	2.35425e-07	0.133771	0.778	0.685	0.00640332
DENND4A	7.47002e-07	0.133766	0.379	0.291	0.0203177
OAZ1	3.50993e-06	0.133571	0.721	0.642	0.0954667
PABPC1	9.42517e-08	0.133346	0.982	0.973	0.00256355
NKAIN3	0.0701559	0.133271	0.16	0.138	1
PHF3	2.95606e-07	0.133113	0.839	0.77	0.00804018
ELOB	2.62053e-06	0.132879	0.574	0.486	0.0712758
AR	0.00184049	0.132727	0.359	0.305	1
LINC00571	4.50987e-06	0.132503	0.286	0.211	0.122664
UFL1	1.95738e-05	0.132014	0.534	0.462	0.532389
CLINT1	2.45973e-05	0.131687	0.855	0.789	0.669023
SQLE	0.00826784	0.131301	0.684	0.637	1
TM9SF2	6.50624e-06	0.131054	0.633	0.557	0.176963
ERP44	2.97175e-05	0.131005	0.57	0.507	0.808286
PSMA3	1.30734e-06	0.130912	0.617	0.532	0.0355582
CEBPD	2.6526e-09	0.130881	0.235	0.147	7.2148e-05
SF3B6	9.27172e-06	0.130714	0.471	0.394	0.252181
GPC5	0.718871	0.130681	0.383	0.384	1
PPIA	1.2864e-06	0.13022	0.968	0.956	0.0349887
ATP6AP2	1.03239e-05	0.130202	0.394	0.322	0.280801
TCIM	0.000816567	0.129801	0.261	0.216	1
AC073050.1	0.00241757	0.129552	0.527	0.469	1
SPATS2L	0.0011097	0.12952	0.869	0.854	1
SNHG5	4.10308e-07	0.129512	0.813	0.724	0.01116
PLD3	9.94916e-06	0.129274	0.83	0.762	0.270607
TCF4	0.00824509	0.129171	0.992	0.993	1
RNASEK	3.74777e-06	0.129149	0.565	0.492	0.101936
SRI	6.03386e-05	0.12908	0.375	0.311	1
TRAK1	0.00126541	0.128846	0.433	0.385	1
KIFAP3	3.4436e-07	0.128812	0.323	0.239	0.00936624
GALNT6	4.43335e-07	0.128517	0.595	0.503	0.0120583
MPC2	2.33524e-07	0.128213	0.347	0.257	0.00635163
EPHA6	0.0225516	0.128167	0.245	0.21	1
GRM8	0.0427323	0.127974	0.492	0.467	1
PLD5	0.000155891	0.127837	0.27	0.211	1
SSR4	3.03698e-06	0.127833	0.615	0.54	0.0826029
RADX	1.77794e-05	0.127641	0.241	0.178	0.483581
CLCN5	0.000322346	0.127448	0.77	0.707	1
HEG1	0.0118022	0.127364	0.419	0.386	1
GOLM1	0.000618879	0.127054	0.526	0.47	1
ANKRD44	0.00146627	0.126704	0.497	0.443	1
SNRPE	4.50323e-06	0.126164	0.65	0.573	0.122483
SPINT1	2.30531e-06	0.126121	0.375	0.295	0.0627021
RPS29	8.74763e-07	0.126086	0.972	0.967	0.0237927
LRP1	7.30959e-06	0.126082	0.598	0.533	0.198814
ZNF107	0.000582061	0.126055	0.461	0.411	1
PLCL2	0.0089935	0.12585	0.308	0.263	1
ATP6V0B	1.06887e-05	0.12573	0.372	0.296	0.290722
PDLIM1	1.95156e-05	0.125714	0.575	0.497	0.530806
APBB1IP	0.000276476	0.125381	0.129	0.088	1
ME1	0.0048628	0.125358	0.481	0.437	1
VTCN1	0.000239349	0.124864	0.381	0.319	1
PSMB3	6.44894e-06	0.124823	0.451	0.373	0.175405
KRTCAP2	1.47934e-06	0.124745	0.379	0.295	0.0402365
DOP1A	1.13877e-05	0.124744	0.462	0.38	0.309733
RICTOR	1.18173e-05	0.124282	0.76	0.68	0.321419
RPN2	0.00046808	0.124009	0.693	0.646	1
RPL36	0.000530616	0.123946	0.904	0.869	1
TACC1	0.0134456	0.123571	0.641	0.605	1
DACT1	2.87138e-05	0.123555	0.331	0.261	0.780986
COX8A	4.16058e-06	0.123547	0.587	0.494	0.113164
ACACA	4.90319e-05	0.1234	0.925	0.895	1
DAD1	1.04916e-06	0.12321	0.408	0.322	0.0285362
ST6GALNAC5	0.00363839	0.123033	0.704	0.664	1
ZNF254	4.37803e-06	0.122863	0.673	0.584	0.119078
RBPJ	0.00270942	0.122831	0.85	0.81	1
PACRG	0.0297591	0.122715	0.171	0.144	1
RPS13	2.45908e-06	0.122518	0.977	0.964	0.0668845
TBC1D1	6.1252e-05	0.122471	0.92	0.881	1
SNRPG	1.07267e-05	0.122312	0.564	0.486	0.291756
PDCD5	7.85333e-08	0.122152	0.38	0.283	0.00213603
MAFB	1.47699e-07	0.12203	0.228	0.15	0.00401727
PIK3R1	0.0626872	0.121969	0.368	0.344	1
NFIL3	8.46239e-07	0.121902	0.245	0.171	0.0230169
SPAG16	1.75413e-05	0.121777	0.651	0.568	0.477107
GAS1	2.60123e-05	0.12172	0.312	0.246	0.707509
STK3	0.000263534	0.12169	0.922	0.916	1
XBP1	3.72475e-06	0.121606	0.344	0.265	0.101309
LINC01876	0.000711314	0.121597	0.863	0.821	1
PFN1	7.44705e-05	0.121573	0.957	0.922	1
PXN	1.25883e-05	0.121213	0.467	0.392	0.34239
RPL37	5.72926e-06	0.1212	0.979	0.966	0.15583
MMADHC	1.47681e-05	0.121082	0.468	0.396	0.401677
TAGLN2	2.00733e-05	0.120945	0.594	0.508	0.545973
ITSN2	0.000444884	0.120891	0.657	0.601	1
AC113383.1	0.00238792	0.120834	0.185	0.146	1
FOXJ3	0.000294038	0.120525	0.934	0.914	1
FSIP2	0.0131964	0.119894	0.323	0.288	1
NPNT	0.0011656	0.119826	0.156	0.114	1
DAP	3.14636e-05	0.11982	0.393	0.324	0.855779
LINC00458	1.278e-05	0.119782	0.365	0.292	0.347602
CCN1	0.000135566	0.119746	0.235	0.179	1
SETBP1	0.00130614	0.119207	0.844	0.81	1
TPM1	0.000272335	0.119183	0.984	0.966	1
RPL36A	0.000207608	0.119034	0.926	0.891	1
RPL35A	9.86557e-05	0.118894	0.972	0.956	1
MBD5	0.000181655	0.118857	0.959	0.958	1
SLC20A2	0.000485854	0.118827	0.84	0.813	1
CLDN10	0.00193392	0.118774	0.57	0.492	1
LRRC1	0.00241171	0.118559	0.593	0.543	1
ZNF44	0.000101216	0.118338	0.521	0.458	1
AC009879.4	0.00070157	0.117954	0.241	0.189	1
REEP5	0.000147134	0.11792	0.549	0.49	1
NDUFA1	6.3063e-05	0.117815	0.336	0.272	1
OST4	2.33986e-06	0.117735	0.42	0.333	0.0636419
TSPAN5	0.000408439	0.117394	0.821	0.748	1
RAD51-AS1	4.4328e-05	0.117369	0.333	0.267	1
AC009262.1	0.000805788	0.116951	0.619	0.566	1
RPS28	0.024181	0.116934	0.945	0.93	1
PTN	0.00623591	0.116909	0.312	0.266	1
UBE2Q2	0.000801254	0.116903	0.513	0.458	1
SPRED1	0.00465418	0.116887	0.813	0.765	1
FLRT3	0.000197477	0.116821	0.183	0.134	1
PSMB1	0.000278459	0.116723	0.748	0.703	1
SGCD	0.0544321	0.11665	0.121	0.099	1
STON2	0.00308128	0.116557	0.724	0.673	1
PLXDC2	4.80243e-05	0.116545	0.986	0.984	1
CDH11	0.00467508	0.116065	0.451	0.399	1
AC099499.1	0.00093969	0.115983	0.174	0.131	1
GADD45A	1.04102e-05	0.115937	0.252	0.185	0.283147
SLC38A1	1.63585e-05	0.115905	0.995	0.982	0.444934
TMED10	0.000240822	0.115797	0.529	0.469	1
SMAP1	1.49718e-05	0.115743	0.642	0.564	0.407218
KANSL1L	0.000150297	0.115525	0.566	0.507	1
DUSP2	8.07222e-05	0.115497	0.27	0.209	1
ATP5PB	6.6196e-05	0.115337	0.512	0.449	1
ANXA3	0.000193707	0.115071	0.704	0.646	1
SEC24D	6.93244e-05	0.115026	0.549	0.471	1
BRINP1	0.0159594	0.11487	0.298	0.259	1
MYOCD	0.0107846	0.114735	0.161	0.128	1
AC119674.1	0.000100946	0.114686	0.347	0.278	1
LNX1	0.000586919	0.114647	0.688	0.632	1
MTRNR2L12	0.00021557	0.114606	0.905	0.871	1
MYL6	0.000150956	0.114507	0.947	0.925	1
SPOPL	0.01413	0.114505	0.792	0.763	1
COL9A3	7.93672e-06	0.114256	0.335	0.259	0.215871
SCPEP1	8.29909e-05	0.113999	0.265	0.206	1
KCNIP1	0.00113348	0.113976	0.151	0.111	1
APOC1	3.31883e-05	0.113822	0.271	0.207	0.902688
LY6E	0.00246567	0.113665	0.561	0.523	1
TENT5B	1.5729e-07	0.113602	0.251	0.17	0.00427812
TXN	7.79436e-06	0.113601	0.682	0.597	0.211999
LAPTM4A	9.07688e-06	0.113398	0.482	0.399	0.246882
TMED3	9.0521e-05	0.11338	0.415	0.349	1
TMEM54	0.000308175	0.113371	0.52	0.462	1
EGR1	0.000128774	0.113303	0.201	0.148	1
RCN2	6.53479e-05	0.113294	0.719	0.647	1
AC114930.1	0.00361966	0.113229	0.131	0.096	1
DSP	0.000571377	0.113108	0.798	0.758	1
PDZRN3	0.0395206	0.112926	0.658	0.631	1
ERH	1.1817e-05	0.112762	0.53	0.445	0.321411
AP4E1	0.000446472	0.112305	0.477	0.417	1
ZZEF1	1.6646e-05	0.112238	0.51	0.431	0.452756
DOK4	0.00125146	0.112201	0.723	0.676	1
TM2D2	7.85508e-07	0.112123	0.204	0.135	0.021365
LINC01500	0.000307901	0.112069	0.185	0.137	1
NHS	0.0581438	0.111984	0.332	0.304	1
P2RY14	0.00293909	0.111954	0.434	0.386	1
ZNF83	9.1449e-05	0.111832	0.748	0.683	1
AC004083.1	0.00155143	0.111593	0.358	0.302	1
ADAMTS19	0.245995	0.111591	0.631	0.62	1
TUBA1A	1.61769e-05	0.111586	0.505	0.425	0.439995
ELF2	0.011015	0.11155	0.914	0.914	1
SNX29	0.000187991	0.111475	0.539	0.467	1
CTSD	5.69616e-05	0.110752	0.348	0.282	1
BTBD3	0.000777916	0.110746	0.546	0.486	1
EHBP1	0.0032999	0.110735	0.884	0.866	1
CTSC	0.00029878	0.11069	0.477	0.414	1
A2ML1-AS1	0.000240953	0.110627	0.267	0.211	1
NOTCH3	1.13641e-05	0.110598	0.399	0.321	0.309091
NAV1	0.00014219	0.110323	0.506	0.432	1
EIF2A	1.32572e-05	0.110215	0.384	0.308	0.360582
ATP5MD	6.39646e-05	0.110078	0.446	0.371	1
UBL5	3.6964e-05	0.110053	0.502	0.431	1
ADAMTS9-AS2	0.00580073	0.110036	0.632	0.591	1
PELI2	5.1175e-05	0.10989	0.363	0.29	1
NDUFA6	2.04894e-05	0.109693	0.397	0.321	0.55729
AC002069.2	0.104289	0.109669	0.217	0.193	1
EXT2	0.000235668	0.109564	0.371	0.31	1
RPL22L1	0.000223868	0.109489	0.456	0.393	1
ATG2B	0.000959405	0.109476	0.326	0.276	1
CDH10	0.121414	0.109143	0.364	0.339	1
CHCHD1	1.01021e-05	0.109124	0.369	0.291	0.274768
AL049828.1	0.162157	0.109117	0.645	0.622	1
SPNS2	9.51265e-06	0.108722	0.673	0.587	0.258734
PLXNA2	0.0679014	0.108518	0.734	0.7	1
VIPR2	0.021714	0.108506	0.179	0.148	1
NDUFS4	0.00015249	0.108442	0.673	0.625	1
BTBD10	0.000548707	0.108172	0.41	0.354	1
SLC19A2	0.000158162	0.107999	0.379	0.315	1
NUDT4	0.0440899	0.107868	0.584	0.572	1
N4BP2L2	0.000208823	0.107595	0.908	0.869	1
CTNND2	0.000577597	0.107366	0.265	0.208	1
MTUS2	7.28227e-05	0.107362	0.105	0.063	1
NOL7	2.09828e-06	0.107319	0.477	0.381	0.057071
PPP4C	2.17339e-05	0.107225	0.41	0.331	0.591141
CD47	1.70707e-06	0.106971	0.261	0.185	0.0464306
SGK3	0.000345593	0.106859	0.632	0.568	1
IGSF1	0.000483023	0.106818	0.575	0.497	1
UBE3A	0.000102791	0.106795	0.85	0.789	1
ITGB8	0.0461203	0.106748	0.188	0.162	1
HM13	1.13232e-05	0.106658	0.503	0.418	0.30798
PBX1	0.00150318	0.106476	0.996	0.99	1
NOD1	4.46939e-05	0.106457	0.331	0.261	1
BCL11B	0.000365368	0.106313	0.521	0.456	1
ZNF587	0.00128134	0.106262	0.402	0.355	1
SYT1	0.424055	0.106253	0.685	0.662	1
TDRP	0.00103787	0.106085	0.778	0.716	1
SAP18	6.0725e-05	0.106072	0.531	0.46	1
OSTC	0.00043267	0.105849	0.522	0.467	1
SPP1	0.00144323	0.105721	0.185	0.142	1
CACNB4	5.46505e-05	0.105467	0.161	0.107	1
GRAMD2B	0.00195011	0.105465	0.421	0.377	1
FBLN1	0.00176373	0.105405	0.729	0.672	1
RPL6	1.61113e-05	0.105386	0.988	0.988	0.438211
ROMO1	3.25326e-05	0.105321	0.342	0.272	0.884853
TMEM30A	0.000345805	0.105306	0.707	0.653	1
GRHPR	0.000107411	0.105285	0.258	0.201	1
MAF	1.49064e-05	0.105208	0.269	0.2	0.40544
AC027288.3	0.00755753	0.105199	0.281	0.242	1
KANK4	0.0117132	0.105155	0.221	0.184	1
ATP5MPL	2.89548e-05	0.105086	0.511	0.43	0.787542
SKIL	0.00159695	0.105081	0.764	0.708	1
NDUFA7	4.24544e-05	0.105056	0.389	0.318	1
HERC1	0.00759118	0.105029	0.933	0.897	1
CTSL	0.000284372	0.104975	0.29	0.23	1
LRP12	0.00294577	0.10489	0.419	0.372	1
NUAK1	0.00068257	0.104882	0.437	0.374	1
NCK1	0.00419746	0.104841	0.372	0.33	1
COL6A6	0.0366986	0.104725	0.409	0.38	1
TEAD3	3.85658e-05	0.104653	0.522	0.447	1
ACTN1	0.000264806	0.104518	0.734	0.656	1
MYDGF	6.50431e-05	0.104481	0.277	0.215	1
ALKBH7	2.54446e-05	0.104392	0.381	0.308	0.692067
SCARB2	0.00022362	0.104303	0.45	0.386	1
HIGD2A	1.44258e-05	0.104122	0.379	0.3	0.392367
SEM1	7.50406e-05	0.104104	0.735	0.664	1
NHSL2	0.0272599	0.104069	0.37	0.336	1
NDUFS8	1.17782e-06	0.103935	0.339	0.252	0.0320355
SDF4	8.20546e-06	0.103914	0.261	0.191	0.22318
ABI1	0.00111727	0.103889	0.724	0.673	1
ACSM3	0.0107822	0.103866	0.191	0.157	1
LINC00648	4.79219e-09	0.103646	0.105	0.047	0.000130343
KIT	0.010935	0.103599	0.348	0.308	1
PMEL	3.16559e-06	0.103503	0.221	0.153	0.0861009
ZNF644	0.0094919	0.103404	0.922	0.91	1
ARMCX4	0.000562926	0.103346	0.415	0.356	1
NDUFS7	0.000160388	0.103345	0.332	0.27	1
MRPL34	6.7919e-07	0.103321	0.245	0.168	0.0184733
KIF26B	0.011714	0.103262	0.905	0.872	1
LDHB	0.00114862	0.103209	0.918	0.889	1
NDUFB9	8.06553e-05	0.103006	0.657	0.59	1
CPVL	0.000197087	0.102849	0.431	0.366	1
SUCO	0.000326822	0.102791	0.932	0.88	1
DDOST	0.000238053	0.102704	0.455	0.386	1
PTCH1	0.00137562	0.102698	0.372	0.313	1
RAPGEF2	0.000471249	0.102677	0.87	0.841	1
CASC9	2.6755e-05	0.102677	0.209	0.147	0.727708
SNX6	0.000198286	0.102662	0.56	0.495	1
LINC01456	0.0118567	0.10262	0.322	0.285	1
TMEM254-AS1	6.48825e-05	0.102515	0.26	0.196	1
GCLM	0.000454686	0.102345	0.78	0.722	1
BTF3	0.000167831	0.102288	0.812	0.764	1
CREBRF	5.78054e-05	0.102063	0.242	0.181	1
LCP1	0.0122892	0.102007	0.425	0.389	1
RALGAPA1	0.0013329	0.101983	0.762	0.699	1
SSBP1	3.52645e-05	0.101858	0.721	0.645	0.95916
CD164	0.000179138	0.101847	0.456	0.384	1
ZNF592	0.000215235	0.101833	0.641	0.579	1
ARHGEF3	0.00301925	0.101806	0.688	0.638	1
PSMD6	7.23386e-05	0.101799	0.352	0.285	1
CD63	0.056577	0.101754	0.781	0.763	1
AL590705.1	3.48019e-05	0.101735	0.198	0.14	0.946576
COX4I1	0.000233411	0.101676	0.874	0.839	1
HERPUD1	1.0964e-05	0.101592	0.233	0.167	0.298209
CRY1	0.000118704	0.101485	0.276	0.213	1
SLK	0.00119481	0.101474	0.432	0.38	1
GRIP1	0.0177967	0.10139	0.961	0.95	1
HTR1E	0.00332632	0.101316	0.337	0.285	1
SYNPO2	0.0114635	0.101298	0.23	0.194	1
NPSR1-AS1	0.000131909	0.101284	0.222	0.166	1
COX17	6.99005e-05	0.101182	0.294	0.23	1
SLC16A6	0.000327192	0.101165	0.224	0.169	1
WDPCP	0.0886569	0.101149	0.779	0.739	1
PDE10A	0.0323103	0.101116	0.46	0.425	1
CIRBP	8.59633e-05	0.10101	0.384	0.317	1
PSMB4	0.00017275	0.100866	0.539	0.472	1
SNRPF	9.86405e-05	0.10084	0.599	0.527	1
CAMK2D	0.00347077	0.100732	0.774	0.709	1
GRN	0.00107304	0.100636	0.529	0.471	1
BCAP31	7.94443e-05	0.100578	0.363	0.294	1
H2AFY	0.000892487	0.100549	0.493	0.438	1
MORF4L2	0.000402725	0.100403	0.752	0.683	1
QPRT	3.05774e-05	0.100348	0.691	0.612	0.831675
TECR	2.39991e-05	0.100316	0.436	0.354	0.652751
ILK	2.16714e-05	0.100205	0.327	0.254	0.589441
ADRM1	7.19799e-05	0.100073	0.329	0.261	1
MRPL41	0.000448275	0.100051	0.375	0.315	1
KIF3A	0.000132479	0.0999689	0.339	0.276	1
DLGAP4	9.07784e-05	0.0999648	0.911	0.867	1
LIPG	0.000185524	0.0999001	0.146	0.1	1
NDUFB3	1.1387e-07	0.0998841	0.183	0.112	0.00309714
GALNT7	0.0602189	0.0998304	0.65	0.614	1
AGL	0.00606352	0.0998237	0.698	0.664	1
LONRF2	8.77508e-06	0.0997739	0.103	0.057	0.238673
ARFGEF2	0.000674218	0.099466	0.698	0.659	1
ATP1B1	0.000219956	0.0994169	0.305	0.244	1
PPIP5K2	2.92713e-05	0.0993031	0.496	0.41	0.796149
AC007098.1	7.64319e-08	0.099199	0.17	0.1	0.00207887
LINC01505	0.0495013	0.0990239	0.151	0.126	1
CRLS1	2.02589e-05	0.0988883	0.363	0.285	0.551022
SEPTIN8	0.0012584	0.0988846	0.291	0.243	1
SATB1-AS1	0.0403218	0.0984877	0.285	0.256	1
SPTAN1	0.000213073	0.0984238	0.57	0.494	1
SELENOK	7.08031e-05	0.0983856	0.302	0.236	1
PSMB2	4.77433e-05	0.098369	0.548	0.475	1
SLC15A1	0.000820806	0.098338	0.217	0.167	1
NOP10	0.000320066	0.0982818	0.408	0.341	1
BAX	1.75665e-05	0.0980415	0.459	0.373	0.477792
GALNT10	0.0300768	0.0980176	0.457	0.425	1
RAB30-DT	0.00161951	0.097997	0.408	0.353	1
LPCAT2	0.0027719	0.0978886	0.287	0.24	1
GABARAPL2	7.63192e-05	0.0978587	0.245	0.185	1
SELENOT	0.000145797	0.0978579	0.405	0.334	1
SDC4	0.000269998	0.0978554	0.418	0.353	1
HSPG2	0.00016479	0.0977591	0.308	0.246	1
RABGGTB	7.10364e-05	0.0976776	0.296	0.23	1
ATG7	0.00626424	0.0976657	0.802	0.763	1
EPS15	0.00683108	0.0976412	0.824	0.781	1
AC011287.1	0.0016706	0.0975266	0.164	0.123	1
SQSTM1	0.000944515	0.0974375	0.294	0.243	1
LPGAT1	0.000300253	0.0974364	0.611	0.549	1
UXT	0.000133204	0.0973195	0.312	0.248	1
JAGN1	1.8236e-06	0.0971702	0.206	0.138	0.0496001
DIAPH2-AS1	0.000117845	0.0971584	0.209	0.154	1
TBC1D15	0.0004008	0.0971114	0.431	0.364	1
CCT7	0.000129012	0.097075	0.532	0.46	1
KHDRBS3	0.00114728	0.0970697	0.803	0.757	1
RPL28	0.00344098	0.097036	0.984	0.988	1
ANKH	0.00072307	0.0969017	0.231	0.181	1
LINC00534	3.16916e-05	0.0967825	0.174	0.119	0.86198
COPE	0.000137466	0.0967037	0.583	0.516	1
ARMCX3	0.000429947	0.0966339	0.322	0.264	1
LLPH	3.74984e-05	0.0963694	0.232	0.17	1
NDUFS6	0.000525462	0.0962005	0.652	0.584	1
TET2	0.00103942	0.0960875	0.683	0.629	1
ZNF117	0.000378756	0.096066	0.427	0.365	1
YPEL2	0.00551898	0.0960344	0.641	0.592	1
GLRX3	0.000749913	0.0958088	0.443	0.385	1
ZMIZ1	0.00157105	0.0957969	0.51	0.456	1
GNG12-AS1	0.00650635	0.0956764	0.49	0.449	1
AC007389.1	3.92788e-05	0.0956456	0.141	0.09	1
ATP5F1C	0.00186812	0.0955089	0.498	0.445	1
DIP2B	0.0221984	0.0954794	0.775	0.745	1
EYS	1.42943e-08	0.0954682	0.141	0.074	0.000388792
CYC1	6.08014e-05	0.0954627	0.437	0.362	1
CCN2	3.42362e-05	0.0954131	0.139	0.09	0.931191
EML1	8.74112e-06	0.0953889	0.135	0.083	0.23775
FHDC1	0.00119635	0.0953176	0.268	0.218	1
CYSLTR2	0.0021566	0.0952905	0.369	0.317	1
SDF2	1.07732e-05	0.0952334	0.231	0.165	0.293022
TGFB2	0.00312844	0.0951881	0.12	0.086	1
USP43	0.000898624	0.0951369	0.649	0.601	1
ODR4	3.14302e-05	0.0950529	0.454	0.371	0.85487
PRMT1	0.00119398	0.095052	0.563	0.507	1
HIPK3	0.00424958	0.094964	0.497	0.451	1
JPX	0.00145108	0.0949282	0.817	0.765	1
MSRA	0.00526823	0.094866	0.383	0.34	1
POMP	0.000615709	0.094857	0.643	0.588	1
WNT4	0.000116944	0.0947682	0.206	0.151	1
ZNF407	0.00675083	0.0947609	0.838	0.785	1
NUTM2A-AS1	0.00103057	0.0946485	0.545	0.493	1
WFDC2	0.0510693	0.0945968	0.514	0.484	1
SLC7A2	0.033706	0.0945935	0.7	0.668	1
PFDN2	0.000521827	0.0945052	0.343	0.285	1
MRPL57	6.37464e-05	0.094491	0.417	0.338	1
LAMA5	0.000210969	0.0942801	0.363	0.297	1
CRABP2	0.00213649	0.0942207	0.305	0.256	1
NET1	0.00413498	0.0942088	0.424	0.378	1
MIR4300HG	0.0489839	0.0941847	0.213	0.183	1
MCTP2	0.000293051	0.0940475	0.296	0.235	1
AL139294.1	1.07446e-05	0.0938645	0.168	0.11	0.292242
PNPLA8	0.000237838	0.0938448	0.457	0.386	1
MMP15	1.12139e-05	0.0938218	0.288	0.214	0.305006
ELF1	0.00220878	0.0937809	0.653	0.589	1
DNAJB11	0.000181649	0.0936948	0.372	0.305	1
GSTP1	0.000669458	0.0936197	0.951	0.94	1
RPL26L1	1.17045e-05	0.0935937	0.228	0.163	0.31835
AC004160.1	0.000780193	0.0935927	0.225	0.175	1
CNPY2	0.00010566	0.0935839	0.638	0.56	1
FAU	0.00669073	0.0934889	0.941	0.928	1
TJP2	0.00194495	0.0933704	0.658	0.611	1
TPST1	0.0538024	0.0933401	0.643	0.614	1
EIF3M	0.00149043	0.0933243	0.577	0.531	1
ABCD3	0.000867327	0.0933046	0.675	0.607	1
MACO1	0.0162587	0.093303	0.392	0.356	1
TMEM208	0.000774445	0.0932764	0.224	0.177	1
MON2	0.000544942	0.093256	0.807	0.76	1
ERN1	0.000424747	0.0932498	0.174	0.128	1
EIF5A	0.000370997	0.0932335	0.58	0.516	1
SEC61A1	0.000124205	0.0931848	0.473	0.401	1
TUT7	0.00103009	0.0931334	0.563	0.506	1
AC012291.3	0.0024173	0.0931281	0.437	0.391	1
ZNF124	0.0046186	0.0931261	0.582	0.532	1
USP24	0.000375212	0.092989	0.683	0.614	1
AC092819.1	7.54932e-05	0.0929871	0.162	0.111	1
MT-ND3	0.0047934	0.0929672	1	1	1
NDUFB11	0.000384511	0.0927215	0.583	0.511	1
LAMA1	0.015497	0.0927126	0.241	0.207	1
TIMM8B	0.00037725	0.0926992	0.346	0.287	1
PDPN	0.000288615	0.0926153	0.324	0.263	1
SLC12A2	0.0178707	0.0925654	0.627	0.581	1
FTL	0.0123809	0.0925563	0.954	0.945	1
ARPC4	3.87591e-05	0.0923275	0.288	0.22	1
PTMS	0.000131787	0.0921661	0.564	0.492	1
AAK1	0.000584044	0.0920782	0.647	0.569	1
UBR3	0.000730459	0.0920542	0.756	0.698	1
YARS2	0.000232813	0.0920421	0.251	0.195	1
MICU3	0.00212357	0.091929	0.436	0.385	1
ULK1	0.0063736	0.0918577	0.392	0.345	1
NDUFB6	0.00358718	0.0918371	0.355	0.31	1
PIK3CA	0.00233774	0.0918066	0.495	0.442	1
UBE2H	0.00608992	0.0917469	0.843	0.798	1
MRPS36	0.000754784	0.0917214	0.246	0.196	1
PLEKHA7	0.00391863	0.0916947	0.338	0.289	1
POSTN	0.103933	0.091672	0.184	0.162	1
B2M	0.00414781	0.0916431	0.568	0.507	1
SOS1	0.00811877	0.0915989	0.859	0.821	1
ADAMTSL4-AS1	0.00326186	0.091469	0.24	0.197	1
TASOR2	0.0127458	0.0914189	0.603	0.568	1
KAT2B	0.00867985	0.0913172	0.542	0.497	1
UNC5B	0.00101445	0.091223	0.753	0.705	1
TSC22D2	0.00125832	0.0912043	0.707	0.654	1
MRPS24	9.44914e-05	0.0911116	0.314	0.247	1
SFT2D1	3.69023e-05	0.0910609	0.327	0.256	1
RFX3-AS1	0.0031154	0.0910513	0.463	0.415	1
TRAPPC2L	3.71134e-05	0.0910035	0.221	0.161	1
PSMG4	0.000422064	0.090991	0.272	0.217	1
HIKESHI	0.000156122	0.0909287	0.326	0.262	1
ATP5MC2	0.000302814	0.0908602	0.709	0.637	1
PSMC2	0.000148253	0.0907083	0.363	0.296	1
UCHL1	0.00315898	0.0906753	0.543	0.488	1
CRADD	0.0152298	0.0906652	0.596	0.557	1
RARRES2	0.00139089	0.090547	0.677	0.612	1
SPRY4	0.00277092	0.090546	0.369	0.322	1
CALM2	0.0158735	0.0905279	0.966	0.954	1
UQCRQ	8.47757e-05	0.0904808	0.332	0.262	1
WWTR1	0.113901	0.0902918	0.709	0.688	1
KLHDC10	5.19133e-05	0.0902754	0.482	0.406	1
ZYX	5.68703e-06	0.0902133	0.214	0.147	0.154682
H2AFZ	0.00520451	0.0900984	0.879	0.838	1
ANKRD10	0.000333111	0.0900696	0.723	0.646	1
HSD17B12	0.00200398	0.0898965	0.589	0.531	1
AC092819.3	4.9275e-05	0.0897525	0.133	0.086	1
ABCC5	0.00290847	0.0896182	0.291	0.245	1
MCRIP1	0.00015376	0.0895351	0.222	0.167	1
RPL34	0.00202488	0.0893257	0.971	0.956	1
ATP6V1C2	0.0103231	0.089263	0.216	0.179	1
PAQR3	0.000424297	0.0892006	0.381	0.319	1
EEA1	0.00284763	0.0891586	0.619	0.562	1
CD99	0.000874728	0.0891244	0.614	0.556	1
CFL1	0.00351943	0.0890712	0.894	0.857	1
DOK5	0.038668	0.0890148	0.187	0.159	1
SLC9A7	0.0012166	0.0890074	0.373	0.313	1
XRN1	0.000100862	0.0889741	0.777	0.695	1
TDRD3	0.0115382	0.0889157	0.557	0.516	1
SUB1	9.69127e-05	0.088776	0.651	0.579	1
EFNA5	0.0970739	0.0887473	0.535	0.507	1
BEX3	0.00144252	0.0886961	0.881	0.831	1
SF3B5	0.000175829	0.0885638	0.318	0.254	1
OSBP2	5.44919e-05	0.0885386	0.178	0.124	1
ATP5PO	0.000240302	0.0885315	0.613	0.543	1
TMEM147	0.000885608	0.0885195	0.345	0.289	1
RNF7	0.00110765	0.0885079	0.454	0.399	1
HS6ST3	0.0748089	0.0881793	0.941	0.932	1
EMC4	0.000208811	0.0881431	0.294	0.233	1
NUCB1	1.96575e-05	0.0880629	0.274	0.204	0.534663
SOCS2	0.000918906	0.0879795	0.363	0.306	1
PCMTD1	0.00403217	0.0879272	0.843	0.801	1
EPS8	0.00855513	0.0879248	0.352	0.307	1
PSMB5	0.000402	0.0878754	0.626	0.549	1
APRT	0.000616166	0.087822	0.535	0.462	1
ZDHHC21	0.00181972	0.0877954	0.724	0.662	1
MAP3K13	0.00690166	0.0877412	0.238	0.198	1
SEL1L3	0.00263044	0.0877349	0.447	0.392	1
DACH1	0.045729	0.0876946	0.109	0.086	1
SGCE	0.00618692	0.0876609	0.605	0.56	1
PERP	0.00389016	0.0875402	0.476	0.427	1
WASL	0.0265855	0.0875207	0.819	0.778	1
C1QBP	0.000663468	0.0874985	0.554	0.485	1
PLXNC1	0.00719331	0.0874516	0.241	0.202	1
PLAAT3	0.00193216	0.0872994	0.421	0.363	1
KCNQ1OT1	0.0035724	0.0871922	0.674	0.612	1
SNRPB	0.000201602	0.0870919	0.719	0.656	1
EIF1	0.00188354	0.0869932	0.775	0.733	1
CSNK2B	0.000159876	0.0868903	0.311	0.245	1
MIR4435-2HG	0.00852504	0.0868032	0.208	0.17	1
PRLR	0.00483145	0.0867615	0.949	0.943	1
RPS15	0.0199969	0.0867234	0.99	0.986	1
MICOS10	0.000128922	0.0866449	0.497	0.419	1
ABCA1	0.00475325	0.0866036	0.3	0.254	1
RBM8A	8.33276e-05	0.0865965	0.602	0.518	1
RGS6	0.00148994	0.0864219	0.157	0.115	1
ACOX3	0.000346874	0.0863877	0.264	0.208	1
OVCH1	0.00175418	0.0862994	0.112	0.078	1
ATXN2L	0.00149705	0.086286	0.349	0.298	1
RPL14	5.6641e-05	0.0860549	0.986	0.973	1
LIMK2	0.0024267	0.0860149	0.357	0.308	1
TMX3	0.011345	0.0860059	0.415	0.376	1
EIF3E	0.000261239	0.0859852	0.863	0.816	1
SBSPON	0.113318	0.0859689	0.274	0.251	1
NDUFA2	0.000417689	0.0859484	0.339	0.278	1
EIF4E2	0.000419455	0.0859484	0.342	0.281	1
ZFP42	0.00151174	0.0859104	0.372	0.317	1
LINC01184	0.000642781	0.0859027	0.228	0.176	1
FOXO1	0.0296961	0.0858152	0.852	0.822	1
ATP6V1D	0.00010982	0.0857977	0.414	0.339	1
MYORG	0.000186842	0.0856585	0.213	0.158	1
TIMM10	8.21089e-06	0.0855009	0.175	0.116	0.223328
PHB	0.00143016	0.0854579	0.442	0.382	1
SMDT1	0.000640628	0.085307	0.258	0.204	1
SLC11A2	0.00154369	0.085294	0.559	0.5	1
PSMA5	0.000890784	0.0852354	0.44	0.377	1
UQCRB	0.00408515	0.0851715	0.792	0.75	1
DLX5	0.0020365	0.0851447	0.225	0.179	1
REXO2	0.00350967	0.0851077	0.571	0.528	1
PAK2	0.00816012	0.0850793	0.664	0.632	1
DOCK9	0.060815	0.0850748	0.898	0.889	1
TUT4	0.00589868	0.0850217	0.818	0.8	1
PCCB	0.000224144	0.0849313	0.28	0.219	1
TWSG1	0.00175668	0.0848581	0.366	0.312	1
GOLPH3	0.00193419	0.0848125	0.664	0.601	1
TTC37	0.00104015	0.0847384	0.601	0.541	1
MANF	0.00531114	0.0846736	0.281	0.238	1
GREB1	0.00343889	0.0843863	0.584	0.53	1
RPP21	1.27914e-05	0.0843825	0.193	0.131	0.347914
SSH2	0.01325	0.0843814	0.677	0.646	1
LAMB2	0.00518562	0.0843721	0.3	0.258	1
SPCS2	0.00745606	0.0843518	0.548	0.509	1
TMCO1	0.0011014	0.0842325	0.407	0.345	1
PGP	0.000585578	0.0841935	0.475	0.409	1
MOB1B	0.000539492	0.0841887	0.5	0.43	1
DENND1A	0.00131109	0.0841813	0.754	0.679	1
NPC1	0.00458834	0.0841649	0.479	0.43	1
CLPB	0.000224997	0.0841455	0.294	0.231	1
YIPF3	0.00233008	0.0840906	0.229	0.185	1
FHL2	0.000118535	0.0840293	0.172	0.12	1
S100A13	0.00014659	0.0839454	0.254	0.194	1
EVI5	0.0181743	0.083934	0.779	0.744	1
AL137009.1	0.00965649	0.0839197	0.549	0.507	1
ARRDC3-AS1	0.0272915	0.0838588	0.358	0.324	1
EEF1E1	0.000261212	0.0838077	0.355	0.289	1
FSIP2-AS1	0.000340815	0.083789	0.165	0.118	1
SCN9A	0.0873042	0.083709	0.165	0.142	1
RAB11A	0.00103929	0.0835748	0.485	0.426	1
AHNAK	0.00111106	0.0835692	0.895	0.84	1
ATP5PF	0.00632691	0.0835013	0.609	0.573	1
TESK2	0.00165914	0.0834817	0.373	0.318	1
KLF6	0.0126069	0.0834416	0.324	0.287	1
AC092490.1	0.00175593	0.0833751	0.452	0.399	1
LINC02246	0.000412231	0.0833555	0.287	0.228	1
FBXL17	0.0247755	0.0833363	0.91	0.902	1
TBX3	0.000495529	0.0833278	0.781	0.714	1
RHOT1	0.00270183	0.0832961	0.417	0.369	1
ATP6AP1	0.000176928	0.0832671	0.291	0.229	1
ARL4C	0.000533134	0.0832601	0.254	0.2	1
SAT2	0.00135362	0.0832085	0.245	0.197	1
QKI	0.0121161	0.0831331	0.948	0.927	1
ATP6V1F	0.000651281	0.0831282	0.229	0.179	1
PI4KA	0.00323074	0.0831094	0.528	0.48	1
RNF43	0.00362394	0.0830777	0.723	0.677	1
SPIN4	0.000637415	0.0830108	0.375	0.308	1
NAA38	0.00142726	0.0829364	0.446	0.393	1
KPNA1	0.00246795	0.0828941	0.591	0.547	1
LPP	0.00563645	0.0828066	0.962	0.953	1
PSMA2	0.00376597	0.082657	0.655	0.607	1
GANAB	0.00108726	0.0826484	0.513	0.458	1
LINC01578	0.0038252	0.0826467	0.761	0.717	1
ELMOD2	0.0012638	0.0825297	0.332	0.278	1
CUTA	0.0109513	0.082516	0.427	0.389	1
AL356599.1	5.85332e-05	0.082455	0.185	0.13	1
MCL1	0.00293664	0.0824487	0.405	0.352	1
ECH1	0.000749054	0.082365	0.345	0.287	1
CEBPZOS	8.44647e-07	0.0823333	0.122	0.068	0.0229736
DENR	0.0255244	0.0822769	0.687	0.65	1
UPF2	0.00147417	0.0822764	0.616	0.552	1
PLEKHA6	0.00344445	0.0821191	0.173	0.133	1
RPS19	0.00357014	0.0820682	0.998	0.993	1
UTY	0.00293921	0.0820632	0.966	0.945	1
BCLAF3	0.00555395	0.0818133	0.276	0.235	1
COPS5	0.00202456	0.0817794	0.293	0.244	1
TXNDC17	0.0014006	0.0816984	0.469	0.415	1
PNPLA6	5.57816e-05	0.0816676	0.211	0.151	1
PIEZO1	3.38873e-05	0.0816614	0.251	0.185	0.9217
SELENOM	0.00245577	0.0815284	0.198	0.157	1
POGLUT3	0.00213372	0.0815193	0.347	0.297	1
RAVER2	0.00097736	0.0814901	0.324	0.269	1
SPARC	0.00453172	0.0814829	0.548	0.496	1
EEF1A1	0.00120473	0.0814175	1	1	1
SATB1	0.00548807	0.0814006	0.351	0.305	1
ATRAID	0.00213326	0.0812996	0.279	0.23	1
LINC01435	0.000257664	0.0812873	0.148	0.101	1
GREM2	0.0457488	0.0812243	0.221	0.192	1
FBXW11	0.00720309	0.0811862	0.725	0.685	1
MTG1	0.00105105	0.0810848	0.316	0.26	1
SSU72	0.000610546	0.0810282	0.388	0.326	1
PDCL3	0.000107937	0.081024	0.168	0.117	1
MAP1LC3B	0.00241989	0.0810148	0.29	0.241	1
B4GALT1	0.00079787	0.0810018	0.568	0.504	1
CFAP298	0.000664	0.0809788	0.288	0.231	1
SPOP	0.000657849	0.0809616	0.454	0.394	1
PRPF8	7.36866e-05	0.0809204	0.523	0.44	1
MRPS7	0.000287291	0.080913	0.293	0.233	1
SGK2	4.82941e-05	0.0808747	0.141	0.091	1
ARHGEF12	0.00685117	0.0808613	0.78	0.721	1
ATP5PD	0.00164089	0.0808195	0.59	0.53	1
P2RY12	0.000329509	0.0807993	0.195	0.144	1
MRPL27	0.00627336	0.0806299	0.286	0.245	1
BAZ2B	0.0100753	0.0804418	0.945	0.917	1
ARMCX6	0.000269625	0.0803772	0.201	0.15	1
LSS	0.0536297	0.0803669	0.348	0.321	1
MINAR1	1.55342e-05	0.080316	0.103	0.059	0.422514
DUSP16	0.00717058	0.0802928	0.25	0.21	1
TMEM164	0.133783	0.0802868	0.518	0.493	1
UQCR10	0.0597499	0.0802255	0.52	0.493	1
SEMA3C	0.161357	0.0801592	0.672	0.645	1
ETV6	0.00364299	0.0801153	0.547	0.484	1
BTBD9	0.116396	0.0801027	0.714	0.705	1
SNHG7	0.00388626	0.0800402	0.255	0.213	1
TALDO1	0.00201748	0.0800106	0.427	0.376	1
PHPT1	0.000191596	0.0799923	0.416	0.345	1
STK38L	0.00273096	0.0799856	0.295	0.246	1
ANKUB1	0.0706526	0.0798129	0.415	0.393	1
AC012501.2	0.000257507	0.0798056	0.26	0.2	1
NDUFS5	0.00150872	0.0798033	0.788	0.742	1
TGFBR2	0.00980562	0.0797894	0.295	0.255	1
NEMF	0.00358507	0.0797468	0.749	0.691	1
RPS19BP1	0.00204077	0.0797032	0.373	0.317	1
ATP5F1D	0.00153839	0.07968	0.56	0.497	1
TP53BP2	0.0447899	0.0796664	0.451	0.43	1
NDUFC1	0.00474011	0.0796561	0.343	0.296	1
PLA2G12A	0.000575737	0.0796184	0.276	0.219	1
KDM6B	7.39304e-05	0.0794982	0.123	0.079	1
DNAJC1	0.00890403	0.0794835	0.807	0.77	1
SERINC1	0.00127569	0.0794691	0.453	0.397	1
POLR2L	0.00312086	0.0794536	0.374	0.324	1
SLC6A6	0.0220452	0.0794436	0.501	0.458	1
ILF2	0.00651327	0.0793522	0.457	0.411	1
UBA5	0.00131225	0.0793237	0.295	0.243	1
COG6	0.0161209	0.0792648	0.604	0.568	1
FGD6	0.00234517	0.0792313	0.61	0.556	1
PCLO	0.0900933	0.0792106	0.342	0.317	1
CSMD3	0.400461	0.079178	0.146	0.135	1
DCTN4	0.00643006	0.0791458	0.508	0.458	1
PLCB1	0.189427	0.079145	0.393	0.371	1
SLIT2	0.000791648	0.079141	0.469	0.397	1
RFX3	0.0234455	0.0791235	0.824	0.777	1
EDEM3	0.000320617	0.0790997	0.232	0.176	1
ETFA	0.00150216	0.0790271	0.56	0.502	1
PTCHD1	0.153391	0.0790058	0.379	0.359	1
CDC42BPA	0.0130454	0.0789247	0.811	0.756	1
TRAPPC3	8.74243e-05	0.0788893	0.201	0.144	1
BBOX1-AS1	0.0364253	0.0788796	0.255	0.226	1
CDYL	0.0584812	0.0788709	0.915	0.893	1
GCSH	0.001244	0.0786897	0.394	0.333	1
ZNF682	0.00162075	0.0786728	0.42	0.364	1
GNG10	0.00252838	0.0786654	0.232	0.187	1
2023-03-06	0.000845906	0.0786314	0.606	0.544	1
FDPS	0.0089357	0.0785861	0.737	0.667	1
RTRAF	0.000328175	0.0785248	0.635	0.555	1
FAM160B1	0.0009156	0.0784954	0.348	0.29	1
PIR	0.00204736	0.0784829	0.19	0.147	1
SEC24B	0.000379706	0.0783715	0.776	0.7	1
A2ML1	3.35546e-05	0.0782897	0.182	0.124	0.912652
PHF20L1	0.00350478	0.0782726	0.621	0.568	1
TRAPPC9	0.0046338	0.0782695	0.63	0.592	1
MYO5B	0.00828286	0.0782135	0.575	0.532	1
RIMKLB	0.108037	0.0781671	0.769	0.745	1
BRIX1	0.0001056	0.078162	0.204	0.148	1
SOCS3	6.3858e-06	0.0781309	0.14	0.086	0.173687
SEC24A	0.00257886	0.0781154	0.435	0.384	1
COX5B	0.00362364	0.078081	0.626	0.575	1
AC007364.1	0.0670752	0.0780476	0.302	0.276	1
SNHG6	0.00245775	0.0780429	0.459	0.405	1
RBM42	0.00156544	0.0780354	0.25	0.201	1
ZDHHC2	0.00317494	0.0779936	0.353	0.299	1
SRP14	0.0011486	0.0779367	0.831	0.783	1
ESF1	0.00251977	0.0779088	0.452	0.399	1
TMEM64	0.00889141	0.0778858	0.688	0.646	1
ARID5B	0.000507578	0.0778701	0.306	0.243	1
MBTPS1	0.00380892	0.0778701	0.381	0.331	1
SLC24A3	0.0235084	0.0778025	0.277	0.238	1
AC010894.3	0.000896409	0.0777451	0.221	0.172	1
ZNF431	0.0025545	0.0776846	0.48	0.422	1
PHTF1	0.00059928	0.077667	0.441	0.375	1
SMIM10L1	0.00336529	0.077665	0.264	0.219	1
ZBTB25	0.00269987	0.077636	0.342	0.293	1
HOMER1	0.0336893	0.0776315	0.411	0.376	1
HNRNPF	0.00191872	0.0776278	0.565	0.505	1
AL391840.3	0.000105775	0.0775231	0.214	0.156	1
LINC01122	0.0109451	0.0774854	0.431	0.385	1
NDUFV2	0.00202862	0.0774233	0.602	0.536	1
FKBP15	0.00203962	0.077421	0.26	0.212	1
TUFM	0.00143024	0.0774202	0.502	0.44	1
NDUFA5	0.00102752	0.0774042	0.322	0.266	1
KRT7	0.00725236	0.0773083	0.195	0.157	1
TBL1XR1	0.0658845	0.0773008	0.965	0.969	1
CHURC1	1.66835e-05	0.0772951	0.397	0.31	0.453774
ELOVL5	0.0397868	0.0772276	0.387	0.354	1
MED13L	0.00499189	0.0771837	0.992	0.995	1
TOMM22	0.000393067	0.0771751	0.269	0.21	1
ARF6	0.000760047	0.0771646	0.319	0.261	1
TMCC3	0.016565	0.0771626	0.307	0.272	1
AHCYL1	0.00470829	0.0771598	0.756	0.709	1
ARRDC3	7.14386e-05	0.077154	0.14	0.092	1
SNX25	0.00477774	0.0771494	0.667	0.604	1
HEPH	0.00631793	0.0771383	0.551	0.503	1
SEC11C	0.000113769	0.0771361	0.165	0.114	1
FAM151B	0.000625112	0.0770648	0.128	0.088	1
CYBA	0.00169348	0.0770594	0.556	0.487	1
PPFIBP2	0.0529997	0.0768688	0.248	0.22	1
SRP9	0.00743119	0.076856	0.58	0.541	1
TAF10	0.00678985	0.0768366	0.442	0.393	1
MRPL9	8.72514e-05	0.0768349	0.191	0.136	1
HINT1	0.00495686	0.0767421	0.821	0.771	1
ZFAND3	0.00133474	0.0766966	0.994	0.993	1
LMAN2	0.000282996	0.0766663	0.496	0.421	1
PON2	0.0083159	0.0766134	0.385	0.343	1
GLDN	0.0203939	0.0766007	0.156	0.125	1
ZFAND5	0.000646027	0.0765884	0.439	0.371	1
DCXR	0.000215041	0.0765817	0.161	0.113	1
SFXN2	0.00091139	0.0764514	0.313	0.256	1
AK3	0.00641679	0.0764154	0.359	0.313	1
CCDC3	0.0871209	0.076412	0.185	0.16	1
AC112206.2	0.00360061	0.0763686	0.178	0.138	1
PDIA4	0.000878387	0.0763648	0.585	0.512	1
LINC01208	0.0102745	0.0763265	0.338	0.289	1
RPL17	4.97782e-06	0.0762925	0.994	0.992	0.135392
GLA	0.0028542	0.0761728	0.223	0.179	1
GADD45G	0.00100546	0.0761099	0.162	0.118	1
USO1	0.00368634	0.0760899	0.59	0.539	1
ANAPC11	0.00149998	0.0760538	0.547	0.48	1
PSMB6	0.00931916	0.0759967	0.676	0.627	1
MXRA5	0.00168058	0.0759964	0.243	0.194	1
ATP5F1B	0.00616207	0.0757925	0.726	0.692	1
ADAM9	0.0241404	0.075746	0.491	0.452	1
BRD2	0.000297091	0.075595	0.378	0.307	1
SCUBE3	0.0164296	0.0755926	0.327	0.291	1
PPAT	0.00647712	0.0755876	0.298	0.254	1
RNF181	0.0103353	0.0755164	0.338	0.296	1
LSM5	0.00362663	0.0754107	0.466	0.415	1
MRPL33	0.000515021	0.0754028	0.239	0.185	1
GHITM	0.00339024	0.0753748	0.379	0.328	1
NUTF2	0.000724857	0.0753631	0.348	0.287	1
VPS13B	0.001992	0.0753198	0.956	0.947	1
DOCK4	0.264751	0.0753139	0.949	0.945	1
RBMS1	0.123841	0.0753062	0.951	0.944	1
HRH2	0.000283938	0.0752856	0.157	0.11	1
GALNT2	0.00940789	0.0752595	0.283	0.244	1
UQCR11	0.00743408	0.0751649	0.388	0.343	1
CACYBP	0.00411057	0.0751446	0.475	0.425	1
PRSS23	0.0168038	0.0751179	0.269	0.232	1
SPSB4	0.0123655	0.0750186	0.501	0.46	1
GMEB1	0.0237137	0.0750082	0.363	0.33	1
ZSWIM8	0.00273601	0.0748913	0.237	0.192	1
CTTNBP2	0.100949	0.0747844	0.728	0.715	1
PUM1	0.00731631	0.0747729	0.961	0.94	1
CRTC3	0.067382	0.0747156	0.275	0.25	1
FEZ2	0.0045847	0.0746919	0.745	0.709	1
DAZAP2	0.00411495	0.074633	0.312	0.263	1
SLC25A17	0.0187263	0.0746283	0.441	0.401	1
BMF	0.00374451	0.0745898	0.198	0.157	1
USP47	0.0248583	0.0745877	0.903	0.872	1
H2AFV	0.0205092	0.0745124	0.599	0.56	1
IDS	0.00094739	0.0745118	0.194	0.148	1
ACP1	0.000431476	0.0744015	0.39	0.324	1
JAK1	0.00436574	0.0743515	0.262	0.216	1
BAMBI	0.089524	0.0742735	0.901	0.876	1
EXOSC3	0.000156233	0.0742683	0.232	0.173	1
LHFPL2	0.0154076	0.0742471	0.676	0.635	1
TMEM256	0.0123322	0.074132	0.24	0.204	1
CST3	0.00212935	0.0741032	0.229	0.184	1
MCTS1	0.000423208	0.0739796	0.214	0.163	1
PITPNB	0.0345181	0.073924	0.541	0.51	1
CIAO2B	0.000630767	0.0739023	0.266	0.211	1
PSTPIP2	0.116134	0.0738836	0.25	0.228	1
FAT3	0.199422	0.0738764	0.76	0.735	1
NSMAF	0.000316751	0.0738098	0.373	0.304	1
KIF26B-AS1	0.00206568	0.0738017	0.186	0.142	1
PAPOLA	0.00691316	0.0737499	0.795	0.73	1
SETD2	0.0518884	0.0737016	0.848	0.839	1
SYNJ1	0.00869884	0.0735976	0.281	0.239	1
MCRS1	0.00133548	0.0735934	0.237	0.189	1
GSTK1	0.000268421	0.0735572	0.179	0.129	1
AHSA1	0.000868665	0.0735355	0.327	0.268	1
CBWD5	0.000244793	0.0735295	0.168	0.119	1
BCAR3	0.00467309	0.0735259	0.463	0.409	1
ORMDL2	0.00147148	0.073473	0.213	0.166	1
NDFIP2	0.00589941	0.0734072	0.365	0.319	1
MRPL42	0.00227964	0.0733751	0.41	0.354	1
BEX4	0.00132476	0.0733723	0.281	0.228	1
INTS6	0.00392866	0.0733608	0.68	0.625	1
COPS9	0.00496254	0.0733541	0.244	0.202	1
RNF146	0.00186023	0.0733503	0.31	0.259	1
TMEM33	0.00168258	0.0733441	0.432	0.37	1
DHRS7	0.000216581	0.0732051	0.184	0.133	1
SHB	0.0306588	0.0731591	0.6	0.581	1
SSR2	0.00774007	0.0731402	0.536	0.483	1
ANXA5	0.00131328	0.0729981	0.472	0.408	1
USP38	0.00137797	0.0729512	0.265	0.212	1
MOGS	0.00187048	0.0728182	0.292	0.241	1
NDUFB7	0.00892858	0.0728146	0.513	0.471	1
SNRPB2	0.00530532	0.0727948	0.449	0.398	1
PPA1	0.000180894	0.0727798	0.428	0.349	1
NECTIN3	0.091738	0.0727342	0.527	0.499	1
TRAPPC5	0.00915656	0.0726942	0.405	0.362	1
MDH2	0.00871661	0.0726685	0.385	0.34	1
SCFD1	0.00386826	0.0726492	0.842	0.789	1
TMEM163	0.133625	0.0725626	0.188	0.166	1
AC025034.1	2.49497e-05	0.0725346	0.148	0.096	0.678606
DNAJC3	0.0114423	0.0724985	0.532	0.482	1
IFITM3	0.00446386	0.0724965	0.595	0.546	1
MRPS21	0.00360473	0.0724561	0.491	0.435	1
ZRANB2	0.00472464	0.0724264	0.717	0.66	1
RAB17	0.0100673	0.0723402	0.257	0.217	1
CHST11	0.010307	0.0723131	0.278	0.237	1
MYCBP2	0.004708	0.0722163	0.752	0.698	1
EIF3F	0.0218083	0.0721653	0.724	0.687	1
KRT10	0.00277543	0.0721643	0.242	0.196	1
ELOC	0.00158731	0.0721544	0.43	0.369	1
TNFRSF12A	0.000478143	0.0721251	0.188	0.139	1
GTF2H5	0.000511684	0.0720339	0.209	0.157	1
SLC38A6	0.0186903	0.0720036	0.24	0.206	1
KCNMB2-AS1	0.0204748	0.071997	0.441	0.395	1
TAPT1-AS1	0.0532105	0.0718801	0.297	0.267	1
TRMT10C	0.00601292	0.0718351	0.263	0.22	1
DCTN6	0.000722223	0.0717631	0.165	0.121	1
RRBP1	0.0417129	0.0717307	0.709	0.686	1
AK2	0.00372999	0.0717201	0.241	0.198	1
SLC38A2	0.200852	0.0717128	0.807	0.789	1
TMEM161B-AS1	0.0804025	0.0716667	0.341	0.311	1
SLC25A36	0.00487388	0.0716299	0.633	0.581	1
TBC1D8	0.033388	0.0716299	0.416	0.382	1
SERF2	0.03314	0.0716268	0.882	0.86	1
CAPN7	0.00854229	0.0715019	0.451	0.401	1
ATP6V0E1	0.00692791	0.071501	0.415	0.366	1
H3F3B	0.0218417	0.0714779	0.899	0.881	1
MAX	0.00832074	0.0714493	0.48	0.434	1
TMEM108	0.338988	0.0714264	0.437	0.426	1
SUFU	0.00406855	0.0714186	0.394	0.34	1
GATA2-AS1	0.0311427	0.0714112	0.337	0.306	1
LMNA	0.0143587	0.0713736	0.379	0.338	1
NEK7	0.00338514	0.0712746	0.615	0.555	1
CXCL12	0.00728255	0.0712	0.544	0.484	1
C5orf17	0.0110987	0.0711163	0.125	0.095	1
CDC42SE1	0.00237144	0.0710874	0.269	0.22	1
OLFML3	0.103314	0.0710619	0.366	0.344	1
PIK3C2G	0.0494673	0.0710282	0.26	0.231	1
DPF3	5.50826e-05	0.0710025	0.152	0.101	1
UHRF1BP1	0.00245017	0.0708966	0.338	0.283	1
TCP1	0.00228161	0.0708897	0.544	0.477	1
TMX1	0.00014748	0.070873	0.32	0.25	1
SRP19	0.0112326	0.0707935	0.436	0.393	1
TGIF1	0.000489725	0.0706827	0.301	0.238	1
ERGIC2	0.00193277	0.0706597	0.481	0.419	1
RALBP1	0.00358759	0.0706281	0.621	0.568	1
MRPS33	0.000745379	0.0706257	0.217	0.166	1
PCNX3	0.000662546	0.0705658	0.147	0.105	1
AC092969.1	0.0165875	0.0705094	0.287	0.248	1
TBCK	0.00643448	0.0704847	0.877	0.813	1
GABPB1-AS1	0.014878	0.0704842	0.39	0.35	1
ZDHHC24	0.000241688	0.0703739	0.145	0.099	1
C1orf122	0.0037166	0.0703326	0.279	0.231	1
AF127577.2	0.000117296	0.0703035	0.136	0.09	1
EPS15L1	0.00480178	0.0702829	0.417	0.372	1
TIMM17A	0.00950297	0.0702519	0.303	0.262	1
CENPC	0.013514	0.0702413	0.545	0.504	1
DGUOK	0.00978536	0.0702181	0.379	0.334	1
MT-ATP8	0.014199	0.0701664	0.943	0.93	1
IGSF3	0.0114526	0.0701626	0.425	0.385	1
DOP1B	0.0692128	0.0701584	0.376	0.346	1
AL157938.2	0.000813787	0.0701535	0.214	0.164	1
AC005532.1	0.000143712	0.0701088	0.121	0.078	1
RBM4	0.0115137	0.0700347	0.591	0.549	1
MRPS28	0.0148171	0.0700174	0.616	0.56	1
PDE7A	0.0758107	0.0700109	0.842	0.822	1
AC006148.1	0.0375047	0.070006	0.468	0.437	1
COA6	0.00149966	0.0699779	0.205	0.159	1
FTH1	0.00482788	0.0698161	0.933	0.915	1
SUSD1	0.0436929	0.0697651	0.307	0.278	1
AC068051.1	0.104163	0.0697642	0.213	0.189	1
WDR86	0.0169806	0.0697633	0.267	0.23	1
GAREM1	0.0260723	0.0697468	0.457	0.417	1
UST	0.144319	0.0697309	0.655	0.622	1
TMEM132A	0.00092929	0.0697255	0.228	0.178	1
GALNT1	0.0128377	0.0697147	0.834	0.785	1
MEX3C	0.0185799	0.0696712	0.331	0.295	1
AQR	0.00260852	0.06966	0.619	0.559	1
CLTB	0.0152564	0.069628	0.259	0.222	1
SPNS1	0.00250137	0.0695473	0.218	0.172	1
PSMD13	0.00844462	0.0695104	0.332	0.29	1
MITD1	0.000453992	0.069375	0.24	0.185	1
ATP1B3	0.0117534	0.0693463	0.745	0.688	1
TRMT6	0.000502277	0.0693421	0.158	0.113	1
DECR1	0.114101	0.0693166	0.289	0.267	1
PRXL2A	0.00653845	0.0693053	0.548	0.501	1
CDC123	0.000449907	0.0692803	0.441	0.371	1
ATP6V1H	0.0220954	0.0692678	0.796	0.767	1
SNX27	0.0783093	0.0692678	0.532	0.507	1
ATP11B	0.0614803	0.0692447	0.59	0.565	1
IDI1	0.00161366	0.0692438	0.45	0.389	1
POLR2K	0.000785454	0.0692374	0.246	0.192	1
FAM189A2	0.00942935	0.0692292	0.178	0.142	1
PPP1CB	0.0110631	0.0692094	0.792	0.757	1
VAMP2	0.000111702	0.069208	0.126	0.081	1
TMED7	0.0102168	0.069207	0.348	0.304	1
CCR3	0.00199354	0.0692032	0.161	0.12	1
LAMB1	0.0156077	0.0691874	0.665	0.62	1
ZNF552	0.00849602	0.0691756	0.415	0.372	1
ZSCAN30	0.00232513	0.06907	0.198	0.155	1
DENND1B	0.150648	0.0690572	0.369	0.351	1
GSTCD	0.00579893	0.0690492	0.606	0.55	1
ZNF814	0.0282983	0.0690485	0.399	0.362	1
NUDT9	0.00196093	0.0690061	0.33	0.273	1
IQCA1	0.00328811	0.068985	0.293	0.243	1
ACVR2A	0.0360072	0.0689665	0.649	0.62	1
FAM200B	0.00337317	0.0689454	0.181	0.141	1
AFF2	0.0120634	0.0689186	0.11	0.082	1
CLEC16A	0.00980942	0.0688489	0.442	0.398	1
LSM4	0.0145739	0.0688294	0.494	0.456	1
SUPT4H1	0.00485714	0.0687456	0.3	0.253	1
FAM49A	0.00041047	0.0687387	0.113	0.074	1
ARFGEF1	0.0259898	0.068702	0.838	0.815	1
NDUFA12	0.00611025	0.0686913	0.41	0.36	1
TAF7	0.00528725	0.0685875	0.536	0.484	1
ENY2	0.00123756	0.068557	0.554	0.481	1
BUD23	0.00726984	0.0685409	0.291	0.248	1
RPL26	0.0016178	0.0685392	0.996	0.992	1
SLC9A3R1	0.0132075	0.0684559	0.293	0.254	1
TIAL1	0.0271539	0.0684354	0.494	0.459	1
CHD1	0.0245504	0.0683837	0.604	0.564	1
GGCT	0.00366939	0.0683646	0.392	0.339	1
ABCB7	0.00611435	0.0683481	0.55	0.499	1
MAP3K1	0.0468501	0.0683174	0.472	0.436	1
ALG9	0.00428915	0.0683153	0.222	0.179	1
ABHD2	0.0848466	0.0683027	0.472	0.45	1
VPS28	0.00902018	0.0682488	0.228	0.189	1
ATP5IF1	0.000529736	0.0682446	0.679	0.603	1
USP53	0.0280342	0.068225	0.712	0.668	1
ACAA1	0.00103152	0.068201	0.182	0.137	1
TEAD2	0.00238131	0.0681134	0.218	0.172	1
CFLAR	0.000757844	0.0681077	0.309	0.25	1
ADAM10	0.0451088	0.0681057	0.883	0.859	1
TMEM67	0.00638589	0.06807	0.317	0.272	1
ERLEC1	0.00479495	0.0680566	0.265	0.221	1
CPB2-AS1	0.000542568	0.0680296	0.127	0.086	1
TFG	0.00461098	0.0680197	0.631	0.566	1
BSDC1	0.0119851	0.067999	0.28	0.24	1
GPR78	0.0195421	0.0679595	0.348	0.308	1
MBTPS2	0.0047268	0.0679529	0.197	0.157	1
ATF1	0.0224236	0.0679442	0.296	0.261	1
RPS17	0.0551039	0.0679406	0.974	0.962	1
ASAP1	0.0732106	0.0679139	0.966	0.952	1
ZDHHC12	0.00792123	0.0678947	0.229	0.19	1
PDE9A	0.00579371	0.0678824	0.386	0.335	1
MCCC1	0.0479176	0.0678737	0.472	0.447	1
ACVR2B	0.00785256	0.0678059	0.52	0.467	1
ERP29	0.0118747	0.0678007	0.585	0.546	1
EMP2	0.00556405	0.0677936	0.236	0.195	1
LINC02615	0.00921622	0.0677647	0.21	0.173	1
WWC1	0.00581208	0.0677087	0.611	0.558	1
ALOX12-AS1	0.0141021	0.0676196	0.24	0.204	1
TMSB10	0.0661585	0.0675986	0.813	0.804	1
SIAH1	0.0206669	0.0675721	0.377	0.336	1
PSENEN	0.00605264	0.0675558	0.215	0.176	1
SPCS1	0.0253008	0.0675457	0.407	0.367	1
PSMG1	0.000552992	0.0675376	0.17	0.124	1
PAN3	0.0835971	0.0675261	0.943	0.935	1
FAM50A	0.000537503	0.0675044	0.184	0.136	1
POTEF	0.0134606	0.0674838	0.296	0.256	1
MFAP2	0.020455	0.0674669	0.296	0.26	1
ATXN10	0.00597489	0.067447	0.766	0.706	1
SLC35E2A	0.00013469	0.0674324	0.158	0.109	1
ZNF32	5.02095e-05	0.0674109	0.135	0.086	1
SBDS	8.36734e-05	0.0674109	0.131	0.085	1
ATIC	0.000833377	0.0673929	0.469	0.398	1
ZNF433-AS1	0.00289186	0.0673611	0.296	0.244	1
KDELR2	0.00776069	0.0673478	0.297	0.254	1
DNMBP	0.00615369	0.0672821	0.725	0.684	1
CYB5A	0.00230275	0.067271	0.253	0.204	1
RHOC	0.00522418	0.0672546	0.289	0.244	1
RBM27	0.00656232	0.0672258	0.539	0.479	1
TIMM13	0.0140684	0.0672192	0.497	0.453	1
ATP6V0C	0.0211155	0.0672035	0.382	0.343	1
PSMD4	0.0390228	0.0672025	0.405	0.375	1
RPS27L	0.00976657	0.067196	0.256	0.217	1
CUL4B	0.00240651	0.0671713	0.284	0.233	1
LINC01980	0.00903036	0.0671601	0.303	0.259	1
C14orf119	0.00101341	0.0671329	0.23	0.179	1
FBXL5	0.0444983	0.0671255	0.632	0.6	1
DHX35	0.0152456	0.0670965	0.239	0.203	1
DYNLT1	0.0218276	0.0670834	0.365	0.325	1
AC027698.1	0.000130569	0.0670418	0.102	0.062	1
MGST1	0.0196601	0.0670288	0.632	0.586	1
RPF1	0.00111576	0.0669008	0.219	0.169	1
EIF3D	0.00480485	0.0668945	0.435	0.376	1
DYNLL1	0.0190505	0.0668918	0.804	0.756	1
GET3	0.00153422	0.0668801	0.24	0.191	1
C18orf32	0.000195149	0.0668785	0.19	0.137	1
SIPA1L1	0.059383	0.0668625	0.929	0.931	1
CAPN1	0.00372708	0.0668349	0.327	0.275	1
MRPS34	0.00393404	0.0668282	0.458	0.402	1
HIPK1	0.00115248	0.0668173	0.337	0.277	1
KIAA1958	0.0418623	0.0668014	0.751	0.715	1
TOM1L2	0.0473801	0.0668012	0.385	0.352	1
IGSF10	0.00222768	0.0666352	0.173	0.133	1
BCL2L12	0.0118291	0.0666302	0.297	0.257	1
SP2	0.000589139	0.0666028	0.143	0.101	1
WIPI1	0.00371031	0.0666017	0.271	0.224	1
RB1	0.02384	0.0665833	0.487	0.451	1
CLDN7	0.00695981	0.0665799	0.29	0.246	1
DSC2	0.011361	0.0665723	0.679	0.635	1
NME1	0.000243187	0.0665266	0.377	0.304	1
FBXL2	0.0300088	0.0665224	0.266	0.233	1
MFAP3L	0.0656648	0.0665128	0.383	0.352	1
TCF4-AS1	0.00027091	0.0665123	0.171	0.121	1
ZNF706	0.00583033	0.0664471	0.331	0.282	1
CACUL1	0.0108805	0.0664452	0.668	0.621	1
ITGB5	0.081671	0.0664028	0.726	0.693	1
EYA2	0.00681164	0.0663862	0.265	0.221	1
METTL26	0.0150617	0.0663251	0.255	0.218	1
CDH1	0.0253357	0.0663027	0.966	0.948	1
RYR1	0.0355194	0.0662999	0.266	0.236	1
TSC22D1	0.105668	0.0662919	0.822	0.804	1
AP002762.2	0.000651918	0.0662747	0.142	0.1	1
CARHSP1	0.00437081	0.0662426	0.482	0.427	1
PCGF2	0.000371219	0.0662037	0.165	0.118	1
SARAF	0.00612148	0.0661473	0.384	0.334	1
MSRB2	0.000886591	0.0661345	0.171	0.126	1
SUPT7L	0.00368376	0.0661116	0.226	0.183	1
ORMDL1	0.00478589	0.0661049	0.374	0.326	1
CCDC85C	0.0101689	0.0660942	0.261	0.221	1
NBEAL1	0.0797361	0.066092	0.644	0.612	1
YTHDF1	0.0031902	0.0660877	0.28	0.231	1
SOCS2-AS1	0.007894	0.0660772	0.141	0.109	1
CPNE3	0.0162307	0.0660752	0.307	0.269	1
AADAT	0.000844221	0.0660737	0.16	0.116	1
DSTN	0.0114492	0.066047	0.874	0.833	1
STRN3	0.0405634	0.0660359	0.931	0.893	1
MCM9	0.00342521	0.0660103	0.55	0.495	1
TRAF3IP2	0.0130576	0.0659603	0.317	0.274	1
RPS4X	0.0114771	0.0659508	0.979	0.968	1
IPO9-AS1	0.023788	0.0659452	0.155	0.127	1
CBR3	0.000309324	0.0658904	0.127	0.085	1
TSPOAP1-AS1	0.000940218	0.0658764	0.202	0.153	1
MRPL32	0.00117608	0.0658158	0.199	0.152	1
TMEM47	0.00170007	0.0658039	0.276	0.221	1
MTRNR2L8	0.00258202	0.0657919	0.4	0.341	1
PICALM	0.0167308	0.0657727	0.799	0.761	1
SDC3	0.00371654	0.0657562	0.152	0.116	1
TRMT11	0.0294488	0.0657251	0.68	0.631	1
LYPLAL1	0.0490093	0.0656924	0.563	0.53	1
FER	0.0596045	0.0656726	0.981	0.967	1
ZBTB40	0.0133919	0.06564	0.33	0.287	1
COMMD8	3.92031e-05	0.0656252	0.116	0.07	1
TMEM59	0.0286359	0.0655965	0.416	0.38	1
UBE2N	0.0284591	0.0655707	0.574	0.534	1
MMP24OS	0.0026852	0.065567	0.18	0.139	1
DANCR	0.029955	0.0654829	0.544	0.518	1
DAB2IP	0.00356188	0.0654777	0.331	0.277	1
ZMAT4	0.0607369	0.0654614	0.896	0.883	1
PDCD2	0.00599593	0.0654456	0.404	0.354	1
CWC25	0.00192563	0.0654384	0.168	0.126	1
OSBP	0.00765539	0.0654288	0.343	0.295	1
LRPAP1	0.00434374	0.065325	0.353	0.302	1
PRDX6	0.00487325	0.0652809	0.654	0.599	1
NELFE	0.00697258	0.0652744	0.222	0.183	1
MAFG	0.00393571	0.0652671	0.214	0.172	1
GSS	0.00302626	0.0652435	0.154	0.116	1
IPO8	0.00523296	0.0652327	0.362	0.308	1
VPS54	0.0153692	0.0652212	0.769	0.732	1
PGM3	0.0497935	0.0651901	0.383	0.35	1
LYN	0.122749	0.0651742	0.815	0.796	1
MAPK8	0.068894	0.0651647	0.724	0.705	1
SNX14	0.0243416	0.0651523	0.656	0.611	1
HFM1	0.0441147	0.0651509	0.276	0.243	1
TAPT1	0.00839674	0.06511	0.239	0.198	1
DAPK3	0.0349507	0.0650534	0.245	0.216	1
NDUFA8	0.00140751	0.065037	0.235	0.185	1
ALYREF	0.0116186	0.0650196	0.284	0.244	1
COX5A	0.00498038	0.0649592	0.658	0.608	1
COP1	0.169394	0.0649474	0.945	0.942	1
RNF169	0.0262828	0.0648938	0.381	0.343	1
HDAC5	0.00147292	0.0648043	0.17	0.127	1
RRAGA	0.0010351	0.0647792	0.142	0.102	1
TRAF4	0.00881421	0.0647715	0.378	0.33	1
SAP130	0.031447	0.0647542	0.572	0.536	1
TMTC3	0.0491531	0.0646873	0.457	0.419	1
TXNRD1	0.0131988	0.0646774	0.41	0.362	1
CNOT7	0.00902204	0.0646408	0.403	0.354	1
HEXA	0.0831381	0.0645677	0.312	0.291	1
RNF24	0.407659	0.0644151	0.28	0.269	1
DCTN3	0.000206264	0.0643984	0.156	0.108	1
FREM1	0.0211171	0.0643862	0.524	0.479	1
SLC27A6	0.00144117	0.0643862	0.122	0.085	1
MLLT3	0.118005	0.0643862	0.212	0.189	1
PEG10	0.0420061	0.0643537	0.459	0.425	1
RBM47	0.0624253	0.0643522	0.783	0.744	1
SREK1	0.0216119	0.0642902	0.74	0.698	1
SEH1L	0.00437278	0.0642628	0.231	0.187	1
AC002463.1	0.00196763	0.0642569	0.181	0.138	1
LMAN2L	0.00572425	0.0642569	0.177	0.139	1
SAR1A	0.0143493	0.0642158	0.431	0.387	1
KDM5B	0.0365633	0.0642063	0.903	0.87	1
TRIM28	0.00274671	0.0641832	0.677	0.619	1
CLDND1	0.00432086	0.0641813	0.221	0.179	1
LPIN2	0.00291114	0.0641573	0.146	0.109	1
GTF2A2	0.00783983	0.0641348	0.299	0.254	1
UBXN4	0.00539264	0.0641147	0.818	0.767	1
RBPMS	0.125186	0.0640797	0.991	0.989	1
ARHGAP6	0.313404	0.0640602	0.193	0.178	1
MRPL51	0.00375398	0.0640539	0.554	0.488	1
ACAP2	0.0205144	0.0640485	0.751	0.715	1
SH2D4A	0.0180602	0.0640245	0.355	0.315	1
RPL7	0.0392074	0.0639868	0.99	0.99	1
ABCC4	0.131805	0.0639653	0.475	0.451	1
NDUFB8	0.0281499	0.0639377	0.544	0.506	1
MYLIP	0.0181749	0.0639349	0.521	0.48	1
DERL1	0.012454	0.0639243	0.272	0.233	1
GFRA1	0.143595	0.0638868	0.146	0.127	1
UVRAG	0.0445344	0.0638844	0.722	0.684	1
INPPL1	0.0224182	0.0638288	0.304	0.267	1
AC098829.1	0.215135	0.0637635	0.421	0.4	1
PSMD11	0.00304853	0.0637599	0.496	0.436	1
TGS1	0.0303698	0.0637335	0.38	0.343	1
VAPA	0.0119998	0.0636322	0.618	0.562	1
GID8	0.00703749	0.063597	0.3	0.255	1
FASTK	0.00108224	0.0635378	0.142	0.102	1
ARHGAP29	0.106829	0.0635183	0.878	0.839	1
UBE2J1	0.0507716	0.0635132	0.534	0.503	1
SH3YL1	0.0139848	0.0635125	0.285	0.245	1
SOX6	0.00278406	0.0634995	0.118	0.084	1
UBE2E3	0.210528	0.0634494	0.862	0.838	1
FAM174C	0.00486816	0.0634308	0.207	0.166	1
NGRN	0.0263211	0.0634258	0.272	0.239	1
NDUFAF4	3.93665e-05	0.0634205	0.152	0.099	1
VPS13A	0.00611306	0.0633765	0.745	0.687	1
FAM98B	0.012296	0.0633055	0.379	0.334	1
NDUFA11	0.009756	0.0633029	0.508	0.454	1
LSM7	0.00540425	0.0632833	0.556	0.499	1
SLC52A2	0.000995024	0.0632821	0.14	0.099	1
CCDC144NL	0.0023632	0.0632459	0.197	0.153	1
DTX4	0.00648446	0.0632449	0.244	0.201	1
KCNC3	0.0133166	0.0632139	0.263	0.225	1
TOMM7	0.00298563	0.0632089	0.55	0.489	1
SNU13	0.0115114	0.063168	0.354	0.31	1
PFKM	0.000766722	0.0631665	0.149	0.107	1
SOCS1	0.00106347	0.0630849	0.138	0.098	1
LRP10	0.000292473	0.0630602	0.139	0.095	1
AP1M2	0.00639668	0.0630328	0.282	0.237	1
AAGAB	0.004643	0.0630312	0.399	0.345	1
ABRACL	0.0151778	0.0629831	0.429	0.384	1
ZRANB1	0.00266984	0.062949	0.393	0.331	1
SLC25A4	0.00886252	0.0629044	0.188	0.151	1
FCHO2	0.0140639	0.0628888	0.446	0.395	1
CUL2	0.0963261	0.0628186	0.381	0.358	1
C1GALT1C1	0.00112514	0.0628036	0.133	0.094	1
SDHD	0.00147706	0.0627966	0.199	0.153	1
PSMD8	0.00322657	0.0627944	0.436	0.377	1
CKS1B	0.0952531	0.0627715	0.425	0.408	1
MEX3A	0.00289905	0.0627645	0.271	0.221	1
ID4	0.0576324	0.0626899	0.393	0.366	1
FAM214A	0.0611383	0.0626267	0.379	0.354	1
HCG18	0.0257781	0.0626145	0.246	0.213	1
BCOR	0.00915722	0.0626114	0.198	0.16	1
ENOX2	0.0334798	0.0625958	0.28	0.244	1
DLD	0.006357	0.0625813	0.395	0.344	1
ATP2B1-AS1	0.00248765	0.0625775	0.138	0.101	1
AL591002.1	0.000491943	0.0625751	0.115	0.076	1
ARPC1B	0.00455959	0.0625714	0.315	0.265	1
DDR1	0.00225396	0.0625595	0.22	0.174	1
FASTKD1	0.0493586	0.062554	0.332	0.303	1
YPEL5	0.0133966	0.0625516	0.326	0.285	1
AMFR	0.0042679	0.0625288	0.183	0.143	1
NARS	0.00433536	0.0625015	0.436	0.379	1
ATF4	0.005795	0.0624773	0.503	0.451	1
PSMB7	0.011307	0.0624651	0.645	0.593	1
KIDINS220	0.0139792	0.0624564	0.465	0.422	1
AC119868.2	0.00655838	0.0624517	0.194	0.155	1
NDUFS3	0.00958341	0.0624431	0.274	0.232	1
BRK1	0.00987498	0.0624053	0.389	0.342	1
PSMC4	0.0110378	0.0623945	0.27	0.23	1
SLC9A8	0.0123324	0.0623673	0.255	0.215	1
TMEM254	0.0129587	0.0623636	0.17	0.137	1
USP3-AS1	0.00257805	0.0623567	0.15	0.112	1
BRI3	0.0964852	0.0623314	0.404	0.378	1
XIAP	0.0122413	0.0623198	0.435	0.388	1
CORO1B	0.0582097	0.0622502	0.267	0.241	1
LINC01482	0.0331336	0.0622356	0.15	0.123	1
EMC10	0.00696375	0.0622091	0.379	0.33	1
RHOU	0.065214	0.0622054	0.425	0.394	1
CIAO1	0.0217671	0.0621836	0.299	0.263	1
AC091885.2	0.000160147	0.0621724	0.107	0.066	1
CCNH	0.0219085	0.0621018	0.398	0.358	1
TOX	0.0706353	0.0620501	0.242	0.215	1
TBK1	0.00597643	0.062013	0.463	0.412	1
RBIS	0.00293561	0.0620021	0.389	0.332	1
IDH3B	0.00416395	0.0619783	0.208	0.166	1
ODF2L	0.00310074	0.0619769	0.616	0.556	1
NUTM2B-AS1	0.0996928	0.0619526	0.619	0.586	1
SPIN1	0.0349938	0.0619291	0.926	0.906	1
AIFM1	0.0024078	0.0619276	0.215	0.17	1
MOB4	0.0227764	0.0619115	0.468	0.424	1
MCFD2	0.0160893	0.0619047	0.335	0.295	1
AC007780.1	0.000287846	0.061879	0.117	0.077	1
SUPT5H	0.0180783	0.0618754	0.325	0.285	1
AC022325.2	0.00671224	0.0618436	0.144	0.109	1
CREG1	0.00641586	0.0618261	0.173	0.137	1
NCSTN	0.0145225	0.0617932	0.198	0.164	1
ADCY10	0.000105201	0.0617687	0.116	0.072	1
TUBA1B	0.035248	0.0617588	0.902	0.88	1
TCEAL8	0.00101195	0.0616756	0.307	0.248	1
CDK4	0.00562039	0.0616502	0.252	0.208	1
DHX32	0.0419508	0.0616416	0.48	0.445	1
MRPS6	0.00458575	0.0616365	0.442	0.386	1
GBF1	0.00310167	0.0616194	0.645	0.577	1
IFT88	0.0110399	0.0616038	0.43	0.382	1
NHP2	0.0184126	0.0615282	0.465	0.421	1
NAA20	0.0123709	0.0615217	0.197	0.161	1
BSG	0.346229	0.0615172	0.689	0.678	1
LTA4H	0.00201559	0.0614962	0.228	0.18	1
HES1	0.000857257	0.061485	0.143	0.101	1
COMMD6	0.0019191	0.0614719	0.287	0.234	1
PHF14	0.0577505	0.0614437	0.826	0.809	1
USP3	0.00426128	0.0614422	0.415	0.356	1
PRSS8	0.00783962	0.0614133	0.256	0.213	1
NRXN3	0.0746794	0.061405	0.605	0.566	1
SKAP2	0.00119017	0.0613926	0.125	0.086	1
KDM5A	0.00558534	0.0613888	0.698	0.655	1
CD59	0.00269961	0.0613621	0.222	0.176	1
PTPN21	0.0974266	0.0613607	0.283	0.261	1
FAT2	0.00962868	0.0613519	0.119	0.09	1
ALG14	0.00982309	0.061335	0.188	0.153	1
TMC6	0.00254782	0.0613035	0.24	0.192	1
HSD17B7	0.00224377	0.0612361	0.15	0.111	1
VAMP8	0.00708684	0.0612206	0.319	0.272	1
EAPP	0.025865	0.0612193	0.269	0.235	1
TOMM6	0.0107926	0.0611794	0.458	0.413	1
TANK	0.0124637	0.061163	0.556	0.498	1
UBE2L3	0.0377785	0.0611516	0.593	0.547	1
ABHD5	0.0152583	0.0610993	0.191	0.157	1
NUDT1	0.0215205	0.0610918	0.277	0.241	1
TRAM1	0.0439219	0.0610646	0.506	0.474	1
ANKRD50	0.0346576	0.0610285	0.386	0.349	1
ATP6V1A	0.0390648	0.0610212	0.462	0.423	1
TSC22D4	0.00496116	0.0609743	0.177	0.138	1
PDCD6	0.00591437	0.0609714	0.332	0.283	1
CLN5	0.00019302	0.060958	0.119	0.077	1
ECD	0.0137795	0.0609574	0.283	0.241	1
N4BP2	0.0226348	0.0609505	0.858	0.805	1
QDPR	0.00159919	0.0608871	0.157	0.116	1
TTYH3	0.0156788	0.06087	0.19	0.157	1
TLCD1	0.002093	0.0608535	0.123	0.088	1
NT5C	0.0150966	0.0608163	0.311	0.269	1
SMTN	0.00399062	0.0608068	0.105	0.074	1
ZNF24	0.0243939	0.0607957	0.358	0.317	1
CCDC84	0.0362606	0.0607887	0.51	0.474	1
ARF4	0.000474648	0.0607005	0.615	0.526	1
LMO7	0.00124679	0.0606953	0.137	0.097	1
RBX1	0.0432521	0.0606917	0.61	0.576	1
NDUFA3	0.00361074	0.0606206	0.255	0.208	1
CLCN6	0.0086562	0.0606135	0.277	0.234	1
GMCL1	0.0256334	0.0606116	0.409	0.37	1
SERINC3	0.0199897	0.0606005	0.338	0.3	1
CSTB	0.0116663	0.0605946	0.363	0.317	1
LAMTOR4	0.0119825	0.0605838	0.427	0.38	1
TMEM184C	0.00741872	0.0605737	0.262	0.218	1
TMBIM4	0.00927001	0.0605374	0.478	0.423	1
RORA	0.169082	0.0604935	0.968	0.973	1
LRRC8B	0.108319	0.0604919	0.489	0.464	1
RPL18A	0.0149949	0.0604748	0.985	0.982	1
MAN2A1	0.390397	0.0604426	0.693	0.68	1
ARHGAP21	0.0708165	0.0603701	0.594	0.559	1
ZCCHC14	0.0149418	0.0603543	0.26	0.223	1
PPP1R3B	0.0558789	0.0603512	0.188	0.163	1
STPG4	0.00347036	0.0603477	0.116	0.083	1
TUBB2A	0.00719124	0.0603269	0.463	0.412	1
NOS1AP	0.0231674	0.0603067	0.173	0.142	1
RANBP3	0.0250889	0.0603035	0.183	0.153	1
CAST	0.0567405	0.06028	0.338	0.304	1
PIK3C3	0.0103673	0.0602687	0.543	0.5	1
ATOX1	0.0315069	0.0601964	0.334	0.298	1
ARL3	0.0211646	0.0601566	0.34	0.3	1
TRPS1	0.714263	0.0600928	0.768	0.763	1
GFM2	0.00587269	0.060079	0.221	0.179	1
FASN	0.052102	0.0600495	0.697	0.669	1
RABAC1	0.00482741	0.05999	0.498	0.437	1
SPTSSA	0.0224653	0.0599758	0.188	0.157	1
RAB2A	0.00218794	0.0599664	0.684	0.627	1
FAAH2	0.0548322	0.0599293	0.385	0.35	1
TSFM	0.00063528	0.0599133	0.172	0.125	1
POLR2I	0.0281154	0.0599024	0.313	0.278	1
CORO1C	0.00709806	0.0598952	0.475	0.421	1
C8orf33	0.0299449	0.0598727	0.179	0.151	1
IER3IP1	0.00321487	0.0598583	0.24	0.193	1
PPP1R12B	0.0370259	0.0598437	0.549	0.507	1
ZNF611	0.0831112	0.0598003	0.577	0.556	1
RANBP9	0.0133484	0.0597791	0.684	0.622	1
LIFR	0.0245566	0.0597716	0.194	0.161	1
UBQLN1	0.0163497	0.0597653	0.551	0.519	1
USP32	0.0581576	0.0597057	0.639	0.606	1
RHOXF1-AS1	0.00413988	0.0596848	0.102	0.072	1
MRPS14	0.00475363	0.0596444	0.195	0.155	1
AC002429.2	0.0486389	0.0596444	0.175	0.15	1
DNAAF5	0.00533407	0.0595995	0.198	0.157	1
THYN1	0.000902916	0.0595977	0.137	0.097	1
CZIB	0.00099178	0.0595977	0.135	0.095	1
RUVBL2	0.0156321	0.0595548	0.198	0.164	1
BSCL2	0.0158014	0.0594872	0.434	0.387	1
HSDL2	0.0187695	0.0594853	0.257	0.22	1
LINC01924	0.441571	0.0594494	0.332	0.327	1
RPL5	0.00273136	0.0594442	0.992	0.988	1
PDE1C	0.00292825	0.0594328	0.13	0.094	1
PMPCB	0.0177908	0.0593893	0.377	0.334	1
TOP1	0.0995443	0.0593786	0.864	0.837	1
NOL4L	0.00298733	0.0593628	0.141	0.104	1
AC112722.1	0.00970044	0.0593547	0.177	0.141	1
RCC1L	0.00667004	0.0593472	0.226	0.185	1
S100A10	0.00812453	0.0593108	0.263	0.22	1
HDAC4	0.02116	0.0593069	0.417	0.374	1
JMY	0.0158525	0.0592777	0.307	0.266	1
PTPRM	0.0214218	0.0592682	0.867	0.851	1
CTNNB1	0.303844	0.0592302	0.89	0.881	1
SCAMP1	0.0402077	0.0591495	0.354	0.319	1
UBA52	0.0436115	0.0591415	0.925	0.902	1
TRAPPC11	0.0244705	0.0591111	0.302	0.267	1
POLR2C	0.0605595	0.0591097	0.276	0.248	1
SPIRE1	0.10708	0.0591097	0.245	0.224	1
UBR5	0.135246	0.0590989	0.939	0.93	1
MCUR1	0.00514871	0.0590977	0.307	0.257	1
UNC50	0.00356064	0.0590897	0.168	0.129	1
ESD	0.00200764	0.0590882	0.371	0.309	1
GATA3-AS1	0.019506	0.0590414	0.255	0.218	1
MRPS16	0.0056471	0.0590206	0.319	0.271	1
GTF3C1	0.0114363	0.0590194	0.397	0.347	1
UBA6-AS1	0.107911	0.0589371	0.214	0.192	1
PLSCR1	0.0546206	0.0589291	0.287	0.257	1
GSE1	0.0053697	0.0589214	0.611	0.543	1
FDX1	0.0402039	0.0588819	0.416	0.38	1
TBCA	0.00542394	0.0588809	0.987	0.98	1
ZNF354A	0.00575408	0.0588315	0.245	0.202	1
ATP1A1	0.251984	0.0587178	0.853	0.848	1
DIO3OS	0.021017	0.058687	0.282	0.245	1
SKP1	0.0179119	0.0586795	0.642	0.593	1
ARMT1	0.0113504	0.0586104	0.292	0.25	1
TSTD1	0.0629176	0.058574	0.368	0.339	1
NQO1	0.00641153	0.0585478	0.159	0.124	1
THADA	0.0112272	0.0585338	0.51	0.454	1
WDR70	0.0295916	0.0585278	0.735	0.705	1
SNX3	0.0171188	0.058499	0.326	0.285	1
NEU1	0.0078075	0.0584922	0.25	0.209	1
PTOV1	0.00988582	0.0584632	0.449	0.398	1
ANO5	0.0470811	0.058439	0.259	0.23	1
KALRN	0.0514858	0.0584083	0.991	0.984	1
VPS37C	0.0127194	0.0584014	0.289	0.248	1
COQ4	0.00504722	0.0583968	0.275	0.227	1
COPG1	0.00740676	0.0583468	0.227	0.186	1
PNPLA3	0.0361014	0.0583178	0.302	0.268	1
WNT5B	0.126506	0.0583094	0.337	0.314	1
HECTD1	0.00739879	0.0583014	0.831	0.767	1
GAS2	0.0130528	0.0582835	0.131	0.101	1
RTN2	0.0171314	0.0582835	0.147	0.117	1
SPPL2B	0.00274127	0.0582664	0.167	0.127	1
LEPROT	0.0304561	0.0582447	0.272	0.239	1
VTA1	0.00730127	0.0581744	0.452	0.4	1
CALR	0.52517	0.0581357	0.721	0.728	1
CPD	0.00337805	0.0581187	0.513	0.451	1
ALG5	0.0384275	0.0580589	0.278	0.248	1
TPRG1	0.0426529	0.0580574	0.141	0.116	1
ZNF622	0.000317494	0.0580429	0.159	0.111	1
MRPS11	0.0413302	0.0580036	0.193	0.164	1
CTDNEP1	0.00501168	0.0579515	0.217	0.174	1
TENM3-AS1	0.0126732	0.0578869	0.131	0.101	1
RHBDD1	0.0857877	0.0578241	0.408	0.382	1
PRKAG1	0.00480678	0.0577934	0.168	0.13	1
EPHA1	0.0149569	0.0577653	0.216	0.181	1
SCYL2	0.0390517	0.0577358	0.64	0.607	1
TIA1	0.00712628	0.0577188	0.53	0.478	1
MAP3K2	0.067688	0.0576701	0.588	0.561	1
TMEM37	0.00134713	0.057613	0.138	0.099	1
TYW1B	0.0675456	0.0576081	0.471	0.436	1
DIS3L2	0.0493027	0.0575932	0.615	0.585	1
PFDN4	0.00145176	0.0575909	0.345	0.283	1
USP20	0.0165305	0.0575726	0.22	0.184	1
ZBTB1	0.0217207	0.0575534	0.498	0.452	1
PRDM4	0.00858534	0.0575462	0.196	0.158	1
AP1S1	0.00697933	0.0575074	0.205	0.166	1
CCDC148	0.371813	0.0574731	0.214	0.203	1
SSH1	0.0171063	0.0574221	0.235	0.199	1
SLC30A7	0.00497675	0.0574112	0.465	0.408	1
PPM1L	0.311556	0.0573957	0.778	0.778	1
SEC62	0.0518313	0.0573408	0.527	0.498	1
TPRKB	0.00141155	0.057319	0.207	0.158	1
TNRC18	0.023629	0.0572709	0.456	0.412	1
RHOBTB1	0.0248214	0.0572109	0.106	0.081	1
ZNF397	0.00383546	0.0572074	0.179	0.139	1
M6PR	0.0106808	0.0571976	0.32	0.275	1
COA3	0.00591857	0.0571693	0.17	0.133	1
SNRPA	0.0219931	0.0571619	0.375	0.335	1
RGPD5	0.00037829	0.0571304	0.12	0.079	1
TNFRSF21	0.0784596	0.0571304	0.146	0.124	1
JAK2	0.0130862	0.0570943	0.235	0.197	1
HELQ	0.0120269	0.0570563	0.216	0.178	1
TXNL1	0.00346778	0.0570466	0.485	0.424	1
TRIT1	0.00706343	0.0569909	0.279	0.233	1
SPTBN1	0.37896	0.0569543	0.782	0.756	1
ERBIN	0.046274	0.0569103	0.882	0.843	1
NFATC3	0.0834752	0.0569019	0.436	0.408	1
CYB5D2	0.00135072	0.0568907	0.149	0.108	1
SLC25A51	0.00596248	0.0568034	0.229	0.186	1
EPHB3	0.000803462	0.0567976	0.104	0.068	1
USP40	0.131393	0.0567823	0.255	0.235	1
RAB34	0.0180653	0.0567485	0.278	0.24	1
P2RX4	0.00326347	0.0567273	0.23	0.184	1
NAXE	0.0390315	0.0567273	0.216	0.187	1
ZNF84	0.00930722	0.0567093	0.267	0.224	1
AC009318.1	0.0179002	0.0567036	0.166	0.135	1
VPS37A	0.0241301	0.0566935	0.384	0.343	1
CNIH4	0.0073533	0.0566871	0.306	0.258	1
PTRHD1	0.0171458	0.0566661	0.172	0.14	1
PHTF2	0.0389537	0.056662	0.558	0.527	1
RCC2	0.0156359	0.056601	0.54	0.487	1
PDHA1	0.0062479	0.056601	0.278	0.231	1
MRPS5	0.00705363	0.0565162	0.302	0.254	1
PSMA3-AS1	0.00350973	0.0565	0.28	0.23	1
AL022068.1	0.00320096	0.0564934	0.36	0.305	1
SPECC1	0.00750792	0.0564638	0.407	0.36	1
ADHFE1	0.00485946	0.0564625	0.151	0.114	1
ANOS1	0.00598242	0.0564313	0.101	0.072	1
PTS	0.0314915	0.0563742	0.609	0.556	1
SOD1	0.0600818	0.0563284	0.486	0.454	1
ATF7	0.0282999	0.0563127	0.32	0.282	1
SHD	0.180362	0.0563024	0.234	0.218	1
TUFT1	0.0101415	0.0562899	0.142	0.11	1
MRPL52	0.0730258	0.0562714	0.325	0.298	1
TBCB	0.0146324	0.0562568	0.237	0.198	1
SNTB1	0.0608389	0.0562419	0.142	0.118	1
MPP1	0.00219538	0.0562251	0.111	0.077	1
MET	0.0359757	0.0562102	0.187	0.158	1
SLIRP	0.00285723	0.056174	0.515	0.447	1
TFAP2A	0.0353025	0.056163	0.714	0.676	1
GLCE	0.0552269	0.0561025	0.229	0.2	1
TUBG1	0.0105515	0.0560838	0.174	0.14	1
TMTC4	0.0266702	0.0560442	0.198	0.166	1
LCMT1-AS2	0.0429101	0.0560442	0.197	0.169	1
MESD	0.0424296	0.0560126	0.699	0.67	1
PDIA3	0.255848	0.0559622	0.817	0.795	1
MLF2	0.0225341	0.0559553	0.313	0.275	1
LINC02595	0.0355885	0.0558783	0.274	0.24	1
TBC1D22B	0.0379252	0.055874	0.215	0.185	1
LMBRD1	0.0169392	0.0558465	0.773	0.713	1
SMIM30	0.00165518	0.0558379	0.203	0.155	1
TFE3	0.00147039	0.055832	0.135	0.096	1
LPXN	0.00497716	0.0558155	0.142	0.107	1
C5orf15	0.0988679	0.0558107	0.245	0.222	1
ZDHHC5	0.0439665	0.0557465	0.264	0.233	1
TMEM160	0.0162507	0.0557438	0.332	0.291	1
POLR2F	0.0240868	0.0557438	0.332	0.29	1
AC046134.2	0.0919601	0.0557415	0.34	0.315	1
CNDP2	0.0298932	0.055678	0.303	0.268	1
RABL3	0.0366283	0.0556592	0.284	0.251	1
SELENOP	0.00150016	0.0556282	0.127	0.09	1
MRPL43	0.0081324	0.055613	0.201	0.163	1
AKR7A2	0.0133295	0.0555909	0.183	0.149	1
ISOC2	0.00431202	0.0555899	0.236	0.19	1
YPEL3	0.0307002	0.0555336	0.165	0.137	1
SCAF11	0.0938315	0.0554872	0.905	0.884	1
NES	0.0217584	0.05547	0.529	0.491	1
SH3BGRL3	0.055117	0.0554409	0.324	0.293	1
MRPL19	0.00371445	0.0554391	0.523	0.453	1
SLC35A3	0.211515	0.0553851	0.446	0.431	1
PLPP1	0.851974	0.0553564	0.835	0.828	1
SNRPC	0.0182935	0.0553504	0.406	0.361	1
TPBG	0.0168286	0.0553378	0.169	0.138	1
KIF13B	0.0266168	0.0553196	0.327	0.289	1
FUT8-AS1	0.00503398	0.0552833	0.137	0.102	1
MAZ	0.014371	0.0552809	0.375	0.328	1
BLCAP	0.00777463	0.0552582	0.208	0.168	1
ZNF493	0.00229877	0.0552548	0.125	0.089	1
IMPG2	0.0160914	0.0552197	0.111	0.085	1
2023-03-02	0.012258	0.0551847	0.121	0.091	1
MIOS	0.0192955	0.0551847	0.417	0.374	1
TENT2	0.10657	0.0551552	0.823	0.815	1
SERPINH1	0.0465056	0.055142	0.566	0.525	1
HBP1	0.0535967	0.0551325	0.327	0.295	1
IGF2R	0.0152039	0.0551276	0.622	0.576	1
TYW5	0.102438	0.0551104	0.299	0.272	1
PRKAR1A	0.0201074	0.0551017	0.357	0.315	1
ZFPL1	0.00339887	0.0550843	0.121	0.088	1
SIK3	0.142619	0.0550804	0.788	0.756	1
TIMM50	0.0243486	0.0550725	0.192	0.161	1
CITED2	0.0300344	0.0550646	0.224	0.191	1
NUP37	0.080596	0.0550598	0.26	0.234	1
TTC3	0.12891	0.0550559	0.558	0.533	1
AC007091.1	0.0942314	0.0550401	0.137	0.116	1
JADE1	0.298403	0.055038	0.364	0.35	1
EIF6	0.0334491	0.0550301	0.273	0.24	1
RREB1	0.085848	0.0550137	0.772	0.741	1
UBA3	0.00347003	0.0549906	0.391	0.333	1
COG7	0.0102639	0.054976	0.197	0.16	1
SRSF2	0.0382278	0.0549676	0.691	0.628	1
CUL3	0.0223635	0.0549471	0.897	0.863	1
IGFBPL1	0.00311504	0.0548794	0.157	0.118	1
EPSTI1	0.223243	0.0548154	0.143	0.129	1
GUF1	0.0246376	0.0547643	0.27	0.235	1
ZNF33A	0.0655333	0.0547519	0.483	0.453	1
KMT2C	0.021507	0.0546928	0.971	0.96	1
GTPBP8	0.00897306	0.0546884	0.191	0.154	1
C5orf30	0.00941762	0.0546526	0.26	0.216	1
LINC00882	0.010343	0.0545837	0.324	0.276	1
ARHGEF10L	0.141377	0.0545788	0.31	0.291	1
SLC35B4	0.0143274	0.0545756	0.234	0.196	1
NDUFAF2	0.0520567	0.0545459	0.21	0.181	1
NCOA2	0.0710815	0.0545423	0.977	0.964	1
WDR20	0.0319052	0.0545215	0.615	0.579	1
PAIP2	0.0198903	0.0545106	0.472	0.427	1
NME4	0.0132173	0.0544651	0.561	0.512	1
AL033523.1	0.0481912	0.0544126	0.13	0.105	1
GOLT1B	0.0509413	0.0543962	0.291	0.259	1
OAT	0.0180008	0.0543881	0.273	0.234	1
ENTPD4	0.109399	0.0543539	0.73	0.695	1
MXI1	0.291734	0.054349	0.691	0.681	1
NDUFB5	0.0311036	0.0543141	0.257	0.224	1
TXNDC9	0.0280195	0.0543043	0.237	0.204	1
R3HCC1L	0.052446	0.054265	0.463	0.431	1
JTB	0.0238451	0.0542403	0.28	0.243	1
AC138627.1	0.232918	0.0542341	0.201	0.186	1
PI4K2B	0.0889066	0.0542222	0.401	0.373	1
CKB	0.0118302	0.0542181	0.333	0.289	1
FASTKD2	0.026052	0.054174	0.269	0.233	1
SLU7	0.0140941	0.0541661	0.216	0.179	1
PIP5K1B	0.00753962	0.0541438	0.126	0.094	1
ZNF302	0.0115341	0.0541027	0.333	0.29	1
GGCX	0.0132498	0.0540947	0.209	0.172	1
GGH	0.0814665	0.0540903	0.281	0.255	1
HAUS1	0.0139612	0.0540795	0.227	0.189	1
LSM2	0.014667	0.054076	0.364	0.317	1
GTPBP2	0.000411208	0.0540347	0.103	0.066	1
FEZ1	0.0320819	0.0540276	0.352	0.317	1
ZNHIT1	0.00724496	0.0540119	0.321	0.269	1
TAF1D	0.0320318	0.05399	0.526	0.489	1
CISD1	0.0134951	0.0539838	0.291	0.25	1
NCOR2	0.168501	0.053948	0.42	0.408	1
RNPC3	0.0182525	0.0539417	0.38	0.337	1
CYSTM1	0.022674	0.0539341	0.199	0.166	1
COL4A2	0.322464	0.0539265	0.185	0.173	1
PLPP5	0.00331525	0.0538998	0.173	0.132	1
MYADM	0.00127808	0.0538938	0.136	0.096	1
WTAP	0.0232565	0.0538903	0.637	0.598	1
PHKA1	0.0130556	0.053888	0.169	0.136	1
ZNF318	0.0155494	0.053888	0.184	0.15	1
EGFR	0.0933108	0.0538756	0.482	0.451	1
WDR12	0.0414981	0.0538354	0.275	0.243	1
MPST	0.014184	0.0538299	0.197	0.161	1
SEC24C	0.00864482	0.0537725	0.204	0.166	1
MTSS2	0.0187695	0.0537549	0.235	0.199	1
WFIKKN1	0.0236141	0.0537504	0.12	0.094	1
KYAT3	0.114875	0.0536927	0.451	0.424	1
DDRGK1	0.00580675	0.0536738	0.173	0.135	1
HEBP1	0.0184408	0.0536665	0.325	0.285	1
RPS3	0.0578765	0.0536111	0.997	0.998	1
AP5Z1	0.105817	0.0535929	0.148	0.129	1
TIMM44	0.00949716	0.0535638	0.167	0.132	1
KIAA1324L	0.00688746	0.0535597	0.549	0.502	1
PRKACB	0.033798	0.0535506	0.742	0.705	1
SMAD7	0.0885695	0.0535481	0.396	0.367	1
IRF2	0.000834113	0.0535188	0.106	0.07	1
PUS7L	0.00210384	0.0535177	0.252	0.2	1
AL136038.5	0.00415444	0.0535143	0.123	0.09	1
RAD17	0.0129127	0.0535101	0.278	0.236	1
AC090578.1	0.106993	0.0534978	0.309	0.281	1
DERA	0.0199633	0.0534579	0.644	0.608	1
VPS8	0.0544693	0.0534359	0.539	0.507	1
ECI1	0.123048	0.0534272	0.325	0.304	1
HPSE	0.00151487	0.0534252	0.128	0.09	1
PRH1	0.115202	0.0534138	0.653	0.621	1
Z83843.1	0.0254706	0.0533931	0.437	0.397	1
WDFY3	0.0883675	0.05338	0.981	0.97	1
UIMC1	0.051792	0.0533739	0.409	0.376	1
GIGYF2	0.0231549	0.0533601	0.784	0.746	1
PCBP1-AS1	0.0107268	0.0533565	0.325	0.28	1
PSMG2	0.0166248	0.0533334	0.302	0.261	1
CHMP3	0.0423493	0.0533317	0.355	0.321	1
TXNDC11	0.031778	0.0533087	0.195	0.164	1
SEC22B	0.081558	0.0533087	0.26	0.234	1
TUBB4B	0.0161379	0.0532903	0.551	0.492	1
FBXO8	0.0278052	0.0532822	0.214	0.181	1
WASF1	0.0336241	0.053262	0.317	0.283	1
AF117829.1	0.105055	0.0532489	0.657	0.627	1
RANBP10	0.0558053	0.0532338	0.278	0.248	1
CMPK1	0.00837572	0.053231	0.256	0.213	1
TIPIN	0.00589311	0.0532212	0.132	0.099	1
UCK2	0.352067	0.0532143	0.294	0.282	1
LANCL2	0.144979	0.0531948	0.352	0.333	1
TCAIM	0.0782562	0.0531247	0.336	0.309	1
TRPV1	0.00411505	0.0531027	0.124	0.09	1
RNF213	0.0954087	0.0530444	0.315	0.29	1
ABHD16A	0.00228681	0.0529819	0.117	0.083	1
UTP6	0.0109467	0.0529106	0.236	0.196	1
SYF2	0.0113621	0.0528918	0.312	0.267	1
PRPF18	0.0191714	0.0528852	0.224	0.188	1
TCTN3	0.0852255	0.0528852	0.218	0.194	1
LINC02340	0.00095294	0.0528302	0.111	0.074	1
EXOC2	0.0260507	0.0527817	0.626	0.574	1
HOOK2	0.0357634	0.0527496	0.352	0.317	1
CHFR	0.0731656	0.0527347	0.404	0.375	1
OTUD6B-AS1	0.00459317	0.0527153	0.173	0.133	1
SMAD5	0.0534934	0.0527145	0.551	0.509	1
SLAIN1	0.102916	0.0527131	0.188	0.166	1
ANO10	0.119896	0.0527014	0.778	0.744	1
ARFIP2	0.00491738	0.0526759	0.15	0.114	1
EFCAB2	0.261236	0.0526731	0.338	0.325	1
WDR77	0.0280689	0.0526624	0.167	0.138	1
MTR	0.0920507	0.0526522	0.394	0.365	1
ABHD13	0.0198191	0.0526496	0.193	0.159	1
PCF11	0.0963407	0.0525861	0.338	0.313	1
RAB5C	0.166684	0.0525737	0.317	0.299	1
MLLT11	0.0897463	0.0525733	0.196	0.174	1
AC011447.3	0.127596	0.0525673	0.682	0.655	1
COMMD4	0.023074	0.0525339	0.286	0.248	1
CBR4	0.0300622	0.0525088	0.724	0.681	1
ENSA	0.0515273	0.052488	0.553	0.518	1
SESN1	0.217489	0.052473	0.229	0.212	1
SEC23A	0.0606225	0.0524652	0.501	0.465	1
GOSR1	0.0367231	0.0524548	0.608	0.566	1
NIFK	0.0420386	0.0524338	0.256	0.224	1
BNIPL	0.00289064	0.0524295	0.131	0.096	1
LINS1	0.00375443	0.0524104	0.106	0.074	1
MBD4	0.0266024	0.0524104	0.262	0.226	1
COMT	0.137527	0.0523639	0.247	0.228	1
CHD9	0.127203	0.0523134	0.869	0.837	1
MRPL58	0.0174221	0.0522719	0.148	0.118	1
URI1	0.0606236	0.0522585	0.589	0.551	1
UBQLN2	0.0106468	0.0522176	0.181	0.145	1
AC009522.1	0.529593	0.0521951	0.107	0.101	1
ECI2	0.00635676	0.0521928	0.186	0.147	1
APMAP	0.0053079	0.0521885	0.23	0.185	1
IP6K2	0.0398822	0.0521821	0.642	0.598	1
FLOT1	0.0377885	0.0521792	0.325	0.288	1
GALK2	0.0215811	0.0521745	0.359	0.317	1
CDKL3	0.118191	0.0521649	0.201	0.18	1
TMEM229A	0.0254967	0.0521414	0.205	0.172	1
TRIML2	0.0910715	0.0521394	0.854	0.822	1
EPHB1	0.104742	0.0521207	0.863	0.858	1
MRPL15	0.0170606	0.0521185	0.21	0.174	1
MIR17HG	0.034235	0.0520711	0.199	0.168	1
SENP2	0.00667692	0.0520313	0.323	0.272	1
NFU1	0.0294953	0.0520286	0.274	0.238	1
CHPF2	0.000494562	0.0520155	0.109	0.071	1
STAP2	0.00250572	0.0519944	0.157	0.117	1
EWSR1	0.0838709	0.051984	0.811	0.782	1
TUBA1C	0.0676231	0.0519252	0.646	0.605	1
TRNAU1AP	0.0217495	0.051917	0.271	0.233	1
MED15	0.0471907	0.051914	0.362	0.328	1
AC008591.1	0.00312047	0.0519008	0.175	0.134	1
INSIG2	0.00348428	0.0518915	0.146	0.109	1
AL357153.2	0.00403214	0.0518915	0.133	0.098	1
PET100	0.0239288	0.051882	0.215	0.181	1
SLC25A3	0.0403055	0.0518785	0.825	0.8	1
MIPEP	0.146284	0.051857	0.275	0.254	1
MNAT1	0.0728679	0.051834	0.881	0.862	1
FIP1L1	0.064997	0.0518323	0.594	0.554	1
PGAP1	0.121799	0.0518274	0.449	0.427	1
STS	0.0627739	0.0518158	0.508	0.466	1
ZXDC	0.0738846	0.0518083	0.407	0.38	1
TMEM128	0.00639466	0.0517862	0.133	0.1	1
AC093298.2	0.0542803	0.0517862	0.109	0.088	1
UROD	0.0373153	0.0517681	0.224	0.193	1
SMAD3	0.223889	0.0517339	0.28	0.262	1
CCNT1	0.0278608	0.0517046	0.296	0.258	1
SREK1IP1	0.0671095	0.0516988	0.428	0.393	1
UFC1	0.0151604	0.0516801	0.345	0.3	1
MIER1	0.0426384	0.051655	0.678	0.642	1
EMC6	0.0495761	0.0516452	0.262	0.231	1
AEBP2	0.0473999	0.0515764	0.51	0.48	1
RPLP2	0.114872	0.0515634	0.986	0.974	1
NDFIP1	0.00718142	0.0515493	0.456	0.397	1
RFLNA	0.0178816	0.0515319	0.125	0.097	1
WDR1	0.0222315	0.0514712	0.461	0.414	1
LMO1	0.0187728	0.0514441	0.253	0.215	1
AC090015.1	0.058367	0.0514224	0.142	0.118	1
CHORDC1	0.0277284	0.051405	0.337	0.298	1
MAGED1	0.0582108	0.0513984	0.903	0.868	1
CDKL5	0.0412682	0.0513965	0.377	0.339	1
PRRC1	0.0871428	0.0513667	0.32	0.293	1
KRT8	0.351038	0.0513231	0.936	0.93	1
KDM7A	0.0295605	0.0513075	0.74	0.725	1
DRG2	0.00636491	0.0513034	0.141	0.107	1
DOT1L	0.0148832	0.0512515	0.197	0.161	1
CEMIP2	0.120451	0.0512501	0.738	0.705	1
AASDH	0.0291732	0.0512277	0.22	0.187	1
PHF8	0.0298314	0.0512066	0.22	0.187	1
[truncated: 7,003 more rows]

## Sheet: TBXT-KOvs.WT - DEGs (Exe-Late)
	p_val	avg_log2FC	pct.1	pct.2	p_val_adj		Seurat
LINC01515	4.81744e-81	-0.639353	0.017	0.338	1.3103e-76		TBXT-KO vs. WT
AC112178.1	3.44704e-47	-0.318547	0	0.19	9.37562e-43		Unfiltered
LINC02315	1.83223e-37	0.539652	0.83	0.602	4.98349e-33		Differentially Expressed Genes
MT-ND3	1.55053e-28	0.353687	1	1	4.21729e-24
MAGI1	1.16787e-27	-0.50238	0.92	0.949	3.1765e-23
AC109439.2	1.49302e-25	-0.197975	0.011	0.13	4.06087e-21
RPLP1	2.10482e-25	0.266747	1	0.999	5.7249e-21
RPS21	5.22824e-23	0.343457	0.928	0.889	1.42203e-18
CDH10	1.96495e-22	0.666752	0.515	0.339	5.34447e-18
RPL37	4.96795e-22	0.345623	0.977	0.966	1.35123e-17
SERINC5	7.02675e-22	0.428092	0.817	0.675	1.91121e-17
PRKG1	9.45898e-22	-0.487357	0.861	0.923	2.57275e-17
ZNF506	4.82682e-21	0.24514	0.317	0.161	1.31285e-16
DLG2	2.54595e-20	-0.404284	0.799	0.906	6.92472e-16
RPL35A	4.5759e-20	0.288384	0.972	0.956	1.2446e-15
AL442636.1	6.56431e-20	0.204501	0.121	0.029	1.78543e-15
CLDN10	1.39819e-19	-0.451243	0.324	0.492	3.80294e-15
RPS29	1.65536e-19	0.260736	0.977	0.967	4.50241e-15
RPL37A	3.94161e-19	0.370453	0.974	0.979	1.07208e-14
DTNA	5.65322e-19	-0.478005	0.452	0.598	1.53762e-14
FBLN1	2.23957e-18	0.320397	0.795	0.672	6.09142e-14
ANKS1A	4.55802e-18	0.42601	0.953	0.899	1.23973e-13
CCDC152	4.6193e-18	-0.142822	0.016	0.109	1.2564e-13
TMEM178B	6.03258e-18	0.574294	0.483	0.333	1.6408e-13
IGFBP3	1.11523e-17	0.506587	0.674	0.539	3.03332e-13
MT-CO1	1.2436e-17	0.157137	1	1	3.38246e-13
DMD	1.41894e-17	-0.486306	0.862	0.93	3.85938e-13
LINC00458	1.56989e-17	0.268458	0.442	0.292	4.26994e-13
RPS27	2.15553e-17	0.369317	0.955	0.941	5.86282e-13
RPL36	1.14905e-16	0.30492	0.898	0.869	3.12529e-12
RPL28	6.21223e-16	0.263165	0.996	0.988	1.68966e-11
RPS28	6.76379e-16	0.315992	0.933	0.93	1.83968e-11
DCDC2	2.2748e-15	-0.396214	0.475	0.615	6.18722e-11
RPS25	3.36916e-15	0.237356	0.978	0.966	9.16378e-11
IGFBP7	4.29579e-15	0.47053	0.548	0.415	1.16841e-10
RPS12	4.42212e-15	0.23475	1	0.998	1.20277e-10
PRKCH	5.96924e-15	0.294192	0.664	0.533	1.62357e-10
RPL27A	6.06724e-15	0.242147	0.998	0.994	1.65023e-10
RPL30	7.70913e-15	0.248026	0.978	0.968	2.09681e-10
RPS8	8.1094e-15	0.181602	0.999	0.997	2.20568e-10
KIAA1217	9.39108e-15	0.231078	0.996	0.994	2.55428e-10
TMSB10	1.37717e-14	0.26154	0.85	0.804	3.74577e-10
RPS7	1.45293e-14	0.202172	0.988	0.988	3.95181e-10
RPL36A	1.6821e-14	0.289926	0.906	0.891	4.57514e-10
RPL24	2.0639e-14	0.219456	0.977	0.983	5.61359e-10
KCTD8	4.12817e-14	-0.434845	0.322	0.459	1.12282e-09
RPS13	4.78308e-14	0.219459	0.976	0.964	1.30095e-09
RPS2	6.79287e-14	0.21544	1	1	1.84759e-09
FGF13	6.80305e-14	-0.668995	0.662	0.741	1.85036e-09
DIAPH3	7.58008e-14	-0.479665	0.553	0.653	2.06171e-09
RPS23	1.24329e-13	0.230689	0.999	0.997	3.38163e-09
SPINK5	1.6988e-13	0.222278	0.318	0.192	4.62057e-09
AC015522.1	1.84193e-13	0.608384	0.665	0.557	5.00987e-09
ANGPT1	2.32339e-13	-0.413894	0.54	0.655	6.3194e-09
CCBE1	2.8827e-13	0.324839	0.617	0.472	7.84065e-09
SEMA3D	3.57963e-13	-0.415887	0.523	0.637	9.73624e-09
CD55	3.61038e-13	-0.312176	0.389	0.52	9.81986e-09
DNAH11	4.0171e-13	-0.359298	0.49	0.608	1.09261e-08
MED12L	6.48747e-13	-0.281107	0.925	0.951	1.76453e-08
RPL18	6.52206e-13	0.200278	0.991	0.982	1.77394e-08
ANK3	9.18341e-13	-0.284296	0.831	0.878	2.49779e-08
S100A11	1.01331e-12	0.297043	0.737	0.649	2.75609e-08
RPLP2	1.05099e-12	0.243153	0.987	0.974	2.85859e-08
NLGN4X	1.17739e-12	-0.386245	0.685	0.767	3.20239e-08
NLGN4Y	1.3446e-12	-0.299903	0.844	0.887	3.65717e-08
ABCC4	1.43433e-12	-0.305346	0.312	0.451	3.90123e-08
FBN2	1.58229e-12	-0.389389	0.718	0.783	4.30368e-08
RPL13	1.89829e-12	0.178082	0.999	0.999	5.16316e-08
RPS5	1.99834e-12	0.18496	0.98	0.967	5.43529e-08
FTL	2.95243e-12	0.221819	0.971	0.945	8.03032e-08
RPS11	3.20016e-12	0.200562	0.993	0.977	8.7041e-08
RPL41	4.22217e-12	0.224928	1	0.998	1.14839e-07
PIP4K2A	5.28993e-12	0.327919	0.691	0.575	1.43881e-07
RPL29	5.90531e-12	0.211998	0.99	0.989	1.60619e-07
RPL38	6.27279e-12	0.30025	0.844	0.815	1.70613e-07
RPL39	6.68994e-12	0.252267	0.916	0.91	1.8196e-07
RPS20	6.96878e-12	0.225327	0.992	0.99	1.89544e-07
RPLP0	8.34552e-12	0.19266	0.993	0.993	2.2699e-07
ERC2	1.01734e-11	-0.261994	0.678	0.774	2.76706e-07
RPS14	1.05837e-11	0.200558	0.996	0.993	2.87865e-07
EPAS1	1.13964e-11	0.277667	0.95	0.915	3.09971e-07
LSAMP	1.27004e-11	-0.437663	0.36	0.483	3.45437e-07
CDON	1.41085e-11	0.286878	0.746	0.62	3.83737e-07
RPL32	1.43334e-11	0.210417	0.987	0.984	3.89853e-07
CACNA1C	1.52173e-11	0.507641	0.498	0.383	4.13896e-07
MT-ND4L	1.99847e-11	0.172598	0.986	0.977	5.43563e-07
UNC5C	2.08952e-11	0.411417	0.736	0.65	5.68328e-07
PFN1	4.33091e-11	0.236028	0.932	0.922	1.17796e-06
BMPER	4.94301e-11	-0.346524	0.499	0.615	1.34445e-06
TPT1	5.30316e-11	0.161993	0.991	0.984	1.44241e-06
VTCN1	5.84177e-11	0.253222	0.445	0.319	1.5889e-06
ZNF138	6.17334e-11	0.259098	0.462	0.352	1.67909e-06
RPL12	6.20101e-11	0.203639	0.987	0.98	1.68661e-06
IGF2BP3	6.36399e-11	-0.197064	0.905	0.947	1.73094e-06
SERF2	7.84678e-11	0.213578	0.907	0.86	2.13425e-06
WDPCP	1.02502e-10	-0.267301	0.66	0.739	2.78796e-06
AHR	1.56408e-10	0.370102	0.345	0.237	4.25414e-06
GRM8	1.64461e-10	-0.356655	0.354	0.467	4.47317e-06
HAPLN1	1.85174e-10	-0.235703	0.872	0.934	5.03654e-06
FTH1	1.92121e-10	0.199462	0.942	0.915	5.2255e-06
LARGE1	2.07202e-10	-0.237232	0.805	0.87	5.6357e-06
TRIM55	2.08826e-10	0.21074	0.255	0.153	5.67985e-06
TANC1	2.28176e-10	0.275344	0.67	0.572	6.20616e-06
EGR1	2.40941e-10	0.177697	0.247	0.148	6.55335e-06
AC007319.1	3.23629e-10	0.320481	0.2	0.111	8.8024e-06
GPLD1	3.36127e-10	-0.108099	0.039	0.11	9.14233e-06
CCDC3	3.78923e-10	0.310831	0.26	0.16	1.03063e-05
GSTP1	3.86582e-10	0.201129	0.944	0.94	1.05147e-05
GABRP	3.95978e-10	0.225491	0.644	0.525	1.07702e-05
EPB41L3	4.23044e-10	0.431654	0.699	0.604	1.15064e-05
MAP3K20	4.89244e-10	-0.263836	0.459	0.555	1.33069e-05
RPS15	4.89446e-10	0.194633	0.987	0.986	1.33125e-05
SPNS2	5.10152e-10	0.194586	0.712	0.587	1.38756e-05
AC091885.2	5.21419e-10	0.144865	0.141	0.066	1.41821e-05
PCAT14	6.85823e-10	-0.288285	0.845	0.871	1.86537e-05
NDUFA3	7.6493e-10	0.151878	0.316	0.208	2.08053e-05
RPL34	9.03288e-10	0.212154	0.971	0.956	2.45685e-05
NRG3	1.02647e-09	-0.248568	0.093	0.178	2.79191e-05
RPL27	1.09693e-09	0.181575	0.908	0.871	2.98353e-05
IFITM1	1.25488e-09	0.0908962	0.107	0.044	3.41315e-05
PRKD1	1.47053e-09	-0.194417	0.971	0.978	3.99971e-05
FREM2	1.72507e-09	-0.245573	0.879	0.904	4.69201e-05
RPL35	1.89597e-09	0.185826	0.948	0.95	5.15684e-05
PAPPA2	2.04082e-09	0.193573	0.145	0.071	5.55082e-05
DENND4A	2.06483e-09	0.250694	0.398	0.291	5.61613e-05
RPS18	2.24879e-09	0.162001	1	0.999	6.11648e-05
ROMO1	2.5031e-09	0.1627	0.379	0.272	6.80817e-05
BOC	2.83101e-09	0.214641	0.719	0.638	7.70007e-05
RPL21	3.58689e-09	0.168385	0.977	0.984	9.75598e-05
MIF	3.61142e-09	0.163917	0.942	0.92	9.82271e-05
NUP205	3.71498e-09	-0.211538	0.477	0.568	0.000101044
COX7C	3.72715e-09	0.220017	0.83	0.786	0.000101375
RPS19	4.38955e-09	0.181503	0.998	0.993	0.000119391
MYEF2	4.8857e-09	-0.2201	0.483	0.581	0.000132886
RPS24	4.99731e-09	0.161866	0.996	0.989	0.000135922
THRB	5.0819e-09	0.26914	0.802	0.722	0.000138223
KIF20B	5.2931e-09	-0.215654	0.505	0.609	0.000143967
FAM155A	5.41844e-09	-0.29356	0.816	0.872	0.000147376
RABGAP1	5.47893e-09	-0.178157	0.881	0.906	0.000149021
POLQ	6.32524e-09	-0.216416	0.3	0.414	0.00017204
RPS27A	6.56191e-09	0.142586	1	0.998	0.000178477
RPS3A	7.24845e-09	0.146917	0.995	0.999	0.00019715
LINC02694	7.50374e-09	0.526312	0.558	0.461	0.000204094
ZGRF1	1.09611e-08	-0.169139	0.258	0.369	0.000298131
ECH1	1.12603e-08	0.156747	0.392	0.287	0.00030627
SMC4	1.1407e-08	-0.236733	0.665	0.729	0.00031026
TXNRD2	1.56054e-08	-0.0915487	0.045	0.11	0.000424451
FAT3	1.64208e-08	-0.309267	0.641	0.735	0.000446629
KRT19	1.77401e-08	0.224321	0.938	0.92	0.000482513
RPS16	1.85569e-08	0.160473	0.988	0.988	0.00050473
HMGCS1	1.85731e-08	-0.221902	0.586	0.691	0.000505171
RPL23	1.9058e-08	0.156607	0.985	0.98	0.00051836
PTCHD1-AS	2.41199e-08	-0.256219	0.628	0.713	0.000656036
CXCL12	2.49078e-08	-0.200288	0.376	0.484	0.000677467
UBA52	2.63094e-08	0.189665	0.914	0.902	0.000715591
PKIB	3.02844e-08	0.153599	0.114	0.054	0.000823705
PKP4	3.19951e-08	-0.2347	0.719	0.775	0.000870235
TANC2	3.41802e-08	0.215933	0.989	0.985	0.000929668
NRK	3.71306e-08	0.241691	0.728	0.644	0.00100991
CDHR3	4.04098e-08	0.229854	0.576	0.475	0.00109911
NRP1	4.47914e-08	0.194335	0.369	0.262	0.00121828
NDUFB4	4.64378e-08	0.161946	0.593	0.484	0.00126306
CENPE	4.73448e-08	-0.240676	0.531	0.619	0.00128773
CNTNAP2	4.91261e-08	0.207735	0.436	0.337	0.00133618
RPL10	5.38005e-08	0.156032	0.996	0.992	0.00146332
RPL13A	5.59464e-08	0.135918	1	1	0.00152169
RPL14	5.91629e-08	0.14974	0.981	0.973	0.00160917
FOS	6.10729e-08	0.114207	0.134	0.07	0.00166112
ABCG2	6.11657e-08	-0.182267	0.824	0.892	0.00166365
EMILIN2	7.54045e-08	0.144196	0.278	0.185	0.00205093
RPL8	7.65471e-08	0.141051	0.992	0.995	0.00208201
RPL3	8.03001e-08	0.143634	0.996	0.997	0.00218408
GJA1	8.47876e-08	-0.213272	0.791	0.849	0.00230614
SEMA5A	8.59212e-08	0.320736	0.27	0.181	0.00233697
RPL36AL	8.64032e-08	0.164902	0.677	0.579	0.00235008
GLDN	9.46237e-08	0.148004	0.205	0.125	0.00257367
BRIP1	9.94489e-08	-0.281219	0.355	0.451	0.00270491
RBM26	1.00006e-07	-0.154168	0.854	0.883	0.00272007
SLC2A1	1.0586e-07	0.242091	0.684	0.603	0.00287929
PCDH7	1.21844e-07	0.303215	0.307	0.216	0.00331404
FRY	1.31887e-07	-0.203694	0.671	0.755	0.00358718
NRXN1	1.32434e-07	-0.301829	0.173	0.26	0.00360208
RPL26	1.34706e-07	0.142414	0.997	0.992	0.00366387
RPL15	1.52091e-07	0.134495	0.987	0.989	0.00413672
TMEM41B	1.61073e-07	-0.201778	0.698	0.757	0.00438104
RPS17	1.62639e-07	0.178176	0.964	0.962	0.00442363
DST	1.64891e-07	-0.158569	0.904	0.932	0.00448487
SPTBN1	1.65013e-07	0.216766	0.799	0.756	0.00448819
RNF152	1.65477e-07	0.22783	0.382	0.288	0.00450082
FUT9	1.65573e-07	-0.209083	0.348	0.444	0.00450341
BRCA2	1.72245e-07	-0.200517	0.391	0.478	0.0046849
UVRAG	1.81996e-07	0.175611	0.749	0.684	0.0049501
PHPT1	1.9076e-07	0.136477	0.449	0.345	0.00518848
HS3ST5	2.021e-07	-0.265727	0.317	0.413	0.00549691
ATXN7L1	2.08541e-07	0.20005	0.837	0.796	0.0056721
MSMO1	2.20646e-07	-0.193479	0.36	0.451	0.00600134
PRICKLE1	2.43008e-07	-0.203946	0.257	0.349	0.00660957
ATAD5	2.48978e-07	-0.185287	0.458	0.536	0.00677197
ZNF680	2.6184e-07	0.124395	0.285	0.195	0.00712179
C1orf21	2.74672e-07	0.247696	0.485	0.395	0.0074708
SLC35F1	2.75452e-07	-0.202149	0.176	0.26	0.00749203
BMP2K	2.96952e-07	-0.198962	0.703	0.776	0.0080768
CDH20	3.05094e-07	0.321143	0.365	0.269	0.00829825
RPS26	3.1164e-07	0.177408	0.908	0.898	0.00847629
POLA1	3.19293e-07	-0.221578	0.566	0.641	0.00868445
COX6C	3.21514e-07	0.157605	0.601	0.504	0.00874486
HS6ST3	3.26623e-07	-0.223536	0.904	0.932	0.00888381
SYDE2	3.27948e-07	-0.185302	0.687	0.761	0.00891986
RPL23A	3.29519e-07	0.0839673	0.965	0.948	0.00896258
CACNA2D1	3.51226e-07	-0.236734	0.699	0.752	0.009553
COL4A5	3.5268e-07	-0.180752	0.909	0.925	0.00959255
ATP5F1D	3.57189e-07	0.16334	0.59	0.497	0.00971518
OST4	3.62744e-07	0.147735	0.431	0.333	0.00986628
GEN1	4.171e-07	-0.164953	0.341	0.428	0.0113447
APELA	4.52052e-07	-0.148762	0.144	0.223	0.0122954
RPS4X	4.83927e-07	0.155209	0.979	0.968	0.0131623
ATAD2	4.93195e-07	-0.194253	0.384	0.477	0.0134144
NDUFS8	5.12543e-07	0.124578	0.347	0.252	0.0139406
RPL18A	5.14465e-07	0.153304	0.988	0.982	0.0139929
SNHG29	5.45713e-07	0.16885	0.764	0.694	0.0148428
COX6B1	5.68828e-07	0.185875	0.647	0.57	0.0154716
ETV6	5.76888e-07	0.181378	0.582	0.484	0.0156908
MOB3B	6.29249e-07	-0.193491	0.809	0.845	0.017115
RPL9	6.45165e-07	0.147564	0.986	0.977	0.0175478
SOX4	6.94819e-07	0.199404	0.826	0.799	0.0188984
ADAMTS12	6.97369e-07	-0.21655	0.163	0.244	0.0189677
ENG	7.1749e-07	0.19778	0.288	0.209	0.019515
CBY1	7.23045e-07	0.0916593	0.144	0.082	0.0196661
HIST1H1D	7.32196e-07	-0.188446	0.221	0.304	0.019915
RPS15A	7.43163e-07	0.141261	0.992	0.993	0.0202133
SYNE2	7.71163e-07	-0.180835	0.548	0.633	0.0209749
RPL7A	7.71995e-07	0.134848	0.993	0.992	0.0209975
AC068587.4	8.22234e-07	-0.188088	0.752	0.816	0.022364
PLCB4	8.9029e-07	-0.21332	0.435	0.517	0.024215
NCAPG	8.93242e-07	-0.189768	0.313	0.402	0.0242953
EHBP1	9.22105e-07	0.179487	0.919	0.866	0.0250803
RPL6	9.50742e-07	0.133385	0.993	0.988	0.0258592
HLA-C	9.63555e-07	0.154186	0.501	0.4	0.0262077
PARD3	1.03582e-06	-0.126226	0.99	0.99	0.0281731
EEF1A1	1.09314e-06	0.141301	1	1	0.0297323
SESN3	1.09762e-06	0.109501	0.928	0.863	0.0298542
ALCAM	1.17061e-06	0.292653	0.899	0.859	0.0318395
CLSTN2	1.26673e-06	0.359665	0.364	0.278	0.0344537
CYB5B	1.27437e-06	-0.163263	0.324	0.408	0.0346617
ANKRD44	1.48156e-06	-0.191857	0.344	0.443	0.040297
SFMBT2	1.51597e-06	0.199693	0.863	0.815	0.041233
XKR4	1.52811e-06	-0.20247	0.622	0.718	0.0415631
PDE3A	1.54011e-06	0.257523	0.205	0.133	0.0418893
RPS6	1.54449e-06	0.109486	0.998	0.994	0.0420087
PPP1R9A	1.64771e-06	-0.208	0.858	0.907	0.0448161
RPL11	1.65623e-06	0.152538	0.998	0.99	0.0450478
SGCG	1.77463e-06	-0.189577	0.242	0.329	0.0482683
AC044810.2	1.91938e-06	-0.212041	0.189	0.271	0.0522052
ATRX	1.96468e-06	-0.117854	0.947	0.966	0.0534374
MIR302CHG	1.97201e-06	0.113367	0.416	0.321	0.0536367
DDT	1.98796e-06	0.133658	0.648	0.558	0.0540705
RPL31	2.05367e-06	0.151102	0.951	0.945	0.0558577
OPCML	2.06257e-06	-0.207108	0.181	0.261	0.0560997
RIF1	2.10634e-06	-0.166369	0.623	0.696	0.0572903
WFDC2	2.10843e-06	0.167618	0.571	0.484	0.0573471
CARMIL1	2.15624e-06	-0.179974	0.684	0.75	0.0586475
IFITM3	2.30218e-06	0.133845	0.631	0.546	0.0626169
S100A13	2.32252e-06	0.114716	0.275	0.194	0.0631701
ZC2HC1A	2.33598e-06	-0.188884	0.466	0.555	0.0635363
ATP5MD	2.33784e-06	0.152891	0.454	0.371	0.063587
TNFAIP8	2.34731e-06	0.22709	0.571	0.509	0.0638446
GLI3	2.45419e-06	-0.19229	0.583	0.672	0.0667515
FAU	2.48711e-06	0.145061	0.939	0.928	0.0676468
MEST	2.50132e-06	0.159363	0.366	0.282	0.0680335
EPB41L4A	2.51331e-06	-0.213272	0.698	0.747	0.0683595
MAGI3	2.52039e-06	0.160756	0.991	0.991	0.0685521
FANCI	2.59034e-06	-0.158535	0.317	0.404	0.0704547
TCF7L2	2.59268e-06	0.169753	0.979	0.973	0.0705184
NTS	2.78581e-06	-0.176931	0.723	0.801	0.0757713
ASPM	2.84028e-06	-0.262234	0.475	0.55	0.0772528
PARD3B	2.93412e-06	-0.213486	0.765	0.817	0.0798053
SHROOM3	2.94439e-06	-0.210302	0.745	0.799	0.0800845
AL591002.1	3.46271e-06	0.0800762	0.133	0.076	0.0941824
CASC9	3.69558e-06	0.158443	0.218	0.147	0.100516
HTR1E	3.78776e-06	0.201186	0.367	0.285	0.103023
KIFAP3	3.86812e-06	0.153632	0.316	0.239	0.105209
TMEM245	4.04466e-06	-0.148318	0.548	0.618	0.110011
AL157778.1	4.16509e-06	-0.211836	0.821	0.854	0.113286
RPL5	4.19284e-06	0.106278	0.99	0.988	0.114041
FYN	4.21038e-06	-0.149454	0.395	0.489	0.114518
ELOB	4.30674e-06	0.156421	0.567	0.486	0.117139
SSR4	4.4218e-06	0.146802	0.612	0.54	0.120269
ADAMTS18	4.65966e-06	0.156973	0.892	0.835	0.126738
COL4A6	4.66492e-06	-0.201515	0.432	0.515	0.126881
SREBF2	4.87453e-06	-0.13316	0.881	0.911	0.132582
SETBP1	4.90293e-06	0.163628	0.876	0.81	0.133355
MRS2	5.1322e-06	0.226023	0.499	0.422	0.139591
SLC25A6	5.15353e-06	0.149852	0.857	0.824	0.140171
G3BP1	5.21616e-06	-0.159056	0.635	0.703	0.141874
RBMS3	5.22362e-06	-0.200843	0.5	0.584	0.142077
MTRNR2L1	5.60913e-06	-0.177328	0.34	0.418	0.152563
ANAPC11	5.84798e-06	0.120451	0.569	0.48	0.159059
HMOX1	6.1061e-06	0.128192	0.158	0.099	0.16608
HMGCR	6.34993e-06	-0.172901	0.501	0.575	0.172712
KLHL24	6.50702e-06	0.16365	0.462	0.38	0.176984
HIST1H4C	6.8825e-06	0.166011	0.816	0.78	0.187197
C5orf17	7.17904e-06	0.159069	0.153	0.095	0.195263
COMT	7.27299e-06	-0.102841	0.153	0.228	0.197818
SNHG5	7.40658e-06	0.16307	0.777	0.724	0.201451
WDR86	7.4343e-06	0.13478	0.307	0.23	0.202205
ZNF254	7.67991e-06	-0.149964	0.516	0.584	0.208886
ARHGAP29	7.85985e-06	0.205427	0.898	0.839	0.21378
DHX57	7.94953e-06	-0.134924	0.313	0.397	0.216219
TRMT112	8.10523e-06	0.113797	0.551	0.458	0.220454
PPM1A	8.40879e-06	-0.149807	0.445	0.52	0.228711
HSPB1	8.80904e-06	0.14772	0.658	0.573	0.239597
RIMS1	8.86318e-06	-0.123062	0.103	0.167	0.24107
KCNMB4	9.01324e-06	-0.163661	0.342	0.42	0.245151
AL392023.1	9.3012e-06	-0.107629	0.18	0.256	0.252983
NDUFA1	9.52061e-06	0.133333	0.349	0.272	0.258951
RPL7	9.65214e-06	0.133811	0.984	0.99	0.262529
GABRG3	1.00475e-05	-0.107543	0.059	0.11	0.273282
CENPI	1.05217e-05	-0.173014	0.243	0.321	0.286179
CYP51A1	1.05281e-05	-0.182561	0.511	0.584	0.286354
SCN8A	1.06334e-05	-0.144361	0.315	0.404	0.289217
GAS7	1.09324e-05	0.203275	0.684	0.614	0.29735
UGCG	1.13373e-05	-0.167118	0.34	0.415	0.308362
SLC44A1	1.19833e-05	-0.162091	0.685	0.754	0.325934
KCNK12	1.28145e-05	0.169053	0.67	0.611	0.348541
RPS3	1.36177e-05	0.123072	0.997	0.998	0.370387
ATP2B1	1.42046e-05	0.129971	0.994	0.994	0.386352
RASGEF1B	1.49052e-05	-0.201842	0.49	0.551	0.405406
SLC22A23	1.52562e-05	0.184655	0.886	0.833	0.414954
LANCL2	1.53304e-05	-0.111718	0.253	0.333	0.416972
PSMA7	1.56155e-05	0.137834	0.836	0.789	0.424726
RPL10A	1.56973e-05	0.128097	0.986	0.985	0.426952
GAPDH	1.59011e-05	0.114175	0.993	0.997	0.432495
HAND1	1.60856e-05	0.174761	0.655	0.606	0.437511
VIPR2	1.63382e-05	0.202596	0.212	0.148	0.444384
NEAT1	1.68753e-05	0.219373	0.93	0.897	0.45899
EEF1B2	1.74956e-05	0.130664	0.887	0.848	0.475864
ECT2	1.7886e-05	-0.17888	0.421	0.499	0.486482
KAZN	1.8639e-05	-0.151344	0.861	0.893	0.506962
GTSE1	1.86808e-05	-0.116471	0.24	0.319	0.5081
UQCRQ	1.98651e-05	0.10425	0.341	0.262	0.54031
TNS3	2.01128e-05	-0.155579	0.654	0.723	0.547048
COX7B	2.03675e-05	0.141649	0.484	0.412	0.553975
MAST2	2.03875e-05	-0.134373	0.582	0.659	0.55452
THSD7A	2.07144e-05	-0.220409	0.472	0.544	0.563412
STC2	2.07396e-05	0.0700229	0.113	0.065	0.564097
LRP1	2.11045e-05	0.123249	0.611	0.533	0.574022
ETV3	2.11331e-05	-0.143004	0.424	0.506	0.5748
BCLAF1	2.22979e-05	-0.144307	0.693	0.754	0.60648
AC114930.1	2.2656e-05	0.233352	0.151	0.096	0.616219
RTTN	2.28055e-05	-0.144501	0.464	0.548	0.620288
DCAF6	2.29418e-05	0.209571	0.867	0.851	0.623994
PTMA	2.30771e-05	0.0908706	0.998	0.994	0.627675
ZNF580	2.32822e-05	0.0655338	0.107	0.06	0.633254
ELOVL6	2.38373e-05	-0.175573	0.65	0.713	0.64835
C11orf96	2.38511e-05	0.123607	0.298	0.227	0.648726
LMO1	2.40909e-05	0.106374	0.288	0.215	0.655248
MSRB2	2.49589e-05	0.0877	0.187	0.126	0.678856
ARHGAP11B	2.53877e-05	-0.15293	0.265	0.347	0.69052
CADPS	2.5954e-05	-0.219172	0.207	0.279	0.705922
NOP10	2.61261e-05	0.124434	0.421	0.341	0.710603
AC104041.1	2.61582e-05	0.17053	0.903	0.858	0.711477
CGNL1	2.63141e-05	0.152968	0.645	0.559	0.715716
SUPT16H	2.68132e-05	-0.149107	0.558	0.622	0.729291
PPIA	2.70742e-05	0.121511	0.967	0.956	0.73639
NDC80	2.74978e-05	-0.131522	0.191	0.261	0.747912
ADAM19	2.76864e-05	-0.131203	0.307	0.387	0.753042
SIRT2	2.77192e-05	0.0610938	0.106	0.06	0.753935
SMC2	2.80589e-05	-0.129848	0.412	0.488	0.763175
GALNT13	2.81817e-05	-0.195934	0.559	0.635	0.766513
SEMA6A-AS1	2.82049e-05	0.161978	0.671	0.6	0.767145
FARP1	2.90145e-05	0.142708	0.717	0.639	0.789165
NRIP1	2.93717e-05	0.129456	0.96	0.937	0.79888
AC239809.3	3.01828e-05	0.0800601	0.139	0.086	0.820941
CAMK1D	3.07899e-05	-0.0982535	0.079	0.133	0.837455
NACA	3.10977e-05	0.117841	0.9	0.887	0.845826
CSMD3	3.29101e-05	-0.251855	0.082	0.135	0.895121
TMA7	3.33117e-05	0.126835	0.622	0.553	0.906045
BACH2	3.39422e-05	0.144064	0.114	0.068	0.923193
RYR3	3.4275e-05	0.227916	0.212	0.151	0.932245
SNRPC	3.47835e-05	0.11206	0.441	0.361	0.946076
SYNDIG1	3.51299e-05	-0.167884	0.421	0.492	0.955499
POSTN	3.53617e-05	-0.17691	0.104	0.162	0.961804
UQCR11	3.56136e-05	0.115444	0.42	0.343	0.968653
AHNAK	3.64044e-05	0.167227	0.88	0.84	0.990163
AC073332.1	3.73501e-05	0.0696451	0.105	0.06	1
MAN1A2	3.74345e-05	-0.126402	0.697	0.753	1
ATP5PO	3.80251e-05	0.112236	0.616	0.543	1
GULP1	3.88169e-05	-0.174122	0.888	0.92	1
PARP8	3.89615e-05	0.143238	0.912	0.896	1
RDH11	3.9301e-05	-0.14113	0.512	0.578	1
CLASP2	3.98204e-05	-0.125375	0.855	0.893	1
SH3BP5	4.03097e-05	0.162631	0.382	0.309	1
MDK	4.06917e-05	0.167533	0.775	0.738	1
MMS22L	4.2047e-05	-0.182386	0.445	0.516	1
YAP1	4.2832e-05	0.137811	0.956	0.946	1
SLC25A21	4.3865e-05	-0.179188	0.355	0.423	1
MCM4	4.44684e-05	-0.140734	0.327	0.403	1
S100A10	4.61586e-05	0.121459	0.29	0.22	1
KIF14	4.63563e-05	-0.146316	0.298	0.373	1
RAP1GAP2	4.75975e-05	-0.159003	0.221	0.289	1
RPS9	5.0243e-05	0.121595	0.989	0.988	1
ATP5ME	5.08951e-05	0.143379	0.547	0.482	1
ZNF714	5.10894e-05	-0.121153	0.688	0.744	1
TGFB2	5.10911e-05	0.127518	0.136	0.086	1
TAGLN2	5.16495e-05	0.154686	0.58	0.508	1
QKI	5.16937e-05	0.115174	0.952	0.927	1
ACTB	5.25936e-05	0.123429	0.994	0.997	1
FOXM1	5.54202e-05	-0.112664	0.217	0.288	1
HNRNPC	5.63165e-05	-0.108415	0.986	0.985	1
WWOX	5.68288e-05	0.191955	0.951	0.948	1
SLC12A2	5.68354e-05	0.215508	0.639	0.581	1
FER	5.69055e-05	-0.132433	0.959	0.967	1
AC098829.1	5.82299e-05	0.356119	0.457	0.4	1
ANK2	5.9823e-05	-0.27937	0.516	0.585	1
ANKS1B	6.18293e-05	-0.137904	0.246	0.315	1
PRKDC	6.18637e-05	-0.135051	0.863	0.904	1
WWTR1	6.24455e-05	0.180649	0.752	0.688	1
DISP1	6.25736e-05	-0.162198	0.39	0.466	1
PIEZO2	6.27527e-05	0.246172	0.844	0.812	1
CKAP5	6.40581e-05	-0.124702	0.508	0.585	1
COX7A2	6.53401e-05	0.115485	0.623	0.557	1
FGF2	6.54023e-05	-0.154054	0.229	0.299	1
KRT8	6.58621e-05	0.181231	0.937	0.93	1
SPATS2L	6.69247e-05	0.154614	0.888	0.854	1
UBE2E3	6.71046e-05	-0.112739	0.774	0.838	1
GPX4	6.78357e-05	0.112601	0.614	0.537	1
P2RY6	6.79407e-05	0.138172	0.551	0.475	1
MT-ATP8	7.05633e-05	0.115351	0.938	0.93	1
ARL15	7.05748e-05	-0.13399	0.975	0.982	1
CEMIP2	7.11051e-05	-0.127289	0.637	0.705	1
GPRIN3	7.11298e-05	-0.126985	0.266	0.343	1
CCDC150	7.22159e-05	-0.134559	0.35	0.429	1
PDZRN3	7.25672e-05	0.256786	0.673	0.631	1
MDFIC	7.27965e-05	-0.114511	0.204	0.272	1
RAD51AP1	7.37912e-05	-0.093411	0.168	0.233	1
UNC13C	7.39297e-05	0.394304	0.251	0.19	1
GRIP1	7.50661e-05	-0.132599	0.932	0.95	1
FADS2	7.75832e-05	-0.137051	0.527	0.586	1
GNAQ	7.89767e-05	0.142126	0.942	0.925	1
HSPG2	7.92419e-05	0.0949069	0.317	0.246	1
CEP128	8.019e-05	-0.173615	0.561	0.62	1
HSPA8	8.10126e-05	-0.133213	0.801	0.842	1
RACK1	8.26014e-05	0.128839	0.977	0.979	1
FANCD2	8.29168e-05	-0.122692	0.285	0.354	1
STOX2	8.29641e-05	-0.173534	0.49	0.559	1
EXO1	8.30514e-05	-0.0963158	0.112	0.17	1
H3F3A	8.32283e-05	0.114608	0.984	0.989	1
NEK7	8.36865e-05	0.116231	0.633	0.555	1
PRDX5	8.3956e-05	0.102974	0.632	0.546	1
AC013652.1	8.43109e-05	0.235088	0.307	0.24	1
STARD4	8.63854e-05	-0.127553	0.289	0.359	1
CTNNA2	8.73092e-05	-0.176606	0.16	0.221	1
UBE2E2	8.73968e-05	-0.139912	0.888	0.916	1
DLEU2	8.79544e-05	-0.128152	0.327	0.396	1
PRIM2	8.85466e-05	-0.175694	0.645	0.689	1
RBL1	9.44903e-05	-0.107809	0.208	0.277	1
NCAPG2	9.45705e-05	-0.114162	0.286	0.363	1
PTPRD	9.46065e-05	-0.201651	0.364	0.432	1
LINC00106	9.53007e-05	0.0875298	0.165	0.112	1
ZNF717	9.55044e-05	-0.0937973	0.152	0.214	1
WDFY3	9.64295e-05	-0.111741	0.954	0.97	1
KIF18A	9.6902e-05	-0.126358	0.245	0.313	1
TIAM1	9.70227e-05	-0.160197	0.597	0.666	1
CREB3L2	9.82864e-05	0.128447	0.81	0.754	1
CCDC144NL-AS1	9.8589e-05	-0.15436	0.814	0.849	1
TXN	0.000101103	0.117805	0.66	0.597	1
NDUFS5	0.000101881	0.125805	0.772	0.742	1
ANKRD6	0.000102599	-0.154109	0.348	0.421	1
CST3	0.000105651	0.10632	0.246	0.184	1
HPGD	0.000105938	-0.124974	0.76	0.81	1
CHMP4C	0.00010811	-0.0868451	0.108	0.163	1
POLR2L	0.000109297	0.109442	0.393	0.324	1
AC022140.1	0.000112554	0.295235	0.629	0.594	1
MCPH1-AS1	0.000112765	0.0565698	0.117	0.072	1
AC008014.1	0.000113924	0.165814	0.725	0.653	1
EFNA5	0.000114654	-0.139535	0.433	0.507	1
APOE	0.000118542	0.144506	0.943	0.934	1
NUDT4	0.000124435	0.15255	0.618	0.572	1
MEIS1	0.000125555	0.131641	0.912	0.897	1
TMEM258	0.000127464	0.11663	0.379	0.31	1
AC005532.1	0.000127883	0.0671612	0.124	0.078	1
IGF1R	0.000128181	0.15645	0.863	0.823	1
PLA2G2A	0.000128356	0.263979	0.38	0.308	1
AC009315.1	0.000128374	0.110881	0.665	0.579	1
CREB5	0.00012856	-0.116121	0.104	0.156	1
CDH7	0.000128977	-0.115476	0.134	0.191	1
ST3GAL6	0.000129024	0.165402	0.422	0.351	1
SLC25A13	0.000129963	-0.133143	0.738	0.795	1
PTPRZ1	0.000132538	-0.138408	0.303	0.376	1
ZNF367	0.000134629	-0.0728591	0.098	0.151	1
MTSS1	0.000134703	0.232995	0.278	0.217	1
GLI2	0.000134841	-0.143055	0.333	0.401	1
ESRG	0.000135811	0.10844	0.328	0.259	1
WASL	0.000135827	0.138582	0.807	0.778	1
XRCC5	0.000139221	-0.115074	0.947	0.96	1
SATB2	0.00014086	-0.208675	0.307	0.374	1
PPP1R12A	0.000141378	-0.115943	0.889	0.903	1
SEPHS2	0.000141637	0.0686525	0.159	0.107	1
WNT4	0.000149423	0.102142	0.209	0.151	1
2023-03-07	0.000154985	-0.112768	0.76	0.803	1
LYPD6	0.000157078	0.172865	0.831	0.798	1
CENPU	0.000161252	-0.106779	0.193	0.256	1
LTBP1	0.000162996	-0.148035	0.827	0.847	1
NHS	0.000170463	-0.176204	0.239	0.304	1
DDX42	0.000170765	-0.110753	0.391	0.464	1
CAND1	0.000173337	-0.114044	0.62	0.683	1
DCTN3	0.000173638	0.0795848	0.158	0.108	1
C3orf52	0.00017394	0.0940679	0.132	0.086	1
KIF5B	0.000175668	-0.123678	0.821	0.857	1
SEMA3E	0.000179805	-0.170655	0.444	0.517	1
SHTN1	0.000186221	-0.15528	0.725	0.768	1
FAM111B	0.000188333	-0.0972046	0.104	0.155	1
THRAP3	0.000188441	-0.107282	0.695	0.748	1
AL158152.1	0.0001896	-0.0958816	0.251	0.321	1
PRTFDC1	0.000190592	-0.0930588	0.098	0.148	1
COX8A	0.000190712	0.134555	0.56	0.494	1
LAMTOR5	0.000195907	0.0931376	0.342	0.272	1
PODXL	0.000199568	-0.143456	0.425	0.49	1
SERPINE2	0.00019959	-0.128314	0.26	0.328	1
SYNCRIP	0.000202809	-0.104996	0.706	0.759	1
TMTC2	0.000203769	0.159327	0.937	0.897	1
EIF1	0.000203835	0.118638	0.778	0.733	1
AFF1	0.000204135	0.197222	0.581	0.523	1
TIMM13	0.000206111	0.111121	0.521	0.453	1
ALKBH7	0.000211375	0.100666	0.377	0.308	1
POLR3G	0.000216483	0.0669437	0.109	0.068	1
SSU72	0.000219067	0.102635	0.395	0.326	1
AUTS2	0.000219814	0.346915	0.55	0.501	1
SPATA5	0.000221908	-0.129961	0.576	0.634	1
PLXNA2	0.000222098	0.151876	0.758	0.7	1
RUBCNL	0.000222313	-0.115153	0.296	0.366	1
NOP53	0.000223318	0.0922034	0.608	0.531	1
USP9Y	0.000224297	-0.127439	0.851	0.872	1
DOCK3	0.000224683	-0.138482	0.57	0.631	1
ADK	0.000224768	-0.13837	0.774	0.811	1
ST3GAL1	0.000224806	0.109997	0.198	0.144	1
RNASEK	0.000225981	0.108649	0.557	0.492	1
SMC6	0.000226243	-0.102465	0.408	0.481	1
MT-ND5	0.000238043	0.0679766	1	1	1
TFPI	0.000238793	0.0970678	0.148	0.101	1
AC005062.1	0.000239518	0.199695	0.443	0.382	1
HSP90AA1	0.000242192	-0.093945	0.993	0.995	1
TTN-AS1	0.000242442	-0.0992743	0.261	0.33	1
ZFPM2	0.000248623	-0.150408	0.158	0.217	1
CIT	0.000249692	-0.137511	0.315	0.38	1
MAML2	0.000250283	0.19697	0.227	0.171	1
SCN7A	0.000252633	-0.09638	0.086	0.134	1
TOMM7	0.000253258	0.124388	0.547	0.489	1
PRKCA	0.000254282	0.172427	0.612	0.547	1
COL14A1	0.000261532	0.157402	0.226	0.17	1
ARHGEF26	0.000263327	-0.120561	0.356	0.419	1
UBE2H	0.000266104	0.119604	0.845	0.798	1
TMEM135	0.000268187	-0.15286	0.844	0.873	1
CPB2-AS1	0.000269116	0.0863264	0.132	0.086	1
KNL1	0.000269332	-0.131008	0.305	0.37	1
AC046134.2	0.000270094	0.0976475	0.387	0.315	1
GPATCH8	0.000272541	-0.112998	0.833	0.858	1
COX5B	0.000273362	0.121687	0.634	0.575	1
RPL19	0.000274361	0.0611695	0.998	0.995	1
STIL	0.000276744	-0.131792	0.324	0.387	1
EBF2	0.000277153	-0.0679231	0.063	0.105	1
AC007098.1	0.000281821	0.061905	0.149	0.1	1
RPAP3	0.000284491	-0.101272	0.222	0.285	1
ZSWIM6	0.000289279	-0.15363	0.529	0.591	1
LSM7	0.000289818	0.124301	0.569	0.499	1
EDA	0.000298295	-0.213241	0.341	0.401	1
TMCC3	0.000300931	0.110247	0.336	0.272	1
TALDO1	0.000301031	0.115623	0.436	0.376	1
LINC01876	0.000301311	0.143491	0.845	0.821	1
MRPL57	0.000301361	0.0929776	0.407	0.338	1
AC079142.1	0.000304306	-0.109078	0.427	0.506	1
HSP90AB1	0.000306425	-0.120838	0.991	0.986	1
SEPTIN11	0.000306535	-0.105774	0.862	0.886	1
STAP2	0.000314916	0.0716715	0.168	0.117	1
VPS28	0.000316568	0.0985636	0.247	0.189	1
MELK	0.00032156	-0.135266	0.322	0.387	1
PLPP1	0.000324859	0.299483	0.826	0.828	1
CA12	0.000329518	-0.171791	0.63	0.689	1
CHCHD5	0.000331113	0.0573015	0.181	0.127	1
DAB1	0.000332904	-0.21671	0.527	0.563	1
PPP2CB	0.000337141	-0.119493	0.405	0.464	1
CDC14B	0.000341217	0.0978845	0.704	0.64	1
UQCR10	0.000342225	0.148389	0.544	0.493	1
TSPAN5	0.000349562	-0.137099	0.706	0.748	1
FRMD4B	0.000350479	-0.0767033	0.235	0.302	1
RPSA	0.000351817	0.0888807	0.994	0.992	1
ASIC2	0.000352484	-0.112141	0.136	0.192	1
MARK1	0.000358164	0.203227	0.971	0.961	1
ACTN1	0.000363731	0.108666	0.731	0.656	1
H1F0	0.000370444	0.112585	0.318	0.257	1
GMFB	0.000370542	-0.0974584	0.199	0.259	1
DKK2	0.000374092	0.0647218	0.169	0.117	1
MAP3K5	0.000374563	-0.114152	0.195	0.257	1
ZFP36L2	0.000385967	0.0834168	0.212	0.157	1
PSTPIP2	0.000388755	0.161445	0.285	0.228	1
HOXB2	0.000389968	0.0654234	0.17	0.119	1
FDFT1	0.00039137	-0.136321	0.619	0.664	1
CPEB4	0.000394956	0.125598	0.627	0.57	1
RORA	0.000404359	0.217073	0.973	0.973	1
CENPP	0.000407258	-0.120696	0.506	0.581	1
CENPK	0.000410353	-0.140233	0.302	0.361	1
ESCO2	0.00041519	-0.0834681	0.114	0.165	1
LCP1	0.000422066	0.178397	0.449	0.389	1
DENND4C	0.000422862	0.154496	0.831	0.802	1
ZNF681	0.000425295	-0.0661129	0.129	0.183	1
COPS9	0.000429377	0.0942467	0.258	0.202	1
CYB5A	0.000429835	0.0944514	0.262	0.204	1
SNRPD2	0.000430187	0.107273	0.702	0.641	1
NCAPH	0.000433875	-0.0838009	0.143	0.198	1
PHB2	0.000434838	0.110152	0.512	0.456	1
SYT1	0.000436109	-0.262929	0.63	0.662	1
SRP14	0.000436924	0.106853	0.81	0.783	1
NAV2	0.000442907	-0.106506	0.863	0.877	1
NDUFA11	0.000449856	0.111707	0.517	0.454	1
AKAP12	0.000453485	-0.126077	0.398	0.462	1
ADCY10	0.000456826	0.06013	0.113	0.072	1
CCDC167	0.000463997	0.0637798	0.137	0.092	1
LINC01184	0.000474082	0.104474	0.233	0.176	1
ADAM10	0.000475712	0.12221	0.89	0.859	1
NOL4L	0.000479601	0.0745492	0.15	0.104	1
SLC7A8	0.000481031	-0.099022	0.365	0.43	1
KALRN	0.000481378	0.111609	0.988	0.984	1
C18orf32	0.000482426	0.0676979	0.189	0.137	1
HSPE1	0.00048354	0.135763	0.778	0.769	1
KCNG3	0.000485643	-0.0917674	0.124	0.176	1
PSD3	0.000498242	-0.116187	0.366	0.439	1
DEPDC1B	0.00051433	-0.147674	0.295	0.352	1
MRPL41	0.00051533	0.11183	0.374	0.315	1
MIS18BP1	0.000520485	-0.111697	0.653	0.707	1
NME2	0.000520962	0.12114	0.892	0.876	1
GNG5	0.000520984	0.0882216	0.478	0.409	1
PRTG	0.000521199	-0.08373	0.947	0.973	1
TIMM8B	0.000521339	0.104361	0.346	0.287	1
EDRF1	0.000523806	-0.0880884	0.231	0.295	1
MPP5	0.000528165	0.132588	0.836	0.795	1
IPO9	0.000531108	-0.123587	0.552	0.596	1
EDIL3	0.000533232	0.19646	0.586	0.541	1
COX4I1	0.000536452	0.103028	0.861	0.839	1
ATP5F1E	0.00055985	0.12875	0.663	0.62	1
ATP8A2	0.00056211	-0.14341	0.367	0.428	1
NDUFB6	0.000562279	0.109033	0.372	0.31	1
SLCO4C1	0.000569601	-0.0669547	0.065	0.105	1
SDK1	0.00057706	0.137142	0.993	0.99	1
SCD	0.000578939	-0.12798	0.702	0.735	1
RSRP1	0.000580211	0.0976961	0.393	0.33	1
ARF3	0.000581544	0.0728525	0.345	0.277	1
METTL3	0.000582166	-0.0886132	0.154	0.207	1
KIF18B	0.000582726	-0.13037	0.181	0.233	1
MAZ	0.000592402	0.0995844	0.395	0.328	1
SUZ12	0.000594486	-0.10701	0.564	0.626	1
SLC25A5	0.000595749	0.109518	0.657	0.606	1
TTF2	0.000608953	-0.0926968	0.267	0.329	1
BNC2	0.000610733	-0.11042	0.633	0.677	1
DNAJC15	0.000616549	0.140708	0.83	0.78	1
EPC1	0.000619123	-0.10994	0.808	0.839	1
NDUFB7	0.000621953	0.106274	0.531	0.471	1
CSNK2B	0.000622913	0.0874555	0.307	0.245	1
MAP2	0.000624381	0.148131	0.286	0.228	1
CADM1	0.000629687	-0.0790914	0.331	0.402	1
PCDHA10	0.000631696	0.0685028	0.134	0.091	1
GABRB2	0.000632761	0.111287	0.122	0.081	1
CHAF1A	0.000634241	-0.11067	0.269	0.328	1
SMAD9	0.000635896	-0.122608	0.468	0.524	1
C1orf61	0.000636356	0.0805907	0.219	0.165	1
TPM1	0.000637514	0.121117	0.973	0.966	1
ITM2B	0.000637541	0.144566	0.871	0.844	1
TBX20	0.000642641	0.177356	0.332	0.267	1
KIF15	0.00064397	-0.0907179	0.228	0.289	1
SMAD6	0.000650819	-0.135162	0.635	0.69	1
ZNF253	0.000655414	-0.107929	0.358	0.417	1
COL26A1	0.000661341	-0.133558	0.444	0.498	1
GNS	0.000666927	-0.0741828	0.153	0.207	1
AGL	0.000667724	-0.141445	0.624	0.664	1
ITGA9	0.000673026	0.128913	0.149	0.105	1
PIGG	0.00067356	-0.0835735	0.18	0.236	1
TCF7L1	0.00067498	-0.150124	0.442	0.501	1
PTBP2	0.000680794	-0.115092	0.877	0.902	1
DCBLD1	0.000684026	-0.103716	0.209	0.265	1
SGK1	0.000692446	-0.113394	0.238	0.294	1
SNX27	0.000699022	-0.0924967	0.443	0.507	1
BLM	0.000701435	-0.115196	0.222	0.277	1
PBK	0.000709244	-0.0686993	0.084	0.127	1
DNA2	0.000713357	-0.125079	0.263	0.32	1
TYRO3	0.000717443	-0.116702	0.459	0.517	1
ETNK1	0.000731021	-0.111578	0.756	0.807	1
JADE3	0.000736961	0.129257	0.874	0.837	1
MRPS21	0.000737904	0.0947019	0.505	0.435	1
PSMB6	0.000739512	0.115129	0.678	0.627	1
SRSF10	0.000744875	-0.110662	0.658	0.705	1
ELMO1	0.000749335	-0.106567	0.959	0.97	1
DNAJC6	0.000759214	0.156813	0.688	0.628	1
FAT1	0.000762467	-0.0889789	0.541	0.609	1
SNHG6	0.000767275	0.103592	0.467	0.405	1
EIF2S1	0.000768452	-0.104483	0.222	0.276	1
AC015923.1	0.000775264	0.0905642	0.413	0.35	1
SMTNL2	0.00077599	0.0821898	0.284	0.224	1
TOP2A	0.00077715	-0.198976	0.547	0.603	1
AP002370.2	0.000778103	-0.060187	0.065	0.104	1
SLIRP	0.000779462	0.107994	0.509	0.447	1
ARHGAP6	0.000781515	0.202837	0.23	0.178	1
PBRM1	0.000782714	-0.109518	0.718	0.774	1
DIAPH2	0.000782735	-0.134342	0.941	0.953	1
DHX15	0.000786883	-0.116006	0.734	0.75	1
ZNF432	0.00081295	0.0609354	0.118	0.079	1
PDHB	0.000818983	-0.103835	0.289	0.346	1
TMPO	0.000828034	-0.128976	0.559	0.604	1
PTMS	0.000829248	0.0984104	0.558	0.492	1
LINC02652	0.000831356	0.0656097	0.132	0.09	1
FASTK	0.000832001	0.0630021	0.146	0.102	1
SLC20A1	0.000833546	-0.0729401	0.164	0.218	1
YPEL3	0.00083439	0.0737915	0.186	0.137	1
SNRK	0.000850172	-0.10508	0.327	0.393	1
LINC00348	0.000852075	-0.16016	0.203	0.258	1
FUT8	0.000852567	0.134307	0.995	0.993	1
CERS6	0.000861941	0.137761	0.81	0.779	1
SCAPER	0.000873013	-0.11729	0.631	0.68	1
SHCBP1	0.000874457	-0.0846234	0.149	0.201	1
ZCCHC7	0.000892385	0.129138	0.757	0.719	1
ACYP2	0.000893169	0.100369	0.466	0.395	1
SMYD4	0.000894528	0.0681717	0.195	0.145	1
COMMD1	0.000898938	-0.132938	0.693	0.713	1
LRPPRC	0.000925956	-0.103909	0.717	0.752	1
RAB2A	0.000926373	0.0959715	0.682	0.627	1
AP1M2	0.000926494	0.0960479	0.293	0.237	1
USP44	0.000930608	0.0563062	0.124	0.084	1
SLC7A11	0.000932019	-0.0915291	0.204	0.262	1
LINC01060	0.0009335	-0.157173	0.5	0.559	1
NEXN	0.000934833	-0.0810971	0.136	0.185	1
COX5A	0.000940035	0.116078	0.655	0.608	1
SGO2	0.000955906	-0.0987319	0.257	0.315	1
ATP5MPL	0.0009578	0.122111	0.485	0.43	1
UHRF1BP1L	0.000960443	-0.104462	0.349	0.408	1
ATRNL1	0.000976792	-0.149378	0.373	0.432	1
C4orf3	0.000980511	0.0781144	0.331	0.269	1
ATL2	0.000983539	-0.124767	0.671	0.705	1
GRHL3	0.000985302	-0.0495303	0.07	0.11	1
CDCA2	0.000986794	-0.106045	0.224	0.282	1
MID1	0.000993321	0.108911	0.915	0.885	1
NEDD9	0.00100126	-0.100969	0.321	0.386	1
IGF2R	0.0010015	0.113261	0.623	0.576	1
SNAPC1	0.00101944	0.073752	0.163	0.117	1
AL157944.1	0.00102507	-0.229486	0.194	0.245	1
IGFBP2	0.00102936	0.114078	0.614	0.554	1
RBBP6	0.00103306	-0.0996676	0.63	0.684	1
NIPAL1	0.00104277	-0.0902863	0.124	0.172	1
RTN3	0.00104518	-0.124075	0.576	0.623	1
MFSD8	0.00105518	-0.0937684	0.274	0.335	1
MTMR6	0.00106147	-0.0761291	0.202	0.26	1
SNX24	0.00107044	-0.100196	0.437	0.507	1
TENM4	0.00108949	0.225378	0.633	0.592	1
ATP6V1C2	0.00109517	0.0975394	0.234	0.179	1
RRM2	0.00109863	-0.0984992	0.261	0.322	1
PLIN2	0.00110058	0.0667413	0.126	0.086	1
ZC4H2	0.00110779	-0.142985	0.435	0.493	1
LRBA	0.00110859	-0.0839078	0.979	0.984	1
XPO1	0.00110974	-0.0942515	0.803	0.845	1
UBTD2	0.00111887	-0.109657	0.525	0.577	1
ATP6V1F	0.00112392	0.0790226	0.23	0.179	1
POLD4	0.00112504	0.0602816	0.133	0.092	1
RAB34	0.00112792	0.0810687	0.299	0.24	1
ARAP2	0.00114555	-0.0708801	0.084	0.125	1
CCDC138	0.00115331	-0.108593	0.359	0.418	1
RARB	0.00116732	0.0983414	0.146	0.104	1
IDH3G	0.00116765	0.0633165	0.132	0.091	1
LAMA1	0.00117181	0.123676	0.257	0.207	1
RABAC1	0.0011724	0.0718534	0.513	0.437	1
MFAP3L	0.00117519	0.118203	0.408	0.352	1
TMC5	0.00119267	-0.088929	0.229	0.287	1
KIFC3	0.00119419	-0.0746753	0.113	0.159	1
CNOT9	0.0011974	-0.103777	0.251	0.306	1
NUP155	0.00120214	-0.0962259	0.291	0.35	1
NUAK1	0.00121375	0.134729	0.433	0.374	1
TMEM256	0.0012158	0.0854459	0.257	0.204	1
UBASH3B	0.0012174	0.146793	0.69	0.647	1
CRISPLD1	0.00124024	-0.0987851	0.229	0.286	1
AC005562.1	0.00124208	0.102835	0.76	0.708	1
METTL16	0.00125106	-0.104894	0.387	0.445	1
SPRED1	0.00126015	-0.169138	0.749	0.765	1
CTSV	0.0012748	0.181292	0.941	0.917	1
NUBP1	0.00128286	0.0679101	0.167	0.122	1
CAMKMT	0.00129083	-0.14538	0.861	0.88	1
TBXT	0.00130637	0.048948	0.107	0.07	1
PHLPP1	0.00130986	-0.115064	0.824	0.863	1
AC061992.2	0.00131405	0.0733288	0.159	0.115	1
LINC01356	0.00131644	0.0702328	0.259	0.203	1
CKB	0.00134172	0.0756756	0.35	0.289	1
NFATC2IP	0.00134849	-0.108717	0.301	0.353	1
LINC02615	0.00135257	0.104909	0.222	0.173	1
HMMR	0.00135581	-0.0859935	0.269	0.329	1
TNIK	0.0013563	0.135801	0.308	0.253	1
JAKMIP2	0.0013771	-0.118515	0.178	0.226	1
LRP1B	0.00137857	0.0993079	0.989	0.975	1
BTF3	0.00137907	0.0908606	0.806	0.764	1
ARPC4	0.00139982	0.0748228	0.277	0.22	1
MRPL36	0.00140213	0.0687543	0.17	0.125	1
GLDC	0.00141202	0.0910928	0.557	0.499	1
KLHL12	0.0014137	-0.0553539	0.091	0.133	1
SLC8A1	0.00143017	-0.135399	0.972	0.977	1
GPC6	0.00144051	-0.14029	0.761	0.802	1
YPEL2	0.00145282	0.156885	0.649	0.592	1
ZNF732	0.00145456	-0.101282	0.181	0.231	1
LINC00174	0.00148343	0.0666559	0.307	0.246	1
ATE1	0.00148962	-0.0981679	0.634	0.686	1
MKI67	0.00150798	-0.164835	0.423	0.477	1
SUV39H2	0.00150931	-0.0664425	0.108	0.152	1
PIP5K1A	0.00152078	-0.103644	0.6	0.647	1
NCL	0.00152881	-0.108949	0.857	0.89	1
CSE1L	0.00155407	-0.123288	0.647	0.674	1
PPP4R4	0.00155578	-0.0696876	0.066	0.102	1
MED1	0.00156384	-0.0912595	0.309	0.368	1
AADAT	0.00158049	0.0507991	0.162	0.116	1
NAA10	0.00159409	0.0747766	0.253	0.2	1
C19orf53	0.00160243	0.0738409	0.498	0.422	1
FAM169A	0.00160476	-0.11244	0.759	0.808	1
ARHGAP12	0.00160861	-0.137257	0.722	0.751	1
CXADR	0.00161021	-0.0988771	0.614	0.675	1
ZMYND11	0.00161958	-0.105125	0.56	0.607	1
ITM2C	0.00162262	0.0989826	0.476	0.422	1
COMMD6	0.00163466	0.07743	0.289	0.234	1
BAX	0.0016361	0.0883949	0.431	0.373	1
AC012404.1	0.00164118	0.0989634	0.187	0.144	1
AOPEP	0.00164256	-0.103507	0.576	0.627	1
CFL1	0.00164392	0.0864425	0.891	0.857	1
SYNGR1	0.00164419	0.0669717	0.193	0.146	1
DAPK1	0.00165811	-0.10571	0.859	0.873	1
NHLRC2	0.00166254	-0.11743	0.443	0.498	1
TMEM147	0.00166694	0.0991543	0.344	0.289	1
CDC7	0.00166816	-0.0965299	0.202	0.253	1
ZNF48	0.00166895	0.0570934	0.123	0.085	1
BSG	0.00167337	0.124878	0.728	0.678	1
CEP55	0.00168091	-0.0690325	0.129	0.176	1
PIGL	0.00168278	-0.0968214	0.32	0.377	1
PHTF2	0.0016902	-0.13126	0.478	0.527	1
NCKAP5	0.00169553	-0.15377	0.452	0.505	1
THYN1	0.00169854	0.063827	0.137	0.097	1
H3F3B	0.00170893	0.102898	0.882	0.881	1
ATP5PF	0.00171461	0.0986479	0.619	0.573	1
DOK4	0.00172468	0.142151	0.699	0.676	1
YIF1A	0.00172635	0.0723731	0.231	0.181	1
PTN	0.00172796	0.128484	0.319	0.266	1
TCAF1	0.00174083	-0.0942745	0.451	0.507	1
ZNF724	0.00174134	-0.0823941	0.169	0.218	1
CNNM4	0.00174768	-0.0665123	0.12	0.166	1
QPRT	0.00176499	0.0877704	0.662	0.612	1
CTIF	0.00176907	-0.11987	0.382	0.432	1
SQSTM1	0.00178187	0.114539	0.295	0.243	1
RBM39	0.0017857	-0.09906	0.928	0.934	1
RPL17	0.00178946	0.0638883	0.997	0.992	1
OXCT1	0.00181084	-0.0933892	0.205	0.256	1
EPS8	0.0018227	-0.102827	0.252	0.307	1
SMDT1	0.00182476	0.0679482	0.258	0.204	1
P4HA1	0.00183145	0.108533	0.291	0.24	1
DBI	0.0018396	0.161782	0.869	0.873	1
SPECC1L	0.00186297	-0.105302	0.543	0.587	1
FAM50A	0.00186478	0.0656407	0.181	0.136	1
OBSL1	0.00187917	0.095126	0.443	0.389	1
MASTL	0.00188725	-0.0641585	0.188	0.244	1
CCDC57	0.0018942	-0.103682	0.369	0.427	1
LAMTOR2	0.00189983	0.083098	0.265	0.214	1
MAFB	0.0019016	0.083334	0.197	0.15	1
WDHD1	0.0019128	-0.108159	0.287	0.342	1
SMAD1	0.00191303	-0.0997096	0.341	0.397	1
KIF11	0.00192001	-0.140377	0.327	0.374	1
CUX1	0.00194756	-0.0824156	0.964	0.975	1
DHX9	0.00194949	-0.105663	0.743	0.779	1
GAS2L3	0.0019568	-0.101297	0.234	0.289	1
CA8	0.0019714	-0.125231	0.095	0.135	1
DUSP23	0.00199236	0.0549476	0.141	0.1	1
DNAH14	0.00200337	-0.103604	0.846	0.875	1
R3HDM1	0.00200545	-0.109154	0.763	0.8	1
SPINT1	0.0020209	0.0928171	0.35	0.295	1
MXD4	0.00208067	0.0665041	0.227	0.178	1
NDUFAB1	0.0020849	0.0906752	0.451	0.397	1
CWF19L2	0.00208577	-0.0990498	0.515	0.564	1
MCM8	0.0020884	-0.0724834	0.267	0.327	1
SCOC	0.00210547	0.0726301	0.193	0.148	1
BTRC	0.00211042	-0.104818	0.621	0.664	1
LRRCC1	0.00211092	-0.0744131	0.112	0.155	1
KCNK13	0.00212525	-0.0644177	0.284	0.347	1
SKA1	0.00213148	-0.0656885	0.087	0.126	1
CIRBP	0.00217238	0.0780705	0.378	0.317	1
TMEM51	0.00218633	0.146247	0.403	0.357	1
PRPF40B	0.00218908	0.0855264	0.234	0.185	1
KANK1	0.00219434	0.116961	0.929	0.917	1
HECW2	0.00220883	-0.112496	0.374	0.432	1
FUBP1	0.0022091	-0.10275	0.741	0.765	1
SF3B3	0.00220985	-0.110489	0.377	0.431	1
KMT2E	0.00221205	0.0922382	0.798	0.752	1
SGMS1	0.00221819	-0.134737	0.786	0.816	1
TSBP1-AS1	0.00221857	-0.0810385	0.142	0.191	1
TXN2	0.00223348	0.0674946	0.209	0.161	1
PNISR	0.00224849	-0.0730954	0.814	0.856	1
PIK3C2A	0.00225208	-0.0843559	0.818	0.854	1
ACSF2	0.00225448	0.0739199	0.212	0.164	1
PET100	0.00229685	0.0715926	0.23	0.181	1
RASGRF2	0.00232611	-0.177626	0.489	0.535	1
PXN-AS1	0.0023403	-0.0506203	0.069	0.105	1
SELENOW	0.00234171	0.0999507	0.665	0.619	1
CREBL2	0.00235054	0.0500315	0.1	0.066	1
CTDSPL2	0.00235608	-0.0996899	0.544	0.601	1
EFNA1	0.00236004	-0.0773328	0.202	0.253	1
ZNF7	0.0023815	-0.0637978	0.093	0.132	1
FHOD3	0.00238316	0.159276	0.254	0.204	1
RAD21	0.00240012	-0.105392	0.637	0.672	1
RPL22	0.00241182	0.117999	0.919	0.92	1
NOP58	0.00241282	-0.115048	0.463	0.507	1
SMAD4	0.00242253	-0.102402	0.69	0.723	1
IGSF1	0.00242528	0.103458	0.563	0.497	1
AKT3	0.00242752	-0.0786189	0.957	0.975	1
DTL	0.00242767	-0.145665	0.166	0.211	1
SLC25A37	0.00243541	0.0967628	0.4	0.349	1
WHRN	0.00244061	0.118864	0.248	0.202	1
SEC61B	0.00248012	0.100595	0.614	0.57	1
TECR	0.0024953	0.0656148	0.424	0.354	1
SPARCL1	0.00250686	0.151203	0.504	0.45	1
STAG1	0.00254402	-0.111102	0.944	0.96	1
USP3	0.00254962	0.0840236	0.417	0.356	1
HIST1H1B	0.00255083	-0.108527	0.303	0.357	1
YME1L1	0.00255798	-0.0927735	0.584	0.629	1
MAGED2	0.00256988	0.0864655	0.465	0.408	1
POLE	0.00257592	-0.0988384	0.294	0.345	1
ACADL	0.00257864	-0.113228	0.435	0.497	1
HINT1	0.00257954	0.113546	0.791	0.771	1
PANK3	0.00258396	-0.0922842	0.497	0.55	1
AHCYL1	0.00259741	0.102113	0.759	0.709	1
DHCR24	0.00262087	-0.124536	0.558	0.592	1
KEAP1	0.00262692	0.0496403	0.15	0.109	1
NCAPD3	0.0026316	-0.093244	0.247	0.297	1
NUP88	0.00263342	-0.0865626	0.309	0.363	1
SLC25A17	0.00266362	0.0797241	0.464	0.401	1
ABHD12	0.00266472	-0.0814642	0.396	0.457	1
CSDE1	0.00269528	-0.0802608	0.849	0.884	1
HELLS	0.00270715	-0.0972032	0.626	0.679	1
NUP85	0.00272893	-0.0773388	0.197	0.248	1
HEY1	0.00274538	0.0762316	0.145	0.106	1
ERCC1	0.00280339	0.0671833	0.172	0.129	1
ATP5MC2	0.00280693	0.107912	0.676	0.637	1
RPL22L1	0.00280794	0.0895774	0.448	0.393	1
FAM184A	0.00281126	-0.111782	0.944	0.956	1
C12orf4	0.00283158	-0.0711492	0.211	0.265	1
DDB1	0.00284683	-0.0786532	0.483	0.54	1
TXNDC15	0.00284909	-0.0586453	0.136	0.181	1
CENPF	0.00285026	-0.160852	0.655	0.699	1
ACPP	0.00285637	0.150496	0.221	0.176	1
MTAP	0.00286503	-0.136974	0.556	0.594	1
CKAP2	0.00287583	-0.104355	0.253	0.305	1
SYNPR	0.002882	-0.100245	0.13	0.174	1
SRCAP	0.00291811	-0.0642119	0.148	0.194	1
MAGI2	0.00291883	0.145412	0.391	0.338	1
CREG1	0.00291947	0.0794915	0.179	0.137	1
SBF2-AS1	0.00292818	-0.0938119	0.235	0.287	1
TMEM150C	0.00292947	0.0812236	0.142	0.104	1
DEPDC1	0.00294074	-0.114183	0.247	0.293	1
TRAPPC13	0.00294148	-0.0735604	0.237	0.29	1
ECHDC1	0.00295438	-0.105987	0.508	0.559	1
GRB14	0.00295817	-0.0733072	0.081	0.118	1
AK1	0.00298601	0.0709491	0.176	0.133	1
RAD54B	0.00299095	-0.088028	0.158	0.204	1
C19orf25	0.00300575	0.0463559	0.265	0.209	1
PSMB4	0.0030277	0.0838064	0.525	0.472	1
NRP2	0.00308711	0.110874	0.235	0.188	1
MACC1	0.00309776	-0.0752105	0.078	0.114	1
LRP4	0.0031027	-0.0823749	0.156	0.202	1
SPIRE2	0.00313153	0.0713022	0.171	0.129	1
NDUFAF4	0.0031387	0.0455246	0.139	0.099	1
KLF12	0.00315474	-0.11915	0.547	0.608	1
LDLRAD4	0.00316044	0.121216	0.284	0.233	1
UNC5B	0.00316276	-0.0847735	0.659	0.705	1
TIAM2	0.00316583	-0.0890491	0.504	0.571	1
KCNIP1	0.00323236	0.060441	0.15	0.111	1
CZIB	0.00323887	0.0496004	0.133	0.095	1
CDKN1C	0.0032476	0.120145	0.221	0.177	1
CRABP1	0.00325111	0.0715308	0.281	0.23	1
ZFP36L1	0.00325168	0.0897927	0.402	0.349	1
COBLL1	0.00325655	-0.0810744	0.191	0.243	1
BMPR1A	0.00328109	0.0918649	0.989	0.979	1
ELK4	0.00328186	-0.078066	0.201	0.25	1
TIMM10	0.00329042	0.0527609	0.156	0.116	1
THOC7	0.00330009	0.081009	0.311	0.259	1
CEP295	0.00330059	-0.0994004	0.296	0.349	1
SLC30A9	0.0033159	-0.0926575	0.569	0.621	1
BTAF1	0.00332025	-0.103817	0.617	0.655	1
KRTCAP2	0.00333131	0.0842706	0.346	0.295	1
SF3B5	0.00334883	0.064493	0.309	0.254	1
RIC1	0.00335908	-0.100219	0.666	0.704	1
ANGEL2	0.00336345	-0.0804238	0.244	0.296	1
TTC17	0.00336649	-0.0785081	0.767	0.822	1
RUNX1	0.00337028	0.0646169	0.137	0.099	1
BCKDHB	0.00337978	0.135796	0.845	0.844	1
IER2	0.00338719	0.0890044	0.361	0.309	1
ZNF83	0.00340019	0.0978833	0.734	0.683	1
CDCA8	0.00341412	-0.0749383	0.136	0.179	1
AK3	0.00341475	0.0913869	0.368	0.313	1
NDUFA2	0.00341548	0.0851314	0.33	0.278	1
NDUFB2	0.00341642	0.0883055	0.512	0.456	1
RASA2	0.00342522	-0.114976	0.454	0.499	1
FBXO5	0.00342649	-0.0988432	0.216	0.262	1
TIMM17B	0.00344045	0.0724993	0.252	0.202	1
ULK1	0.00345723	0.0870311	0.399	0.345	1
CCDC186	0.00347077	-0.0883042	0.523	0.574	1
ARF5	0.00351442	0.0825945	0.281	0.232	1
BDH2	0.00352463	0.0584491	0.168	0.126	1
ZNF326	0.00353983	-0.0765862	0.593	0.649	1
WDR83OS	0.00359506	0.0779639	0.469	0.407	1
DHFR	0.00361714	-0.0911751	0.333	0.386	1
TMEM87A	0.00363375	-0.0984836	0.522	0.575	1
KPNB1	0.0036384	-0.0947527	0.822	0.834	1
PCLO	0.00365884	0.190454	0.367	0.317	1
PREX2	0.00368042	0.135314	0.321	0.271	1
AK4	0.00368275	0.0700784	0.217	0.17	1
SH3BGRL3	0.0036993	0.0850384	0.344	0.293	1
MAP3K13	0.00370974	0.0866853	0.247	0.198	1
ISOC2	0.00371708	0.0615851	0.239	0.19	1
ZDHHC16	0.00374263	0.055332	0.16	0.12	1
COLEC12	0.00375398	-0.069471	0.176	0.226	1
RAD51-AS1	0.00375452	0.0805538	0.319	0.267	1
ITGB8	0.00376766	-0.0721685	0.119	0.162	1
MTMR7	0.00380122	-0.06743	0.238	0.296	1
TMEM50B	0.00380515	-0.059798	0.111	0.151	1
TEX41	0.00380988	0.0799277	0.111	0.077	1
NDUFB8	0.00381007	0.0778787	0.569	0.506	1
MTX1	0.00384404	0.0647234	0.174	0.133	1
ARL2	0.00385498	0.0917513	0.387	0.339	1
PRDX2	0.00388373	0.106057	0.641	0.594	1
CNTN1	0.00389328	-0.067806	0.085	0.122	1
TIMM29	0.00392112	0.0408701	0.117	0.082	1
EIF4G1	0.00398481	-0.0976584	0.596	0.627	1
CLPP	0.00399377	0.0630579	0.229	0.182	1
YTHDF3	0.00404467	-0.0845348	0.56	0.621	1
CHMP2A	0.00406292	0.0795439	0.323	0.272	1
XRCC2	0.00408048	-0.0829026	0.134	0.174	1
ATP5MC1	0.00408947	0.096774	0.39	0.343	1
PTEN	0.00410203	0.12419	0.785	0.744	1
ROR2	0.00410901	-0.105417	0.287	0.338	1
PDE9A	0.00411887	0.0941231	0.387	0.335	1
NPNT	0.00413204	0.0541613	0.153	0.114	1
CDC73	0.00414969	-0.0887019	0.666	0.704	1
UBXN1	0.00415598	0.0730779	0.293	0.244	1
TARS	0.00415896	-0.0839017	0.351	0.406	1
GLRX5	0.00417196	0.0770648	0.324	0.273	1
STAU2	0.00419012	-0.0949057	0.815	0.834	1
ROR1	0.00419819	-0.121626	0.535	0.585	1
SFPQ	0.00419836	-0.0936218	0.909	0.905	1
HDX	0.00419929	-0.091424	0.244	0.296	1
EYS	0.00422417	0.0522464	0.107	0.074	1
MIEN1	0.00422441	0.0640601	0.186	0.144	1
AC114971.1	0.0042276	0.0712424	0.116	0.082	1
PHLPP2	0.00423716	-0.0921245	0.224	0.271	1
RBBP5	0.00424596	-0.0644497	0.152	0.196	1
RAC1	0.00424604	0.0984551	0.769	0.734	1
SGCD	0.00425875	0.13861	0.136	0.099	1
BICC1	0.00426046	-0.059368	0.069	0.102	1
ANAPC4	0.00426206	-0.0558295	0.204	0.256	1
TNK2	0.0042805	-0.054294	0.114	0.155	1
UBN2	0.004316	0.0786119	0.438	0.382	1
JAM3	0.00434196	-0.0611457	0.077	0.111	1
TLE4	0.00438969	0.112359	0.879	0.833	1
RAPGEF2	0.00440529	0.0910509	0.863	0.841	1
RPS27L	0.00441484	0.0808208	0.263	0.217	1
MAF1	0.00441541	0.0639493	0.181	0.14	1
CIP2A	0.00443348	-0.12053	0.285	0.33	1
TAF2	0.0044564	-0.0880848	0.519	0.57	1
PAQR3	0.00445787	-0.0784689	0.264	0.319	1
PSPC1	0.00446496	-0.0900306	0.86	0.882	1
PRKN	0.00447115	0.127538	0.668	0.634	1
HNRNPA0	0.00447802	0.0414183	0.472	0.4	1
HS2ST1	0.00449048	-0.0846795	0.616	0.664	1
RBPMS	0.00452908	0.0928115	0.991	0.989	1
NUP98	0.00452916	-0.115783	0.552	0.585	1
NDUFB5	0.0045345	0.0826631	0.27	0.224	1
PCNX2	0.00453916	-0.0928269	0.437	0.492	1
XBP1	0.00453947	0.0844714	0.314	0.265	1
BARD1	0.00455942	-0.133644	0.389	0.438	1
MBD2	0.00457024	-0.0770584	0.307	0.36	1
VPS53	0.00457222	-0.0823617	0.409	0.465	1
ATP6V1H	0.00457787	-0.0875979	0.727	0.767	1
SCLT1	0.00458943	-0.0912976	0.547	0.607	1
KDM3B	0.00459432	-0.0727239	0.617	0.661	1
NUP160	0.00459699	-0.0906007	0.502	0.561	1
RPL4	0.00461822	0.076333	0.966	0.953	1
ILF3	0.00461926	-0.104635	0.673	0.7	1
PRKAA2	0.00463315	-0.10442	0.321	0.371	1
METAP1D	0.00463626	-0.0550049	0.082	0.118	1
LIMD2	0.00463682	0.0706564	0.199	0.157	1
PRAG1	0.00463824	-0.129013	0.555	0.6	1
CDK12	0.00464055	-0.0854164	0.547	0.598	1
PRMT1	0.0046421	0.0721826	0.565	0.507	1
ZNHIT1	0.00464625	0.0724854	0.322	0.269	1
GALT	0.00465673	0.0599913	0.137	0.101	1
DUSP3	0.00468116	0.0555032	0.147	0.109	1
GCHFR	0.00471642	0.078602	0.238	0.192	1
AKIRIN2	0.00473795	-0.0799046	0.296	0.35	1
NDUFC1	0.00475258	0.0822376	0.349	0.296	1
SRSF12	0.00476267	-0.0648495	0.152	0.198	1
ANLN	0.00477186	-0.101759	0.432	0.48	1
HDHD5	0.00478523	-0.0670976	0.131	0.172	1
RAPGEF5	0.00482922	0.155086	0.559	0.503	1
ARMC8	0.00484553	-0.101306	0.506	0.553	1
DYNC1I1	0.00485737	-0.104501	0.363	0.416	1
IQGAP2	0.00486181	-0.167986	0.313	0.358	1
SNTG2	0.00488338	-0.0778647	0.275	0.327	1
ERICH1	0.00493318	0.105541	0.57	0.525	1
ST6GALNAC5	0.00495294	0.134689	0.701	0.664	1
MT-ND6	0.0049648	0.0888671	0.57	0.514	1
RTKN2	0.00497646	-0.0917872	0.259	0.31	1
PLK4	0.00498543	-0.0623699	0.185	0.233	1
P2RY14	0.00498812	-0.0911115	0.335	0.386	1
RSRC1	0.00501719	-0.107206	0.795	0.828	1
ABCD3	0.0050192	0.0848843	0.669	0.607	1
DUSP5	0.00502298	0.0657426	0.104	0.073	1
UBL5	0.00503178	0.100092	0.473	0.431	1
INTS7	0.00504808	-0.0965644	0.278	0.322	1
FOXO1	0.00506145	-0.0686035	0.795	0.822	1
POGLUT1	0.00506495	0.0503554	0.119	0.085	1
TFDP1	0.00506924	-0.0789337	0.218	0.267	1
ISYNA1	0.00510782	0.0740291	0.254	0.209	1
IFITM2	0.00511775	0.0664537	0.182	0.142	1
ZDHHC21	0.00512211	-0.106084	0.618	0.662	1
WDR1	0.00514257	0.0776698	0.467	0.414	1
LRP10	0.00517116	0.0598692	0.13	0.095	1
GABPA	0.00517348	-0.0758621	0.239	0.289	1
GSTCD	0.00518111	-0.129675	0.515	0.55	1
FAAP20	0.00519413	0.0868591	0.393	0.346	1
UBAP2L	0.00520059	-0.0903664	0.431	0.484	1
TET2	0.00529639	0.0912417	0.674	0.629	1
LARP1B	0.00532437	-0.11105	0.395	0.44	1
EIF3I	0.00535035	0.0721802	0.342	0.291	1
P3H2	0.00535319	0.148987	0.377	0.325	1
TMEM237	0.00538111	-0.0453501	0.137	0.181	1
TRAPPC8	0.00539539	-0.116502	0.7	0.726	1
TAF1A	0.0054086	-0.0408344	0.073	0.107	1
PDXDC1	0.00542796	0.0947191	0.466	0.418	1
CDC6	0.00545776	-0.0615084	0.149	0.192	1
GAS5	0.00551097	0.0901093	0.708	0.661	1
ORC6	0.00551258	-0.0918121	0.413	0.465	1
DZIP1	0.00551733	-0.0751533	0.294	0.348	1
TMED3	0.00552189	0.0783376	0.402	0.349	1
CENPX	0.00552345	0.068208	0.237	0.191	1
SUGP1	0.00555657	-0.0509269	0.147	0.192	1
ELOVL5	0.00557053	0.117469	0.403	0.354	1
C17orf49	0.0055898	0.0717398	0.249	0.204	1
VPS26B	0.00559588	0.0493071	0.102	0.071	1
MKNK2	0.0056023	0.0570659	0.199	0.155	1
TDGF1	0.00563002	0.0586299	0.285	0.233	1
TRIM73	0.00563615	0.0494029	0.123	0.089	1
CDYL	0.00566596	0.0831822	0.921	0.893	1
GRAMD1A	0.00566978	0.0664175	0.211	0.168	1
MTCL1	0.00570077	-0.0680636	0.164	0.209	1
RHOC	0.00570196	0.0734317	0.291	0.244	1
NCAPD2	0.00570335	-0.0887963	0.248	0.294	1
TAF15	0.00571957	-0.0780125	0.727	0.756	1
NFIB	0.00572269	-0.114712	0.317	0.368	1
MRPL34	0.00573403	0.0644025	0.212	0.168	1
TTC3	0.00576476	0.0824322	0.593	0.533	1
AC092819.3	0.00580178	0.05479	0.119	0.086	1
MSH2	0.00582968	-0.0857355	0.695	0.732	1
POU2F1	0.0058512	-0.0906426	0.927	0.934	1
ADAMTS19	0.00590614	-0.0154834	0.551	0.62	1
KPNA2	0.00591121	-0.100414	0.497	0.536	1
TMEM131	0.00598619	-0.0878022	0.752	0.783	1
DNMT1	0.00599817	-0.0921412	0.542	0.587	1
GLB1	0.00600417	0.0799054	0.645	0.607	1
NPAT	0.00602377	-0.0760367	0.273	0.324	1
SRF	0.00602543	0.0453559	0.105	0.073	1
RRP12	0.00602916	-0.0528699	0.079	0.112	1
CTDSP1	0.00603222	0.0466551	0.135	0.099	1
LRRTM4	0.00603981	0.136265	0.957	0.962	1
LAMTOR1	0.00607791	0.0703639	0.378	0.324	1
CBLL1	0.00608869	-0.0515711	0.102	0.139	1
AL358232.2	0.0060976	-0.0446581	0.118	0.159	1
NUF2	0.00615261	-0.117319	0.286	0.332	1
TRAPPC3	0.00615584	0.0616086	0.185	0.144	1
LIN9	0.00615878	-0.0949027	0.371	0.419	1
STMN1	0.00617483	0.0806454	0.759	0.731	1
COPB2	0.00617737	-0.0862853	0.579	0.625	1
OBI1-AS1	0.00620505	0.0927419	0.124	0.092	1
VPS9D1	0.00623804	0.0377903	0.103	0.072	1
IVNS1ABP	0.00624177	-0.0931584	0.646	0.685	1
CUL5	0.00626563	-0.105494	0.767	0.794	1
PPP5C	0.00629588	-0.0690713	0.227	0.276	1
SLC25A26	0.00633729	-0.0798841	0.358	0.41	1
FBXW2	0.00635188	-0.0690746	0.259	0.312	1
LRRC1	0.00635941	-0.121945	0.502	0.543	1
C5orf30	0.00636289	0.0867799	0.261	0.216	1
IPO7	0.00637607	-0.0859027	0.601	0.642	1
AL590705.1	0.0063858	0.0746462	0.179	0.14	1
UBE2B	0.00644185	-0.0996587	0.503	0.542	1
AASS	0.00647665	-0.0901437	0.558	0.602	1
MPZL1	0.00648597	0.0963267	0.886	0.862	1
UXT	0.0065276	0.0702162	0.294	0.248	1
LATS1	0.00653362	-0.096418	0.503	0.547	1
CD99	0.00654727	0.0939989	0.602	0.556	1
HTT	0.00658826	-0.0908647	0.656	0.7	1
CEPT1	0.00666205	-0.0828024	0.442	0.49	1
AC010478.1	0.00667809	0.0614451	0.144	0.109	1
ASAP1	0.00672511	0.115975	0.948	0.952	1
CDKAL1	0.00675687	-0.0956481	0.878	0.892	1
ATP5MF	0.00677025	0.0783144	0.426	0.374	1
BCAT1	0.00677947	-0.120998	0.495	0.546	1
IARS	0.00678779	-0.0829164	0.462	0.517	1
H2AFX	0.00682456	-0.070027	0.177	0.22	1
KSR1	0.00683155	0.0721467	0.231	0.187	1
LINC02082	0.00683971	-0.0491388	0.087	0.122	1
CNOT6L	0.00685282	0.0839877	0.273	0.229	1
LYN	0.00693911	-0.0890608	0.77	0.796	1
SLC7A5	0.00694747	-0.0714747	0.792	0.824	1
PRDX6	0.00697911	0.0704855	0.643	0.599	1
FNTA	0.00698871	-0.079493	0.417	0.473	1
PPM1H	0.00699394	-0.127827	0.738	0.757	1
RNF43	0.00701169	-0.0863389	0.636	0.677	1
CPLANE1	0.00703377	-0.118739	0.452	0.488	1
ZDBF2	0.0070583	0.0472149	0.164	0.125	1
PPP2R2B	0.00707724	-0.102934	0.12	0.159	1
ARFIP1	0.00709479	-0.076946	0.564	0.611	1
RNF170	0.00710001	0.0568869	0.266	0.218	1
TMEM38B	0.00712534	-0.0718156	0.122	0.161	1
GLCE	0.0071287	0.0606023	0.246	0.2	1
MPDZ	0.00719619	-0.0999857	0.499	0.536	1
SKA2	0.00721866	-0.0861781	0.453	0.503	1
SOWAHC	0.00723088	0.0544225	0.17	0.131	1
RALY	0.00731359	0.0872068	0.708	0.649	1
AP2S1	0.00732009	0.0754244	0.547	0.488	1
SELENOF	0.00733001	-0.078421	0.489	0.54	1
ANKRD1	0.00733628	-0.0534879	0.127	0.166	1
FHIT	0.00736115	0.126561	0.612	0.557	1
NUP58	0.00736143	-0.093627	0.5	0.546	1
EGLN1	0.00741901	0.0389787	0.134	0.098	1
TACC3	0.00747093	-0.0980321	0.289	0.332	1
CORO1B	0.00748667	0.0719267	0.287	0.241	1
TRPM3	0.00750441	-0.16596	0.552	0.601	1
FAM193B	0.00750776	0.0692754	0.269	0.222	1
PLD3	0.00759551	0.0946528	0.797	0.762	1
CENPQ	0.00761311	-0.0586127	0.117	0.155	1
THUMPD3-AS1	0.00762014	-0.0872006	0.419	0.464	1
ZYX	0.00764939	0.0616347	0.186	0.147	1
DMKN	0.00766921	0.0671163	0.353	0.301	1
ATXN7	0.00767127	-0.0872006	0.421	0.471	1
ZNF605	0.00769139	0.0483514	0.135	0.1	1
KNTC1	0.00769598	-0.0893917	0.267	0.315	1
INTS6	0.00771611	0.0962413	0.663	0.625	1
RAD54L	0.00771858	-0.0514398	0.094	0.129	1
IDH1	0.00775397	-0.0963044	0.507	0.551	1
CADM2	0.00777065	-0.0704463	0.108	0.145	1
PTPN11	0.00785416	-0.0978257	0.544	0.586	1
TSPOAP1-AS1	0.00786103	-0.050425	0.115	0.153	1
SCT	0.00786386	-0.0621329	0.124	0.163	1
SBNO1	0.00786445	-0.0741788	0.418	0.469	1
GPC5	0.007869	0.230117	0.43	0.384	1
PTPN12	0.007901	0.0733646	0.778	0.732	1
PPP2R5A	0.00792532	0.0524159	0.226	0.181	1
CETN3	0.00793078	-0.0630464	0.097	0.131	1
BRWD3	0.00794283	0.0836675	0.652	0.603	1
KLF13	0.00794892	0.0607329	0.24	0.194	1
ZMAT4	0.00796258	0.110982	0.919	0.883	1
NECTIN2	0.00796571	-0.0819899	0.566	0.603	1
BRSK1	0.00796893	0.0421503	0.101	0.071	1
ID1	0.00802826	0.113565	0.879	0.863	1
IRF2BP2	0.00803773	0.0750337	0.181	0.144	1
CPSF7	0.00804056	-0.063823	0.294	0.346	1
SLC35E2A	0.00806854	0.049987	0.144	0.109	1
AP000787.1	0.00807593	0.0613832	0.404	0.347	1
HIF1A-AS3	0.00810623	0.149752	0.239	0.198	1
BLZF1	0.00811934	-0.0645791	0.204	0.249	1
CMSS1	0.00811973	-0.0922913	0.476	0.523	1
NUP107	0.00814013	-0.100416	0.46	0.499	1
RIN2	0.00816425	0.0784841	0.288	0.243	1
SSBP2	0.00823706	-0.101416	0.791	0.816	1
UTRN	0.00827247	-0.0563523	0.98	0.988	1
TMEM134	0.00828106	0.0456398	0.131	0.097	1
WASHC3	0.00828224	0.0448106	0.167	0.128	1
C1orf112	0.00830652	-0.0792588	0.239	0.284	1
AGFG1	0.00831198	-0.0748076	0.697	0.745	1
SNRPG	0.00835772	0.0998023	0.525	0.486	1
UBE2W	0.00837224	-0.0926403	0.683	0.713	1
MND1	0.00837861	-0.0715022	0.173	0.214	1
EXT2	0.00840093	0.061246	0.365	0.31	1
BOD1	0.00840855	0.0573353	0.173	0.135	1
PDGFC	0.00843789	-0.05585	0.114	0.153	1
UQCRC1	0.00848282	0.0527662	0.472	0.409	1
ERCC8	0.008502	-0.0823886	0.303	0.349	1
LPGAT1	0.00859285	-0.112174	0.512	0.549	1
POLR3D	0.00861918	0.0386837	0.115	0.083	1
FAM120B	0.0086668	-0.0733834	0.485	0.548	1
BMT2	0.00869844	0.119589	0.536	0.499	1
CTDNEP1	0.00872964	0.0585204	0.216	0.174	1
ATP5MG	0.0087346	0.103369	0.647	0.611	1
ITGB5	0.0087823	0.0977842	0.731	0.693	1
DOCK9	0.00878812	-0.0622616	0.847	0.889	1
BAZ1B	0.00884576	-0.108311	0.619	0.644	1
AL139294.1	0.00884872	0.0712222	0.144	0.11	1
MPP6	0.00886275	0.126781	0.481	0.432	1
NEDD4L	0.00887248	0.0892267	0.539	0.489	1
RUVBL2	0.00887707	0.0686805	0.204	0.164	1
LINC01339	0.0089142	0.050082	0.132	0.098	1
APBB1IP	0.00897314	0.0841358	0.119	0.088	1
KNSTRN	0.0089919	-0.0681882	0.131	0.167	1
LRP2	0.00903849	0.145638	0.209	0.168	1
NASP	0.00904317	-0.095183	0.82	0.845	1
ANKRD13C	0.00904712	0.0844986	0.558	0.507	1
BPTF	0.00909159	-0.0701695	0.942	0.951	1
HMGN3	0.00909601	0.0775848	0.573	0.525	1
TSHZ3	0.00909652	-0.0754409	0.145	0.184	1
DALRD3	0.00913584	0.0431485	0.104	0.074	1
SEC23A	0.00914171	0.0673064	0.52	0.465	1
FAM189A2	0.00916287	-0.0819778	0.108	0.142	1
SRRM2	0.00917088	-0.0836397	0.824	0.832	1
ERGIC1	0.0091998	0.0516665	0.278	0.23	1
PPM1L	0.0092219	-0.101558	0.746	0.778	1
LTA4H	0.00927021	0.0629896	0.221	0.18	1
EIF4G3	0.00927766	-0.0818691	0.968	0.982	1
POLE2	0.00934611	-0.0584755	0.173	0.217	1
ZNF695	0.00935444	-0.06221	0.182	0.226	1
TRA2A	0.00938081	-0.0887923	0.808	0.834	1
KLHL5	0.00940091	-0.071379	0.361	0.413	1
MXRA5	0.00949804	0.0661338	0.238	0.194	1
OCLN	0.00950172	-0.0933275	0.325	0.369	1
BUB1B	0.00962215	-0.125889	0.341	0.378	1
VTI1A	0.00989737	-0.0805197	0.873	0.886	1
RPS6KA3	0.00991739	0.0975704	0.548	0.503	1
SFRP1	0.00995531	0.0824783	0.296	0.25	1
MAP9	0.00996919	-0.0640132	0.237	0.282	1
COX6A1	0.00998427	0.0910688	0.78	0.734	1
RAB21	0.00999888	-0.0651351	0.3	0.351	1
PUDP	0.0100009	-0.104502	0.398	0.441	1
RALGAPB	0.0100403	-0.0945466	0.51	0.555	1
YLPM1	0.0100586	-0.0732724	0.508	0.568	1
PRPF4	0.0100716	-0.0458735	0.105	0.14	1
NBR1	0.0101302	0.0728825	0.249	0.208	1
KIF24	0.0101513	-0.050472	0.12	0.159	1
ARMC9	0.0101517	-0.112583	0.44	0.479	1
BASP1	0.0101815	-0.0843534	0.733	0.775	1
DIAPH1	0.0101998	-0.103555	0.556	0.591	1
FLOT1	0.0102038	0.0616572	0.34	0.288	1
MRPS18A	0.0102053	0.0665783	0.19	0.152	1
CLCN7	0.0102494	-0.0502718	0.13	0.168	1
CSMD2	0.0102668	-0.0975114	0.244	0.289	1
PKNOX1	0.0102705	0.0819142	0.683	0.631	1
PCTP	0.0102741	-0.0499047	0.081	0.112	1
DSE	0.0102768	0.0680573	0.344	0.295	1
MT-CO3	0.0103545	0.0468512	1	1	1
SPINT2	0.0103838	0.0869762	0.728	0.691	1
NEO1	0.0103881	-0.0908695	0.391	0.441	1
PI4K2A	0.0104171	-0.0511728	0.092	0.124	1
STMP1	0.0104441	0.0596196	0.343	0.291	1
IGF2BP1	0.0104682	-0.0954953	0.691	0.719	1
RNF167	0.0104723	0.0585012	0.197	0.158	1
PRKAR2A	0.0104797	0.0522258	0.333	0.284	1
OSER1	0.0104854	-0.0536697	0.127	0.164	1
PNPLA8	0.0104939	-0.0852066	0.343	0.386	1
PPP2R3A	0.0105188	-0.0832315	0.494	0.54	1
CTSD	0.0105342	0.055856	0.33	0.282	1
ZKSCAN5	0.0106505	-0.0474051	0.082	0.114	1
PCDH17	0.0106547	0.0702403	0.208	0.17	1
ADAM22	0.0106634	-0.108847	0.295	0.337	1
TPX2	0.0106738	-0.108917	0.362	0.401	1
JTB	0.0106761	0.0708423	0.286	0.243	1
MLLT3	0.0106972	0.13426	0.228	0.189	1
AL024495.1	0.010729	-0.0542385	0.079	0.11	1
CEP85L	0.0107562	-0.0680471	0.308	0.359	1
TMEM117	0.0107924	-0.0661458	0.152	0.193	1
SET	0.0108213	-0.0818432	0.866	0.888	1
TGFBR3	0.0108273	-0.0491458	0.08	0.111	1
INSIG1	0.0108274	-0.0603655	0.179	0.222	1
AC009879.4	0.0108993	0.102373	0.228	0.189	1
NME4	0.010917	0.0658375	0.561	0.512	1
CDC42SE2	0.0109295	0.0898117	0.519	0.476	1
POC1B	0.01097	-0.0877019	0.47	0.521	1
LSM4	0.0110222	0.0660981	0.506	0.456	1
EIF5A	0.0110433	0.0706528	0.573	0.516	1
USP34	0.0111127	-0.0728436	0.975	0.983	1
MMP24OS	0.0111265	0.0647865	0.175	0.139	1
AC104596.1	0.0111332	-0.0589794	0.106	0.141	1
CHEK1	0.011141	-0.0880781	0.33	0.371	1
LINC00472	0.0111467	0.0680638	0.179	0.141	1
EPN1	0.01115	0.0836979	0.273	0.233	1
CANX	0.0111568	-0.0810905	0.754	0.787	1
AC092819.1	0.0111577	0.045082	0.146	0.111	1
KHDRBS3	0.0111844	0.112868	0.793	0.757	1
CHPF2	0.011187	0.0328069	0.1	0.071	1
OPHN1	0.0111947	0.173819	0.68	0.666	1
ARIH1	0.0112045	0.0818493	0.843	0.814	1
AL049828.1	0.0112574	0.119652	0.666	0.622	1
CTNNAL1	0.0112977	-0.0978387	0.363	0.404	1
LAPTM4B	0.0113254	0.101536	0.707	0.68	1
MDH1	0.0113267	-0.0799046	0.526	0.57	1
VWA8	0.0113811	-0.0985993	0.648	0.689	1
SV2A	0.011417	-0.0615989	0.144	0.181	1
ATXN1	0.0114294	0.0781426	0.239	0.198	1
DIO3OS	0.0114327	0.0668536	0.288	0.245	1
ZNF708	0.0114366	-0.0921237	0.494	0.53	1
UBE2D2	0.0114372	-0.0969908	0.774	0.787	1
MAD1L1	0.0114425	-0.0840479	0.396	0.442	1
ZNF362	0.0114695	-0.0431311	0.169	0.212	1
DDX59	0.0114739	-0.0493466	0.115	0.151	1
ERH	0.0114913	0.0779464	0.488	0.445	1
STYXL1	0.0115042	0.0519738	0.152	0.118	1
SLC44A5	0.0115373	0.100805	0.208	0.169	1
SCAND1	0.0115464	0.0783325	0.417	0.367	1
KLHL25	0.0115906	-0.0477796	0.077	0.107	1
CCNB1IP1	0.0116008	0.0389967	0.308	0.256	1
SLIT3	0.0116087	0.22443	0.376	0.336	1
NBN	0.0116493	-0.0808426	0.263	0.306	1
FANCM	0.0116735	-0.078421	0.282	0.325	1
PCF11	0.0116747	-0.0525878	0.264	0.313	1
ZNF10	0.0116952	-0.0732357	0.188	0.228	1
CD59	0.0117484	0.0570188	0.216	0.176	1
DROSHA	0.0117485	-0.0697456	0.401	0.453	1
PROM1	0.0117897	-0.0828603	0.133	0.168	1
MALAT1	0.0117904	0.103808	1	1	1
MRPS14	0.0118133	0.0524372	0.193	0.155	1
CAPRIN2	0.0118686	-0.0779099	0.308	0.352	1
SGK2	0.0118752	0.0554652	0.122	0.091	1
MAP2K2	0.0118862	0.0847575	0.434	0.393	1
KCNN2	0.0118877	0.132542	0.48	0.438	1
KRAS	0.0119125	-0.0956385	0.641	0.661	1
MPC2	0.0119207	0.0707046	0.301	0.257	1
SND1-IT1	0.0119422	0.0429038	0.122	0.091	1
RBM25	0.0120179	-0.085148	0.795	0.826	1
PALM2-AKAP2	0.0120293	-0.110463	0.253	0.296	1
BMF	0.0120402	0.0782645	0.192	0.157	1
AP3S2	0.0121059	-0.0778583	0.33	0.374	1
NANOG	0.0121575	0.0524778	0.103	0.075	1
DCXR	0.012166	0.0483619	0.147	0.113	1
GLO1	0.012202	-0.0777923	0.412	0.456	1
CIB1	0.0122052	0.0464223	0.137	0.104	1
B3GLCT	0.012213	-0.0596585	0.172	0.214	1
ATP5F1B	0.0122209	0.0806159	0.718	0.692	1
MGST1	0.0122274	-0.0821224	0.536	0.586	1
MIR924HG	0.0122353	-0.0842913	0.088	0.12	1
G2E3	0.0122525	-0.125971	0.467	0.505	1
UHRF1	0.0122677	-0.0602049	0.131	0.167	1
DDHD2	0.0122814	-0.0474622	0.195	0.241	1
PYROXD1	0.0123074	-0.0513442	0.105	0.138	1
HNRNPD	0.0123428	-0.0745717	0.852	0.873	1
ZNF507	0.0123713	-0.0404288	0.199	0.245	1
CCDC18-AS1	0.0123793	0.0815213	0.317	0.275	1
TBCD	0.0124042	-0.0858738	0.278	0.32	1
PANK1	0.0124162	-0.0691698	0.228	0.271	1
POLA2	0.0124267	-0.0528493	0.136	0.174	1
CKMT2-AS1	0.0124391	-0.0710601	0.299	0.346	1
FNBP1	0.0125161	0.0744677	0.474	0.429	1
ELP5	0.0125973	0.0600735	0.231	0.191	1
HSBP1	0.0126939	0.0787364	0.632	0.577	1
SMYD3	0.0127522	-0.092836	0.864	0.889	1
LRRC49	0.012764	-0.0488402	0.087	0.119	1
FAM135A	0.0127745	-0.0792384	0.556	0.592	1
SCAMP5	0.0127948	0.0423829	0.121	0.09	1
AGO2	0.0128012	-0.0872586	0.553	0.594	1
DYNLL1	0.0128656	0.093656	0.785	0.756	1
MLST8	0.0129985	0.0481589	0.138	0.105	1
PSMG3	0.0130626	0.0558483	0.182	0.146	1
ATP1B1	0.013068	0.0498733	0.291	0.244	1
SOWAHA	0.0130695	0.0528318	0.113	0.084	1
CSNK1E	0.0130703	0.0669494	0.426	0.38	1
SEPTIN8	0.013113	0.0719887	0.284	0.243	1
CYB561	0.0131227	0.049099	0.16	0.125	1
TFAP2B	0.01313	0.0458702	0.112	0.083	1
YIPF3	0.0131343	0.0587012	0.226	0.185	1
RC3H1	0.013227	-0.0936655	0.781	0.79	1
NPSR1-AS1	0.0132569	0.0700444	0.204	0.166	1
ESRRA	0.0133001	0.0483619	0.148	0.114	1
CDC42	0.0133007	0.0530322	0.699	0.659	1
PHB	0.0133229	0.0795684	0.429	0.382	1
TPI1	0.0133625	0.0913464	0.778	0.763	1
VARS	0.013412	0.0572822	0.188	0.151	1
CHMP4A	0.013449	0.0722078	0.267	0.228	1
NEDD1	0.0134673	-0.0926132	0.278	0.317	1
FAF1	0.0134756	-0.0716281	0.917	0.918	1
ID2	0.0134857	-0.0679845	0.887	0.895	1
TCERG1	0.0135512	-0.0857071	0.73	0.746	1
NCAPH2	0.0135631	0.0392855	0.118	0.088	1
NBEAL2	0.013565	0.0460027	0.18	0.143	1
RXRA	0.0136135	0.0494405	0.157	0.123	1
DDX39A	0.0136145	0.059115	0.263	0.221	1
SFSWAP	0.0136244	-0.0783149	0.384	0.429	1
FOXK1	0.0136884	0.0552339	0.257	0.215	1
PLXNB1	0.0136898	0.057436	0.178	0.142	1
RIMS2	0.0137101	-0.0839602	0.962	0.969	1
PXYLP1	0.0137424	-0.068867	0.15	0.188	1
PRMT5	0.013752	-0.0469239	0.117	0.152	1
TMEM223	0.0137589	0.0606788	0.267	0.224	1
KIF9-AS1	0.0137663	0.0661103	0.267	0.226	1
SEM1	0.0137996	0.0598075	0.709	0.664	1
EIF3F	0.0138767	0.0674584	0.728	0.687	1
SLBP	0.0138767	-0.0538697	0.202	0.245	1
CNIH3	0.0139191	-0.0947379	0.332	0.38	1
UBA6-AS1	0.0141467	0.0612814	0.231	0.192	1
PANCR	0.0141501	0.0437587	0.108	0.079	1
DNASE1	0.0141623	0.0681509	0.224	0.186	1
AMBRA1	0.0142075	-0.0988892	0.652	0.682	1
INTS3	0.0142198	0.0603308	0.199	0.161	1
SPSB1	0.0142252	0.0358593	0.188	0.149	1
TTK	0.0142286	-0.089444	0.332	0.377	1
IARS2	0.0142867	0.0715618	0.44	0.394	1
EPHA7	0.0143134	0.128847	0.111	0.083	1
NDUFAF2	0.0143699	0.0512501	0.222	0.181	1
MORF4L2	0.0143878	0.0731436	0.729	0.683	1
KLHDC10	0.0144108	0.0669196	0.45	0.406	1
SPC25	0.0144502	-0.0652008	0.193	0.234	1
KRI1	0.0144632	-0.0527615	0.091	0.121	1
GPR63	0.0145108	-0.055481	0.085	0.115	1
CBWD1	0.0145205	-0.0496608	0.144	0.183	1
FOXO3	0.0145692	0.0922717	0.675	0.624	1
MAP3K1	0.0146828	0.0762513	0.485	0.436	1
WNK1	0.0147	-0.059219	0.765	0.791	1
LINC01572	0.0148232	-0.0809279	0.781	0.82	1
KAT2B	0.0148442	0.17763	0.53	0.497	1
SLF1	0.0149034	-0.0696049	0.291	0.339	1
DYNC2H1	0.0149363	-0.0765614	0.409	0.466	1
ARHGAP28	0.0149448	0.103219	0.697	0.663	1
PPIB	0.0149608	0.0828704	0.8	0.787	1
GATAD2B	0.0150232	-0.0612444	0.772	0.808	1
ZMIZ1	0.0150818	0.0866984	0.499	0.456	1
BRCA1	0.015105	-0.06644	0.25	0.293	1
OSBPL3	0.0151593	-0.0957718	0.282	0.323	1
LRP8	0.0152256	-0.0612481	0.102	0.133	1
OXA1L	0.0152338	0.0645227	0.28	0.238	1
DCAF5	0.0152367	0.089783	0.539	0.506	1
SLC15A1	0.0153032	0.0952075	0.204	0.167	1
MYL6	0.0153685	0.062041	0.936	0.925	1
NOD1	0.0153812	0.083555	0.305	0.261	1
ZNRF2	0.0154161	0.0975736	0.701	0.67	1
U91319.1	0.0154183	0.130187	0.502	0.467	1
ZNF511	0.0154438	0.0569786	0.174	0.139	1
DDX10	0.0154629	-0.0957527	0.441	0.484	1
ZCWPW2	0.0154717	0.0554779	0.177	0.141	1
CHD9	0.0154995	0.0996812	0.863	0.837	1
GABARAPL2	0.0155013	0.049599	0.225	0.185	1
GCLM	0.0155177	0.0943541	0.757	0.722	1
NFYC	0.0155341	-0.0829017	0.469	0.512	1
CUX2	0.0155363	-0.0635233	0.263	0.31	1
INPPL1	0.0155504	0.0656261	0.312	0.267	1
PRDM10	0.0155703	-0.0586365	0.286	0.335	1
SACM1L	0.0155771	-0.0836976	0.39	0.427	1
STX3	0.0155898	0.068871	0.217	0.18	1
PEX13	0.0156258	-0.0588966	0.236	0.278	1
PRR11	0.0156836	-0.0774302	0.363	0.41	1
HCG18	0.0157216	0.0698825	0.251	0.213	1
HNRNPA2B1	0.0157358	-0.0682885	0.954	0.96	1
RASEF	0.0159188	-0.0410866	0.097	0.129	1
COPE	0.0159997	0.0648407	0.566	0.516	1
GSTK1	0.0160207	0.0501596	0.164	0.129	1
ITGB3BP	0.0160256	-0.0711862	0.317	0.359	1
PTPN4	0.0160328	-0.0875526	0.779	0.817	1
FAM110B	0.0160441	0.0986486	0.861	0.848	1
LRRFIP2	0.0160506	-0.0661731	0.497	0.549	1
MRPS24	0.0160514	0.0756083	0.287	0.247	1
LAGE3	0.0160885	0.0478019	0.17	0.135	1
LINC01278	0.0161106	0.100752	0.836	0.821	1
SCYL3	0.0161494	-0.0528655	0.154	0.191	1
RAC3	0.0161632	0.0489555	0.183	0.147	1
CCDC14	0.0161869	-0.098113	0.669	0.678	1
EDF1	0.0162709	0.0565749	0.584	0.523	1
CHN1	0.01629	-0.100072	0.754	0.796	1
AL353747.4	0.0163074	0.0493924	0.151	0.118	1
LUC7L2	0.0163473	-0.0938372	0.752	0.766	1
AFF2	0.0163798	0.069065	0.11	0.082	1
ERI2	0.0164131	-0.0460422	0.081	0.111	1
PEAK1	0.0164304	-0.0895813	0.685	0.707	1
PDCD5	0.0164446	0.065519	0.325	0.283	1
SAP18	0.0164643	0.0790498	0.495	0.46	1
AKAP9	0.0164718	0.0699713	0.885	0.86	1
TRDN	0.0165616	0.0758971	0.203	0.168	1
HPS1	0.0165758	0.060549	0.192	0.157	1
TADA1	0.0165799	-0.0390323	0.093	0.124	1
PFDN2	0.0165939	0.0577042	0.328	0.285	1
USP14	0.0166129	-0.0706955	0.612	0.642	1
SUPT6H	0.0166208	-0.0751325	0.404	0.445	1
AMER2	0.0166304	-0.0722765	0.258	0.303	1
LDLR	0.0166554	-0.0819773	0.397	0.438	1
VKORC1	0.0167055	0.0500693	0.249	0.207	1
PSMD1	0.0167571	-0.0860853	0.803	0.817	1
TAF12	0.0167872	0.0536439	0.22	0.181	1
AEBP2	0.0168705	0.0800959	0.523	0.48	1
KPNA4	0.0168731	-0.0741262	0.549	0.581	1
SELENOP	0.0169044	0.0399488	0.119	0.09	1
PBX2	0.0169205	0.055442	0.199	0.162	1
EVL	0.0169224	0.067297	0.356	0.312	1
ZNF718	0.0170318	-0.0796369	0.516	0.562	1
WDR7	0.01704	-0.100195	0.5	0.542	1
AC118549.1	0.017053	-0.0723191	0.747	0.769	1
BCL11A	0.0171412	0.0670647	0.198	0.161	1
PFKL	0.0171498	0.0514631	0.262	0.22	1
TARBP1	0.0172047	-0.0588186	0.185	0.224	1
SENP5	0.0172146	-0.0755758	0.564	0.609	1
CGGBP1	0.0172371	-0.0823664	0.502	0.536	1
UQCRH	0.0173245	0.0815976	0.824	0.798	1
KLRG2	0.0173866	-0.0456524	0.079	0.108	1
GPN1	0.0174083	0.0388018	0.105	0.077	1
CD2AP	0.0174638	0.0823205	0.835	0.822	1
MAP4	0.0175574	-0.0795665	0.756	0.782	1
LY6E	0.0177615	0.114539	0.546	0.523	1
ZNF358	0.0178041	0.0533575	0.19	0.155	1
FNDC3A	0.0178232	-0.116137	0.845	0.86	1
SALL3	0.0178305	-0.0618333	0.144	0.179	1
POLR3B	0.0178638	-0.0764805	0.27	0.309	1
ARPC3	0.0179847	0.0782766	0.624	0.586	1
TRIM28	0.017987	0.0756634	0.656	0.619	1
DDX18	0.0179935	0.0647415	0.503	0.453	1
MTREX	0.0180489	-0.0886424	0.587	0.618	1
MZT2B	0.0180886	0.0627605	0.559	0.507	1
EVC2	0.0180999	-0.0568508	0.216	0.256	1
PPP1R8	0.0181143	-0.0575112	0.175	0.213	1
TASP1	0.0181248	-0.0889557	0.604	0.636	1
CEP152	0.0181286	-0.0696551	0.157	0.192	1
CCDC171	0.0181412	0.063217	0.318	0.274	1
IKBIP	0.018176	0.0529453	0.14	0.109	1
FAF2	0.0181828	-0.0880188	0.478	0.512	1
C9orf16	0.0182446	0.0629275	0.316	0.273	1
PIK3R1	0.0182508	0.0865601	0.385	0.344	1
ADIPOR2	0.0183207	-0.0852453	0.435	0.481	1
ETFB	0.0184225	0.0639926	0.319	0.276	1
AC015871.1	0.018433	0.0475979	0.258	0.216	1
NIPA2	0.0184764	-0.0683955	0.306	0.346	1
PCDH11X	0.0185264	-0.0993254	0.922	0.934	1
PHLDA1	0.0185687	0.0731348	0.204	0.169	1
GGH	0.0186074	-0.0545341	0.213	0.255	1
DOCK4	0.0186548	-0.0684326	0.942	0.945	1
DMAC2	0.0186719	0.0468116	0.177	0.142	1
PSMB2	0.0187265	0.0742354	0.507	0.475	1
MMP15	0.0187867	0.054843	0.254	0.214	1
HACD3	0.0188069	-0.0871857	0.519	0.556	1
MKRN2	0.0188126	-0.0576284	0.114	0.146	1
AHCTF1	0.0188485	-0.0842494	0.483	0.521	1
ARF1	0.0190176	0.0725662	0.472	0.428	1
PRPF4B	0.0191507	-0.0753341	0.687	0.727	1
LATS2	0.0191668	-0.0803417	0.437	0.471	1
RASSF9	0.0191674	-0.0788571	0.229	0.266	1
SCAF11	0.0192967	-0.0815722	0.877	0.884	1
DDX23	0.0193581	-0.070253	0.185	0.221	1
CENPJ	0.0193636	-0.0813933	0.285	0.322	1
CHCHD1	0.0194102	0.0662945	0.333	0.291	1
CDK16	0.0194448	0.0609802	0.216	0.18	1
CHORDC1	0.019495	-0.0671437	0.258	0.298	1
SP4	0.0195157	-0.0512512	0.226	0.269	1
EFCAB14	0.0195842	-0.0608314	0.298	0.341	1
MKLN1	0.0195886	-0.060605	0.898	0.915	1
PHACTR2	0.0195989	-0.0884368	0.552	0.584	1
WDR75	0.0196136	-0.0814455	0.277	0.312	1
TEX9	0.0196538	-0.0548469	0.259	0.307	1
NSA2	0.0197869	0.061744	0.357	0.311	1
UBE2G1	0.0198087	0.0679389	0.775	0.741	1
TUBGCP5	0.0198645	-0.0514592	0.178	0.217	1
DOCK5	0.0198853	-0.0392342	0.087	0.117	1
RPN1	0.0198987	-0.0761578	0.354	0.396	1
ADGRG6	0.0199277	-0.0921987	0.602	0.65	1
ANKMY1	0.0199326	0.040669	0.123	0.094	1
PBX1	0.0199768	0.0694112	0.994	0.99	1
FABP5	0.019991	-0.119098	0.628	0.655	1
HBS1L	0.0200914	-0.0849799	0.4	0.437	1
MRPS26	0.0201186	0.0528427	0.262	0.222	1
CCDC91	0.0202043	-0.103695	0.882	0.878	1
PPP2R2A	0.0202787	-0.0837826	0.611	0.648	1
STOM	0.0202867	-0.0681791	0.664	0.701	1
NCOA3	0.0203724	0.0684625	0.659	0.626	1
PKD2	0.02048	-0.0631061	0.741	0.778	1
PITPNA	0.0204807	0.0665724	0.562	0.512	1
SPRTN	0.0204819	-0.0487544	0.13	0.163	1
PFDN5	0.0205291	0.0872107	0.677	0.65	1
MED26	0.0205693	-0.0469714	0.097	0.127	1
TRA2B	0.0205744	-0.0795894	0.615	0.65	1
AC007091.1	0.0205953	0.0794553	0.147	0.116	1
ZIC2	0.0205972	0.0526643	0.163	0.13	1
FGFR2	0.0206348	-0.0508844	0.492	0.538	1
TANGO2	0.0206962	0.033761	0.109	0.081	1
FAM174C	0.0207127	0.059892	0.201	0.166	1
AGBL3	0.0207234	0.0448973	0.109	0.082	1
UBE2J1	0.0207809	-0.0955005	0.467	0.503	1
C2orf68	0.0207921	0.0519738	0.192	0.157	1
BTBD7	0.0208221	-0.059881	0.843	0.869	1
HEATR1	0.020843	-0.0753718	0.308	0.35	1
ZNF618	0.0208655	-0.0872919	0.501	0.534	1
LUC7L3	0.0209272	-0.0677724	0.671	0.707	1
AFAP1L2	0.0209333	0.0900596	0.451	0.402	1
RECK	0.0209639	-0.0610587	0.144	0.178	1
SVEP1	0.0210345	0.096244	0.41	0.368	1
PCDH10	0.0210573	-0.0632919	0.178	0.214	1
KLHL42	0.0210799	-0.0751791	0.206	0.243	1
RC3H2	0.0211919	-0.0856477	0.6	0.63	1
TIGAR	0.0212125	-0.0528859	0.296	0.345	1
NAXE	0.0212176	0.0467402	0.225	0.187	1
LINC00534	0.021238	0.0534441	0.15	0.119	1
MRE11	0.0212789	-0.108561	0.366	0.398	1
MAML1	0.021288	-0.0591359	0.184	0.222	1
OBI1	0.0213613	-0.0665679	0.208	0.246	1
CCT5	0.0213629	-0.082199	0.63	0.657	1
PHF6	0.0213725	0.0541757	0.3	0.257	1
SKAP2	0.02143	0.0393675	0.115	0.086	1
DDX19A	0.0214901	-0.0490998	0.151	0.187	1
DTNB	0.0215126	-0.062021	0.34	0.386	1
PPP1R35	0.0215201	0.0399118	0.17	0.135	1
NSUN3	0.0215324	-0.0538959	0.285	0.332	1
BMP7	0.0215643	-0.0637677	0.133	0.165	1
TRMT2B	0.0216165	0.0499731	0.152	0.12	1
GABRB3	0.0216372	-0.0998626	0.325	0.365	1
TUBB2B	0.0216492	-0.0778626	0.645	0.673	1
DPY30	0.0216726	0.0668829	0.387	0.348	1
CNP	0.0216914	0.040736	0.12	0.092	1
ZNF33B	0.0217053	-0.0787037	0.274	0.312	1
TRPS1	0.0217247	-0.125997	0.748	0.763	1
NUDT1	0.0217586	0.0763274	0.277	0.241	1
RER1	0.0217959	0.0586863	0.283	0.244	1
NPM3	0.0218161	0.0514058	0.223	0.185	1
SENP6	0.0219604	-0.0584391	0.913	0.91	1
NOC3L	0.0219654	-0.0555552	0.117	0.148	1
KHDC4	0.0219926	-0.0542757	0.278	0.323	1
AC009055.2	0.0220248	0.0576669	0.186	0.153	1
FBXL3	0.0221273	-0.044703	0.127	0.159	1
RRP1B	0.0222304	0.0534674	0.228	0.191	1
PDLIM2	0.0222483	0.0570698	0.234	0.198	1
AC090015.1	0.0222844	0.0758759	0.148	0.118	1
SEC61G	0.0223103	0.0673822	0.454	0.412	1
TMEM219	0.0223278	0.0528579	0.192	0.158	1
COPS4	0.0224367	-0.0460974	0.237	0.279	1
WBP2	0.0224749	0.0373571	0.109	0.082	1
PSMG4	0.0225039	0.0579261	0.255	0.217	1
DYM	0.0225255	-0.0958183	0.604	0.631	1
HIST1H1C	0.0225338	-0.090392	0.485	0.523	1
TNIP2	0.0225446	0.0451855	0.123	0.095	1
RSPH3	0.0225766	0.0411877	0.127	0.098	1
RNF2	0.0226061	-0.0706717	0.398	0.442	1
ATP5MC3	0.0226507	0.0932932	0.694	0.66	1
COPZ1	0.0226717	0.0551722	0.202	0.166	1
TFDP2	0.0227212	-0.0843206	0.425	0.464	1
LCORL	0.0227538	-0.0953445	0.836	0.854	1
BARX2	0.022777	0.0979716	0.361	0.321	1
DSN1	0.0227819	-0.0516044	0.117	0.149	1
PTTG1	0.0228017	0.0832225	0.372	0.331	1
AC092620.1	0.0230186	0.0405389	0.111	0.084	1
RAB30	0.0230746	-0.052936	0.118	0.15	1
COPB1	0.0230827	-0.0626513	0.506	0.547	1
CCS	0.0230925	0.0447471	0.152	0.121	1
KREMEN1	0.0231078	-0.04292	0.078	0.105	1
BMP4	0.0232056	-0.0464594	0.216	0.261	1
FAM207A	0.0232437	0.0458968	0.175	0.141	1
DLEU1	0.0234159	0.112832	0.656	0.624	1
TOGARAM1	0.0234244	-0.0692619	0.379	0.423	1
AC245297.3	0.0234674	-0.0470785	0.113	0.144	1
CCDC26	0.0234995	0.123193	0.102	0.077	1
KCNT2	0.0235071	-0.0796733	0.568	0.616	1
ZSCAN30	0.0236327	0.0561325	0.188	0.155	1
MED13	0.0236421	-0.0645436	0.864	0.882	1
MAPKAPK5	0.023665	-0.0697513	0.225	0.262	1
GCNT2	0.0236965	0.0834437	0.284	0.247	1
AL033523.1	0.0238023	0.0326463	0.137	0.105	1
MRPS15	0.0238458	0.0601593	0.358	0.314	1
NOL9	0.0238755	-0.0480838	0.241	0.282	1
MED19	0.0238957	0.043993	0.17	0.137	1
PI4K2B	0.023944	-0.0745275	0.332	0.373	1
EIF2AK4	0.0239499	0.0438979	0.301	0.257	1
RBFOX2	0.0239904	-0.0608145	0.906	0.907	1
C5orf22	0.0240725	-0.0571318	0.145	0.178	1
AC104461.1	0.024103	0.0759563	0.255	0.217	1
CHURC1	0.0241097	0.0468607	0.356	0.31	1
DDRGK1	0.0241232	0.0416038	0.168	0.135	1
CARHSP1	0.0241437	0.0578606	0.473	0.427	1
SMS	0.0241514	0.0797614	0.325	0.285	1
ATP12A	0.0242075	-0.0625658	0.23	0.272	1
SORCS2	0.0242377	-0.0446336	0.083	0.111	1
PRSS8	0.0242714	0.063111	0.251	0.213	1
CASP8AP2	0.024305	-0.0690335	0.351	0.394	1
CLIC1	0.0243063	0.0687649	0.555	0.508	1
ETV1	0.0243479	-0.0716067	0.348	0.389	1
FIS1	0.0243678	0.0441421	0.328	0.281	1
AL591501.1	0.0243682	-0.0461522	0.103	0.133	1
SPPL2B	0.0244835	0.0437639	0.158	0.127	1
PCNT	0.0245078	-0.066803	0.29	0.332	1
DTD1	0.02455	-0.0700395	0.182	0.217	1
PRSS23	0.0245823	-0.0692973	0.195	0.232	1
RIOK1	0.0246619	-0.0389228	0.104	0.135	1
RYR1	0.024822	-0.070636	0.2	0.236	1
AP1S3	0.0248404	-0.0446728	0.092	0.12	1
ALG8	0.0249752	-0.0709746	0.34	0.381	1
IFNGR1	0.024978	-0.0447487	0.124	0.157	1
CENPL	0.0251367	-0.0528871	0.09	0.117	1
INTS2	0.0251632	-0.0546998	0.197	0.235	1
SCAMP1	0.0251687	0.0603938	0.365	0.319	1
MRPL18	0.0251889	0.0481643	0.248	0.209	1
ADGRL2	0.0252168	0.0585469	0.995	0.996	1
NDUFS6	0.0252856	0.059804	0.629	0.584	1
SCAI	0.0253044	-0.0790955	0.513	0.564	1
SPDL1	0.0253638	-0.0606541	0.215	0.252	1
KNOP1	0.0253785	-0.0705432	0.293	0.332	1
UACA	0.0255247	-0.0708957	0.296	0.334	1
KIF27	0.0255371	0.0363337	0.203	0.165	1
SUPT5H	0.025569	0.0612745	0.325	0.285	1
APOOL	0.02561	-0.0518987	0.314	0.361	1
WDR78	0.0256307	0.0306234	0.145	0.114	1
DAZAP1	0.0256777	0.0667873	0.409	0.371	1
FMNL2	0.0257404	-0.147107	0.634	0.661	1
HNRNPA1	0.0257995	0.0575709	0.913	0.906	1
FIGNL2	0.0258133	0.0430285	0.148	0.118	1
CCAR1	0.0258519	-0.0651551	0.824	0.848	1
EBLN3P	0.0259134	0.0370053	0.126	0.097	1
DGUOK	0.0261695	0.0594118	0.373	0.334	1
PPIG	0.0261904	-0.0684397	0.694	0.711	1
LOXL2	0.0262094	0.0613346	0.122	0.095	1
CBR3	0.0262382	0.0370357	0.112	0.085	1
MRPS6	0.0262546	0.0444884	0.434	0.386	1
ZBED4	0.0262917	0.0535795	0.184	0.151	1
C21orf58	0.0262923	-0.0601956	0.211	0.25	1
DPM1	0.0263466	-0.0560705	0.275	0.317	1
AC011287.1	0.0263482	0.0593917	0.153	0.123	1
PKP2	0.0263584	-0.0871175	0.741	0.758	1
GREB1	0.026398	0.0652479	0.583	0.53	1
MVB12A	0.0264384	0.0491475	0.158	0.127	1
RFX3	0.0265172	0.0766341	0.819	0.777	1
ANKRD36	0.0265384	-0.0571736	0.192	0.229	1
FLNA	0.0265424	0.0832258	0.801	0.791	1
VOPP1	0.0265493	-0.0578648	0.223	0.263	1
ANAPC10	0.0266242	-0.0637772	0.443	0.485	1
BIRC6	0.0266325	-0.0479906	0.965	0.969	1
MID1IP1	0.0266515	-0.0378913	0.088	0.116	1
LYPLA2	0.0267059	0.0448723	0.181	0.148	1
KIF4A	0.026719	-0.113042	0.277	0.309	1
ZNF592	0.0269157	-0.0770265	0.54	0.579	1
ZNF266	0.026983	-0.0490421	0.131	0.163	1
DHCR7	0.0269979	-0.0496045	0.143	0.176	1
CHMP1B	0.0270477	0.0490023	0.17	0.138	1
MPP1	0.0270929	0.0372124	0.103	0.077	1
TMEM161B	0.0271097	-0.0735162	0.453	0.492	1
KCNQ1OT1	0.0271369	0.105468	0.641	0.612	1
RAB12	0.0271524	-0.0787939	0.352	0.386	1
TIA1	0.0272119	0.0472648	0.523	0.478	1
NDRG2	0.0272572	-0.0417462	0.09	0.117	1
BCAS2	0.0272715	-0.0483279	0.169	0.204	1
MARCKSL1	0.0273652	0.0938646	0.684	0.666	1
GINS4	0.0273827	-0.0603989	0.12	0.15	1
TPM4	0.0273928	-0.0880138	0.633	0.655	1
SPPL2A	0.0274721	-0.0811223	0.785	0.811	1
MRPS25	0.027495	0.0531798	0.237	0.201	1
MPST	0.0275405	0.0448784	0.195	0.161	1
PCBP1	0.0276121	0.0664057	0.55	0.509	1
DCAKD	0.0276127	0.0683358	0.393	0.354	1
YTHDC2	0.0276448	-0.0829642	0.501	0.53	1
FGF12	0.0276537	-0.0679635	0.218	0.256	1
DAB2IP	0.0276964	0.0721731	0.316	0.277	1
XIAP	0.0277096	0.0468355	0.438	0.388	1
BZW2	0.0277674	0.0571236	0.716	0.675	1
SEC11A	0.0278687	-0.0544791	0.754	0.776	1
AC022325.2	0.0279564	-0.0596855	0.082	0.109	1
MTHFSD	0.0279795	0.0433339	0.104	0.079	1
DLG3	0.0280177	-0.0527156	0.234	0.273	1
FLVCR1	0.028023	-0.0580499	0.334	0.376	1
CACHD1	0.0280681	0.0979991	0.401	0.367	1
COA8	0.0280846	0.0387742	0.126	0.098	1
AC010476.2	0.0281203	-0.076512	0.282	0.323	1
DAD1	0.0281471	0.0797389	0.357	0.322	1
GAL	0.0282091	0.0704233	0.634	0.598	1
DECR1	0.0282205	0.0886359	0.3	0.267	1
BLCAP	0.0283431	0.0436786	0.204	0.168	1
CYCS	0.0284863	0.0767681	0.465	0.432	1
SMAGP	0.0285255	-0.0530827	0.158	0.192	1
HDGFL3	0.0285614	0.0770648	0.495	0.462	1
HSD17B7	0.0285787	-0.0398802	0.084	0.111	1
CLINT1	0.0285931	0.0756598	0.813	0.789	1
RNF130	0.028641	0.0669182	0.458	0.407	1
TAX1BP1	0.0286439	-0.0684144	0.827	0.847	1
HAUS5	0.028657	-0.0279608	0.075	0.101	1
VPS50	0.0286581	-0.0789453	0.457	0.491	1
MYO5C	0.0287321	-0.0452512	0.194	0.232	1
RBP1	0.0288148	0.0434564	0.11	0.085	1
SUFU	0.0288269	0.0639362	0.384	0.34	1
CCNF	0.0288562	-0.0401606	0.132	0.164	1
ZNF43	0.0288903	-0.0848426	0.544	0.581	1
TDRP	0.0288904	-0.070487	0.688	0.716	1
NPAS3	0.0289265	0.0675263	0.144	0.114	1
CD164	0.0289383	0.0752068	0.427	0.384	1
LMNA	0.029003	0.0724733	0.376	0.338	1
RAB11A	0.0290504	0.0743906	0.465	0.426	1
MBTD1	0.0290795	-0.0611089	0.521	0.562	1
PRDX1	0.0291158	0.0659892	0.886	0.85	1
IL17RC	0.0292036	0.0525197	0.19	0.158	1
RAD51D	0.0292106	-0.0342026	0.076	0.102	1
ASTN2	0.0292193	0.184166	0.736	0.734	1
EYA2	0.029228	0.0508046	0.258	0.221	1
GAS1	0.029298	0.0727901	0.281	0.246	1
CNOT10	0.0293009	-0.0714203	0.345	0.382	1
NOTCH2	0.0293043	-0.0406182	0.117	0.149	1
ME1	0.0293527	-0.0904657	0.394	0.437	1
MYOF	0.0294106	0.0850815	0.376	0.341	1
DDX21	0.0294402	-0.105771	0.489	0.517	1
ZNF106	0.0294405	-0.0691198	0.372	0.413	1
MIER2	0.02951	-0.031079	0.083	0.111	1
PWRN1	0.0296403	-0.0674365	0.185	0.22	1
COPG1	0.0296549	0.0536439	0.22	0.186	1
CWF19L1	0.0296964	-0.0439222	0.169	0.204	1
CEP170	0.0297271	0.0884438	0.512	0.48	1
MPHOSPH6	0.0297907	-0.042282	0.135	0.168	1
GPM6B	0.02991	-0.0637573	0.407	0.446	1
SHANK2	0.0299477	-0.0892436	0.857	0.873	1
HDAC2-AS2	0.0299582	-0.0825704	0.235	0.27	1
AC004083.1	0.0299651	0.100387	0.341	0.302	1
LHFPL2	0.0299803	0.0801259	0.687	0.635	1
NDUFA6	0.0300471	0.0626058	0.362	0.321	1
PFKP	0.0301235	0.0691639	0.201	0.168	1
TMCO3	0.0301738	0.0613131	0.299	0.261	1
VPS45	0.0302409	-0.0495628	0.322	0.367	1
RHOB	0.0302479	0.0845031	0.332	0.3	1
FGD4	0.0302879	-0.0763267	0.674	0.691	1
COL19A1	0.0303241	-0.0866083	0.258	0.298	1
SEC13	0.0304206	0.052762	0.385	0.344	1
ORMDL2	0.0304244	0.0444646	0.201	0.166	1
MYO3A	0.0305084	-0.0487108	0.228	0.267	1
ADGRV1	0.0305537	-0.123833	0.533	0.554	1
SYN2	0.0306169	0.0966806	0.459	0.422	1
AC009055.1	0.030618	-0.00343234	0.258	0.306	1
CGN	0.0306675	-0.076421	0.435	0.473	1
WDR27	0.0306869	-0.0722765	0.504	0.539	1
KCNMB2	0.0307583	-0.0429544	0.075	0.1	1
RRAS2	0.0307764	-0.108856	0.621	0.645	1
MRPL9	0.0308153	0.038149	0.168	0.136	1
ZFPM1	0.0308427	0.0485692	0.165	0.134	1
ZNF66	0.0309718	-0.0792384	0.412	0.445	1
SLC25A23	0.0309719	0.0425227	0.147	0.118	1
C1QBP	0.0309755	0.0621756	0.529	0.485	1
NUSAP1	0.031158	-0.0784938	0.373	0.41	1
CIB2	0.0311994	0.0502884	0.135	0.107	1
PHF21B	0.0312975	-0.162785	0.579	0.601	1
QTRT2	0.0313599	-0.0397198	0.121	0.152	1
TPGS1	0.0313646	0.0424846	0.134	0.106	1
POU5F1	0.0313722	0.0698812	0.85	0.86	1
IGF2BP2	0.0313812	0.0538609	0.975	0.977	1
C12orf45	0.0314028	0.0637791	0.185	0.155	1
POLR2I	0.03141	0.0654343	0.314	0.278	1
PPP6R2	0.031411	-0.0808477	0.694	0.705	1
UPF3A	0.0314628	-0.0779408	0.54	0.57	1
FANCA	0.0314796	-0.0641235	0.275	0.313	1
SNX3	0.031523	0.0756614	0.319	0.285	1
EIF4ENIF1	0.0317525	-0.0609565	0.194	0.229	1
ARHGEF1	0.0318388	0.0321832	0.101	0.076	1
VPS13D	0.0318398	-0.0820314	0.705	0.729	1
CORO1C	0.03188	0.04509	0.468	0.421	1
TRIM44	0.031894	0.0442349	0.476	0.43	1
CTTNBP2	0.0318982	0.0983772	0.733	0.715	1
COQ2	0.0320571	-0.0439602	0.164	0.198	1
PCBP3	0.0320668	-0.0509686	0.076	0.101	1
NCOA1	0.0320835	-0.06659	0.781	0.815	1
TDG	0.0321302	-0.0799046	0.52	0.541	1
AKAP13	0.0322025	0.0536552	0.846	0.843	1
APOO	0.0322037	-0.0393482	0.086	0.113	1
CALN1	0.0322102	-0.0447237	0.128	0.159	1
APOC1	0.0322255	0.0433876	0.246	0.207	1
KIT	0.0323803	-0.0846011	0.271	0.308	1
NAP1L3	0.0323918	-0.0461952	0.112	0.142	1
TMEM160	0.0324906	0.0655858	0.327	0.291	1
SCAP	0.032519	-0.0264222	0.24	0.284	1
RPP21	0.0325243	0.037126	0.163	0.131	1
AC025171.1	0.0325243	-0.0412232	0.084	0.111	1
MIR31HG	0.0325545	-0.0596082	0.176	0.212	1
AGPAT5	0.032558	-0.0427208	0.255	0.295	1
XRN2	0.0325929	-0.0769769	0.736	0.749	1
PTPN14	0.0326144	-0.0673721	0.833	0.867	1
UGGT2	0.0326699	-0.0731032	0.818	0.83	1
PSIP1	0.0326846	-0.0646363	0.617	0.663	1
KRT18	0.0327161	0.162581	0.907	0.924	1
COG6	0.0327906	0.0720116	0.612	0.568	1
OTULIN	0.0328998	0.0409654	0.191	0.158	1
PRKX	0.0329023	0.0471359	0.469	0.417	1
TAF3	0.0329111	-0.0574986	0.402	0.442	1
EIF3K	0.0329865	0.075396	0.713	0.681	1
RNF5	0.0330071	0.0466399	0.188	0.156	1
COPS6	0.0330673	0.0591746	0.289	0.253	1
RANGRF	0.033113	0.032819	0.108	0.083	1
CTNND1	0.0331175	-0.0578246	0.939	0.927	1
ATP13A2	0.0332994	0.0415803	0.191	0.159	1
MGA	0.0333163	0.0591127	0.608	0.567	1
CRIM1	0.0333676	-0.127299	0.681	0.715	1
ARRDC3	0.033455	0.0385221	0.118	0.092	1
TRIM33	0.0334824	-0.0657034	0.892	0.909	1
ORC2	0.0335129	-0.0559648	0.544	0.588	1
CHML	0.0335641	-0.0520113	0.149	0.181	1
TGFBR2	0.0335698	-0.0871369	0.219	0.255	1
SSX2IP	0.0336142	-0.0571285	0.179	0.214	1
BRI3	0.0336662	0.0592457	0.424	0.378	1
NAP1L1	0.0336904	-0.0580433	0.983	0.986	1
KIAA1324L	0.0336919	0.0516179	0.542	0.502	1
DCUN1D4	0.0337004	0.0472689	0.209	0.175	1
KDR	0.0337246	0.0457466	0.12	0.094	1
SF1	0.0337317	-0.0619809	0.514	0.555	1
TCERG1L	0.0337357	-0.0707217	0.164	0.195	1
PRRC2C	0.0337588	-0.0509093	0.971	0.97	1
NCOA2	0.0338298	-0.0583731	0.97	0.964	1
CENPO	0.0338341	-0.0414457	0.139	0.171	1
DRAP1	0.0338559	0.0613777	0.358	0.317	1
CD99L2	0.0338719	-0.0535974	0.184	0.219	1
NUCKS1	0.0341021	-0.0996472	0.957	0.953	1
GALNT11	0.0341402	-0.0515121	0.573	0.629	1
PKIA	0.0341925	-0.0489138	0.086	0.112	1
MRTO4	0.0342011	0.0406005	0.184	0.151	1
TJP1	0.034205	-0.0803048	0.822	0.835	1
CPQ	0.0345588	-0.0560526	0.142	0.174	1
UBAP2	0.0345746	-0.0467267	0.749	0.785	1
PSMC6	0.0345935	-0.06262	0.402	0.44	1
SDAD1	0.0346288	-0.0669074	0.255	0.29	1
STAM	0.0346651	-0.0579021	0.321	0.361	1
ACACA	0.0346971	-0.0455655	0.862	0.895	1
SMARCA4	0.0347488	-0.0643537	0.749	0.762	1
ZNF124	0.0349005	0.0835243	0.558	0.532	1
[truncated: 6,897 more rows]

## Sheet: CDX2 and TBXT overlap - Peaks
ExeM-Late		TBXT-KO vs. WT
abs(log2FC)>= 0.5		CDX2-KO vs. WT
FDR <=0.1
seqnames	start	end	strand	Comparison	Log2FC	FDR	MeanDiff	Nearest Gene
chr2	37196257	37196757	*	CDX2-KOWT	-3.13391	0.048746	-0.03889	CEBPZOS
chr2	37196231	37196731	*	TBXT - KOWT	-4.94749	0.070175	-0.0597125	CEBPZOS
chr3	49276812	49277312	*	TBXT - KOWT	4.93213	0.00020718	0.100255	USP4
chr3	49276788	49277288	*	CDX2-KOWT	3.99509	0.00123843	0.0870332	USP4
chr7	64574409	64574909	*	TBXT - KOWT	4.01747	0.0906008	0.060479	ENSG00000286456
chr7	64574397	64574897	*	CDX2-KOWT	5.15654	0.0169884	0.0693351	ENSG00000286456
chr13	95641869	95642369	*	CDX2-KOWT	3.89586	0.0113626	0.0744727	DZIP1
chr13	95641846	95642346	*	TBXT - KOWT	4.1602	0.00020718	0.118674	DZIP1
chr19	518783	519283	*	CDX2-KOWT	3.22445	0.0977022	0.0440823	TPGS1
chr19	518772	519272	*	TBXT - KOWT	4.85659	0.0905093	0.0559439	TPGS1

## Sheet: TBXT-KOvs.WT - Peaks (Exe-Late)
	group	group_name	seqnames	idx	start	end	Log2FC	FDR	MeanDiff		ArchR
131173	1	TBXT-KO	chr6	1884	27872118	27872618	5.23121	0.127935	0.0731246		TBXT-KO vs. WT
160121	1	TBXT-KO	chr9	6132	132531167	132531667	5.2016	0.904604	0.0715981		Unfiltered
138206	1	TBXT-KO	chr6	8917	167978738	167979238	5.12859	0.904604	0.0679662
7032	1	TBXT-KO	chr1	7032	75083151	75083651	5.00329	0.904604	0.062146
70657	1	TBXT-KO	chr18	1118	25561895	25562395	4.94955	0.904604	0.0598005
105812	1	TBXT-KO	chr3	2713	49276812	49277312	4.93213	0.000207182	0.100255
150738	1	TBXT-KO	chr8	3781	78343467	78343967	4.88839	0.904604	0.0572354
73115	1	TBXT-KO	chr19	49	518772	519272	4.85659	0.0905093	0.0559439
41294	1	TBXT-KO	chr13	380	25829613	25830113	4.84911	0.904604	0.072534
116053	1	TBXT-KO	chr4	3080	72295899	72296399	4.83126	0.904604	0.0755691
84861	1	TBXT-KO	chr2	4592	76613311	76613811	4.82382	0.904604	0.0546427
9172	1	TBXT-KO	chr1	9172	119342811	119343311	4.75369	0.904604	0.0806032
74707	1	TBXT-KO	chr19	1641	8832361	8832861	4.66522	0.0149905	0.109064
154845	1	TBXT-KO	chr9	856	20664473	20664973	4.63268	0.904604	0.047614
138174	1	TBXT-KO	chr6	8885	167644715	167645215	4.61601	0.904604	0.0470442
137759	1	TBXT-KO	chr6	8470	159820141	159820641	4.5786	0.904604	0.0457889
100498	1	TBXT-KO	chr22	1115	27645948	27646448	4.57424	0.904604	0.0456446
116451	1	TBXT-KO	chr4	3478	80365850	80366350	4.56217	0.904604	0.0452475
9715	1	TBXT-KO	chr1	9715	151693014	151693514	4.55845	0.904604	0.0451261
57070	1	TBXT-KO	chr16	1591	17461977	17462477	4.54788	0.893308	0.0447819
67894	1	TBXT-KO	chr17	6406	73834958	73835458	4.47757	0.904604	0.0425568
110735	1	TBXT-KO	chr3	7636	152474551	152475051	4.47408	0.904604	0.0424491
6595	1	TBXT-KO	chr1	6595	63946712	63947212	4.34571	0.904604	0.0386647
18575	1	TBXT-KO	chr10	2573	51368876	51369376	4.34422	0.904604	0.038623
62955	1	TBXT-KO	chr17	1467	14176951	14177451	4.33465	0.904604	0.0383542
137252	1	TBXT-KO	chr6	7963	151740756	151741256	4.26714	0.904604	0.0365093
9466	1	TBXT-KO	chr1	9466	148385552	148386052	4.2583	0.904604	0.0362743
85589	1	TBXT-KO	chr2	5320	98081893	98082393	4.21388	0.904604	0.0351137
87940	1	TBXT-KO	chr2	7671	151760264	151760764	4.19921	0.904604	0.0414939
84031	1	TBXT-KO	chr2	3762	65403498	65403998	4.18718	0.904604	0.078757
30940	1	TBXT-KO	chr11	7058	111665758	111666258	4.18457	0.904604	0.0343673
88050	1	TBXT-KO	chr2	7781	154240343	154240843	4.18422	0.904604	0.0343585
131801	1	TBXT-KO	chr6	2512	32690180	32690680	4.17274	0.904604	0.0340702
43809	1	TBXT-KO	chr13	2895	95641846	95642346	4.1602	0.000207182	0.118674
124949	1	TBXT-KO	chr5	4388	116923224	116923724	4.16007	0.970138	0.0641117
157319	1	TBXT-KO	chr9	3330	96344462	96344962	4.1523	0.904604	0.0335629
68982	1	TBXT-KO	chr17	7494	80364181	80364681	4.14307	0.904604	0.0333361
81781	1	TBXT-KO	chr2	1512	26590987	26591487	4.13123	0.904604	0.0330473
120301	1	TBXT-KO	chr4	7328	184440060	184440560	4.11169	0.904604	0.0325759
120116	1	TBXT-KO	chr4	7143	181693535	181694035	4.07914	0.904604	0.0791126
4930	1	TBXT-KO	chr1	4930	42511524	42512024	4.07292	0.904604	0.031659
12016	1	TBXT-KO	chr1	12016	182771177	182771677	4.07241	0.956308	0.046007
8682	1	TBXT-KO	chr1	8682	112744012	112744512	4.05084	0.904604	0.0667829
7878	1	TBXT-KO	chr1	7878	94149164	94149664	4.02602	0.904604	0.0305824
119022	1	TBXT-KO	chr4	6049	150321061	150321561	4.02178	0.904604	0.0304869
17073	1	TBXT-KO	chr10	1071	21020504	21021004	4.01834	0.904604	0.0304093
141755	1	TBXT-KO	chr7	3322	64574409	64574909	4.01747	0.0906008	0.060479
120994	1	TBXT-KO	chr5	433	5671745	5672245	4.01416	0.904604	0.0303157
67103	1	TBXT-KO	chr17	5615	62679753	62680253	4.00092	0.904604	0.0482481
16754	1	TBXT-KO	chr10	752	13823016	13823516	3.99322	0.904604	0.0745128
156590	1	TBXT-KO	chr9	2601	87530645	87531145	3.98149	0.904604	0.0295921
102855	1	TBXT-KO	chr22	3472	49103580	49104080	3.9784	0.904604	0.0295244
107859	1	TBXT-KO	chr3	4760	98326685	98327185	3.94794	0.904604	0.0288659
31873	1	TBXT-KO	chr11	7991	120722499	120722999	3.93486	0.904604	0.0285872
22340	1	TBXT-KO	chr10	6338	111584137	111584637	3.93106	0.904604	0.0285068
123218	1	TBXT-KO	chr5	2657	73435720	73436220	3.9093	0.904604	0.0510464
515	1	TBXT-KO	chr1	515	3664202	3664702	3.90659	0.904604	0.0279937
142155	1	TBXT-KO	chr7	3722	73318746	73319246	3.89561	0.904604	0.0277664
80330	1	TBXT-KO	chr2	61	830719	831219	3.86424	0.904604	0.027126
66509	1	TBXT-KO	chr17	5021	54754485	54754985	3.84544	0.904604	0.0267489
38051	1	TBXT-KO	chr12	5055	94042267	94042767	3.83647	0.904604	0.0265707
130311	1	TBXT-KO	chr6	1022	14821956	14822456	3.83363	0.904604	0.0265145
121848	1	TBXT-KO	chr5	1287	32952312	32952812	3.8321	0.904604	0.0264844
11400	1	TBXT-KO	chr1	11400	171360125	171360625	3.831	0.904604	0.0777595
42178	1	TBXT-KO	chr13	1264	42876363	42876863	3.82922	0.904604	0.0264276
127737	1	TBXT-KO	chr5	7176	160044387	160044887	3.82599	0.904604	0.0467274
37411	1	TBXT-KO	chr12	4415	72560322	72560822	3.80703	0.904604	0.0259937
115613	1	TBXT-KO	chr4	2640	55175882	55176382	3.79459	0.904604	0.0257534
89343	1	TBXT-KO	chr2	9074	181239361	181239861	3.77641	0.904604	0.0254058
70840	1	TBXT-KO	chr18	1301	31611507	31612007	3.75888	0.904604	0.0396302
83897	1	TBXT-KO	chr2	3628	64063939	64064439	3.75719	0.904604	0.0250431
90744	1	TBXT-KO	chr2	10475	215839808	215840308	3.7508	0.904604	0.0538585
24483	1	TBXT-KO	chr11	601	4531624	4532124	3.75079	0.904604	0.0249235
102671	1	TBXT-KO	chr22	3288	46386303	46386803	3.74896	0.904604	0.0248893
65126	1	TBXT-KO	chr17	3638	41970532	41971032	3.74836	0.904604	0.0339255
131395	1	TBXT-KO	chr6	2106	29769270	29769770	3.73907	0.904604	0.0247057
104195	1	TBXT-KO	chr3	1096	22932985	22933485	3.73558	0.904604	0.0246412
30357	1	TBXT-KO	chr11	6475	94739323	94739823	3.73382	0.904604	0.0723509
116956	1	TBXT-KO	chr4	3983	89590001	89590501	3.72961	0.904604	0.0521383
14873	1	TBXT-KO	chr1	14873	228620745	228621245	3.72797	0.904604	0.0245008
11114	1	TBXT-KO	chr1	11114	165943131	165943631	3.72388	0.904604	0.0244259
151150	1	TBXT-KO	chr8	4193	90570980	90571480	3.71653	0.845001	0.0465759
139377	1	TBXT-KO	chr7	944	10657156	10657656	3.71219	0.904604	0.0242126
164346	1	TBXT-KO	chrX	3280	140821240	140821740	3.71217	0.904604	0.0242122
71034	1	TBXT-KO	chr18	1495	35494375	35494875	3.69988	0.904604	0.0312203
112623	1	TBXT-KO	chr3	9524	194368527	194369027	3.69964	0.904604	0.0239857
35077	1	TBXT-KO	chr12	2081	38694903	38695403	3.69649	0.904604	0.0239288
53476	1	TBXT-KO	chr15	3338	74241647	74242147	3.69512	0.904604	0.0239042
119465	1	TBXT-KO	chr4	6492	159072854	159073354	3.69512	0.904604	0.0239042
138933	1	TBXT-KO	chr7	500	3585759	3586259	3.69274	0.904604	0.0455157
127534	1	TBXT-KO	chr5	6973	155953421	155953921	3.68542	0.904604	0.0237308
64954	1	TBXT-KO	chr17	3466	40374880	40375380	3.68331	0.904604	0.0236931
85292	1	TBXT-KO	chr2	5023	88429844	88430344	3.66366	0.904604	0.0233455
102131	1	TBXT-KO	chr22	2748	42171457	42171957	3.6618	0.956308	0.0457401
1081	1	TBXT-KO	chr1	1081	9763838	9764338	3.65918	0.904604	0.0232669
91304	1	TBXT-KO	chr2	11035	222165480	222165980	3.64199	0.904604	0.0229677
45654	1	TBXT-KO	chr14	762	33834368	33834868	3.63835	0.904604	0.0326153
140975	1	TBXT-KO	chr7	2542	40847893	40848393	3.63274	0.904604	0.022808
137014	1	TBXT-KO	chr6	7725	147468577	147469077	3.63207	0.904604	0.0227966
135984	1	TBXT-KO	chr6	6695	123558103	123558603	3.62717	0.904604	0.0227126
128834	1	TBXT-KO	chr5	8273	177165558	177166058	3.62564	0.956308	0.0356283
31168	1	TBXT-KO	chr11	7286	114610937	114611437	3.62241	0.904604	0.0226311
157686	1	TBXT-KO	chr9	3697	101479614	101480114	3.62068	0.904604	0.0226015
9425	1	TBXT-KO	chr1	9425	147834130	147834630	3.6133	0.904604	0.0224761
2958	1	TBXT-KO	chr1	2958	25674648	25675148	3.61319	0.904604	0.0224742
162523	1	TBXT-KO	chrX	1457	53479274	53479774	3.61108	0.904604	0.0305986
111869	1	TBXT-KO	chr3	8770	184037773	184038273	3.60392	0.904604	0.0463351
114439	1	TBXT-KO	chr4	1466	18201863	18202363	3.59786	0.904604	0.0222155
60822	1	TBXT-KO	chr16	5343	85561725	85562225	3.59445	0.904604	0.034985
81703	1	TBXT-KO	chr2	1434	25920925	25921425	3.59094	0.904604	0.0220996
21860	1	TBXT-KO	chr10	5858	102901372	102901872	3.59044	0.904604	0.0220913
87288	1	TBXT-KO	chr2	7019	131582021	131582521	3.58835	0.904604	0.0220564
3558	1	TBXT-KO	chr1	3558	29649364	29649864	3.57792	0.904604	0.0329502
87618	1	TBXT-KO	chr2	7349	140863678	140864178	3.57661	0.904604	0.0218614
16862	1	TBXT-KO	chr10	860	15255867	15256367	3.57493	0.904604	0.0218338
67332	1	TBXT-KO	chr17	5844	65061592	65062092	3.57387	0.904604	0.0286196
48687	1	TBXT-KO	chr14	3795	91305607	91306107	3.56835	0.904604	0.0217253
16501	1	TBXT-KO	chr10	499	8346762	8347262	3.56435	0.904604	0.0317826
163183	1	TBXT-KO	chrX	2117	88613252	88613752	3.56334	0.904604	0.021643
141615	1	TBXT-KO	chr7	3182	52168029	52168529	3.56303	0.904604	0.0216378
134639	1	TBXT-KO	chr6	5350	90494352	90494852	3.55752	0.904604	0.0522738
98693	1	TBXT-KO	chr21	1029	40294314	40294814	3.5573	0.904604	0.0372827
126050	1	TBXT-KO	chr5	5489	138132940	138133440	3.55576	0.736284	0.0546077
108251	1	TBXT-KO	chr3	5152	111298992	111299492	3.55283	0.904604	0.0375163
30311	1	TBXT-KO	chr11	6429	94150617	94151117	3.54978	0.904604	0.0214218
27225	1	TBXT-KO	chr11	3343	60435661	60436161	3.54866	0.904604	0.0214037
42223	1	TBXT-KO	chr13	1309	43905365	43905865	3.541	0.904604	0.0212797
60501	1	TBXT-KO	chr16	5022	83787176	83787676	3.53054	0.904604	0.052961
104699	1	TBXT-KO	chr3	1600	33128671	33129171	3.52137	0.904604	0.0209651
44085	1	TBXT-KO	chr13	3171	99731676	99732176	3.51402	0.904604	0.0208483
17167	1	TBXT-KO	chr10	1165	22301102	22301602	3.51333	0.904604	0.0420477
130012	1	TBXT-KO	chr6	723	10478369	10478869	3.51078	0.904604	0.0457075
94784	1	TBXT-KO	chr20	1982	34345860	34346360	3.50523	0.904604	0.0207096
88347	1	TBXT-KO	chr2	8078	161351636	161352136	3.50073	0.904604	0.0206388
5675	1	TBXT-KO	chr1	5675	51005307	51005807	3.49108	0.904604	0.0204879
31270	1	TBXT-KO	chr11	7388	116281701	116282201	3.48691	0.904604	0.051537
43795	1	TBXT-KO	chr13	2881	95447704	95448204	3.48274	0.904604	0.0203584
48436	1	TBXT-KO	chr14	3544	87896362	87896862	3.48208	0.904604	0.020348
62122	1	TBXT-KO	chr17	634	4929430	4929930	3.47981	0.904604	0.0645663
51824	1	TBXT-KO	chr15	1686	55110449	55110949	3.47232	0.904604	0.0201974
38126	1	TBXT-KO	chr12	5130	95143935	95144435	3.46879	0.904604	0.0201432
148180	1	TBXT-KO	chr8	1223	23074523	23075023	3.46837	0.904604	0.0612173
8620	1	TBXT-KO	chr1	8620	112018738	112019238	3.46436	0.904604	0.0200752
117805	1	TBXT-KO	chr4	4832	114104760	114105260	3.4637	0.904604	0.0200652
89050	1	TBXT-KO	chr2	8781	174964333	174964833	3.46239	0.956308	0.034348
118149	1	TBXT-KO	chr4	5176	124943904	124944404	3.45996	0.904604	0.020008
13953	1	TBXT-KO	chr1	13953	214388558	214389058	3.45732	0.904604	0.033149
49597	1	TBXT-KO	chr14	4705	101918048	101918548	3.45408	0.904604	0.0199186
110982	1	TBXT-KO	chr3	7883	158722909	158723409	3.45251	0.904604	0.0198946
121610	1	TBXT-KO	chr5	1049	23234122	23234622	3.44558	0.904604	0.0197898
154564	1	TBXT-KO	chr9	575	14534864	14535364	3.44442	0.904604	0.0197722
63246	1	TBXT-KO	chr17	1758	17757174	17757674	3.44402	0.904604	0.0197662
141059	1	TBXT-KO	chr7	2626	42876364	42876864	3.43815	0.904604	0.0757922
105974	1	TBXT-KO	chr3	2875	50300022	50300522	3.43685	0.904604	0.0338471
11145	1	TBXT-KO	chr1	11145	166952371	166952871	3.43662	0.904604	0.0283963
19574	1	TBXT-KO	chr10	3572	72242529	72243029	3.43496	0.904604	0.01963
105236	1	TBXT-KO	chr3	2137	42739798	42740298	3.43258	0.904604	0.0195943
60485	1	TBXT-KO	chr16	5006	83400149	83400649	3.43122	0.744504	0.0813461
51574	1	TBXT-KO	chr15	1436	49395737	49396237	3.43121	0.904604	0.0195739
50548	1	TBXT-KO	chr15	410	32041257	32041757	3.41612	0.904604	0.0655362
7508	1	TBXT-KO	chr1	7508	88562944	88563444	3.41537	0.904604	0.0193383
44151	1	TBXT-KO	chr13	3237	100195413	100195913	3.41466	0.904604	0.0193277
162690	1	TBXT-KO	chrX	1624	66988268	66988768	3.41308	0.904604	0.0337301
9156	1	TBXT-KO	chr1	9156	119172870	119173370	3.41177	0.904604	0.0307737
123571	1	TBXT-KO	chr5	3010	78690588	78691088	3.40999	0.904604	0.0192589
80708	1	TBXT-KO	chr2	439	9771530	9772030	3.40971	0.904604	0.0192547
15707	1	TBXT-KO	chr1	15707	243325239	243325739	3.40754	0.904604	0.0192227
83937	1	TBXT-KO	chr2	3668	64586828	64587328	3.40566	0.904604	0.0191951
103133	1	TBXT-KO	chr3	34	4117858	4118358	3.40177	0.956308	0.034117
58970	1	TBXT-KO	chr16	3491	57884542	57885042	3.39945	0.904604	0.0468712
121221	1	TBXT-KO	chr5	660	10556210	10556710	3.39718	0.904604	0.019071
164250	1	TBXT-KO	chrX	3184	137151369	137151869	3.39653	0.904604	0.0366737
139427	1	TBXT-KO	chr7	994	12380465	12380965	3.39591	0.904604	0.0190524
32540	1	TBXT-KO	chr11	8658	129077133	129077633	3.39577	0.904604	0.0278513
104055	1	TBXT-KO	chr3	956	17846388	17846888	3.39248	0.904604	0.0190024
149963	1	TBXT-KO	chr8	3006	60444388	60444888	3.38947	0.904604	0.0189586
20659	1	TBXT-KO	chr10	4657	89225073	89225573	3.37738	0.904604	0.0386549
157111	1	TBXT-KO	chr9	3122	93859346	93859846	3.37388	0.904604	0.0187333
72809	1	TBXT-KO	chr18	3270	75433048	75433548	3.37339	0.904604	0.0187263
87201	1	TBXT-KO	chr2	6932	130359429	130359929	3.37307	0.904604	0.0187218
59391	1	TBXT-KO	chr16	3912	67215666	67216166	3.36572	0.904604	0.0186164
6384	1	TBXT-KO	chr1	6384	61057685	61058185	3.3657	0.904604	0.0892288
55713	1	TBXT-KO	chr16	234	1071504	1072004	3.36506	0.904604	0.0370298
142797	1	TBXT-KO	chr7	4364	85686803	85687303	3.3648	0.904604	0.0186032
141753	1	TBXT-KO	chr7	3320	64569284	64569784	3.36278	0.676937	0.0547712
107455	1	TBXT-KO	chr3	4356	73511577	73512077	3.36268	0.904604	0.018573
50391	1	TBXT-KO	chr15	253	29343157	29343657	3.36265	0.904604	0.0185725
96966	1	TBXT-KO	chr20	4164	58853811	58854311	3.36184	0.940212	0.0357714
138768	1	TBXT-KO	chr7	335	2330821	2331321	3.36113	0.904604	0.0185509
50355	1	TBXT-KO	chr15	217	28876126	28876626	3.36077	0.904604	0.0185458
146245	1	TBXT-KO	chr7	7812	149780865	149781365	3.36043	0.904604	0.0317988
82865	1	TBXT-KO	chr2	2596	44060327	44060827	3.35845	0.904604	0.0344382
108841	1	TBXT-KO	chr3	5742	123309711	123310211	3.35591	0.904604	0.0184768
53199	1	TBXT-KO	chr15	3061	70604635	70605135	3.34823	0.904604	0.05379
30822	1	TBXT-KO	chr11	6940	108885302	108885802	3.34751	0.904604	0.0183578
36321	1	TBXT-KO	chr12	3325	54351229	54351729	3.34494	0.904604	0.0183215
115773	1	TBXT-KO	chr4	2800	58190865	58191365	3.34494	0.904604	0.0183215
34575	1	TBXT-KO	chr12	1579	24014737	24015237	3.3443	0.904604	0.0183126
129907	1	TBXT-KO	chr6	618	8047434	8047934	3.34005	0.904604	0.0182528
80066	1	TBXT-KO	chr19	7000	56071027	56071527	3.33985	0.904604	0.0346389
140490	1	TBXT-KO	chr7	2057	31065215	31065715	3.33976	0.904604	0.0251028
90377	1	TBXT-KO	chr2	10108	206431404	206431904	3.33965	0.904604	0.0182472
41594	1	TBXT-KO	chr13	680	30179553	30180053	3.33937	0.904604	0.0182432
35358	1	TBXT-KO	chr12	2362	46401686	46402186	3.33506	0.904604	0.0181829
141754	1	TBXT-KO	chr7	3321	64570146	64570646	3.33441	0.904604	0.0181738
31122	1	TBXT-KO	chr11	7240	114073924	114074424	3.33428	0.904604	0.0181719
87231	1	TBXT-KO	chr2	6962	130853365	130853865	3.33283	0.904604	0.0269712
133986	1	TBXT-KO	chr6	4697	72984076	72984576	3.33237	0.904604	0.0181453
83329	1	TBXT-KO	chr2	3060	50729433	50729933	3.32527	0.904604	0.0272625
164032	1	TBXT-KO	chrX	2966	130566010	130566510	3.325	0.904604	0.0180426
36033	1	TBXT-KO	chr12	3037	52524424	52524924	3.32369	0.904604	0.0180245
149683	1	TBXT-KO	chr8	2726	54104933	54105433	3.32303	0.904604	0.0180153
71938	1	TBXT-KO	chr18	2399	53422022	53422522	3.32273	0.904604	0.0180112
19036	1	TBXT-KO	chr10	3034	65861193	65861693	3.31963	0.904604	0.0179682
86152	1	TBXT-KO	chr2	5883	109067215	109067715	3.31912	0.904604	0.0272381
41767	1	TBXT-KO	chr13	853	33123555	33124055	3.31824	0.904604	0.0363537
25919	1	TBXT-KO	chr11	2037	28793376	28793876	3.31778	0.904604	0.0179426
154694	1	TBXT-KO	chr9	705	16928117	16928617	3.31607	0.904604	0.017919
22460	1	TBXT-KO	chr10	6458	113347459	113347959	3.31551	0.904604	0.0179113
115496	1	TBXT-KO	chr4	2523	52939836	52940336	3.31504	0.904604	0.0179047
18931	1	TBXT-KO	chr10	2929	62769813	62770313	3.31079	0.904604	0.0344739
78083	1	TBXT-KO	chr19	5017	43482091	43482591	3.30955	0.904604	0.0366595
36557	1	TBXT-KO	chr12	3561	56501121	56501621	3.30706	0.904604	0.0177949
116939	1	TBXT-KO	chr4	3966	89184273	89184773	3.30705	0.904604	0.0177948
123963	1	TBXT-KO	chr5	3402	90185356	90185856	3.30703	0.904604	0.0296687
53248	1	TBXT-KO	chr15	3110	71591029	71591529	3.30384	0.904604	0.024655
142607	1	TBXT-KO	chr7	4174	78165439	78165939	3.30184	0.904604	0.0177234
53471	1	TBXT-KO	chr15	3333	74233631	74234131	3.30045	0.904604	0.0177045
145360	1	TBXT-KO	chr7	6927	134657621	134658121	3.29841	0.904604	0.0614229
93683	1	TBXT-KO	chr20	881	13703222	13703722	3.29809	0.904604	0.0176722
114234	1	TBXT-KO	chr4	1261	13618472	13618972	3.29767	0.904604	0.0176665
8606	1	TBXT-KO	chr1	8606	111855176	111855676	3.29711	0.904604	0.0271954
139846	1	TBXT-KO	chr7	1413	22827503	22828003	3.29608	0.904604	0.0176449
7819	1	TBXT-KO	chr1	7819	93705837	93706337	3.29604	0.940212	0.0489936
163946	1	TBXT-KO	chrX	2880	128781471	128781971	3.28732	0.904604	0.0547128
111336	1	TBXT-KO	chr3	8237	170492494	170492994	3.28315	0.904604	0.0174696
55985	1	TBXT-KO	chr16	506	2471635	2472135	3.28086	0.904604	0.0569216
28748	1	TBXT-KO	chr11	4866	69706095	69706595	3.27892	0.904604	0.0174125
151506	1	TBXT-KO	chr8	4549	98015152	98015652	3.27606	0.904604	0.071942
96905	1	TBXT-KO	chr20	4103	58208919	58209419	3.27538	0.904604	0.017365
115864	1	TBXT-KO	chr4	2891	63922149	63922649	3.27287	0.904604	0.0173314
7636	1	TBXT-KO	chr1	7636	90723154	90723654	3.27012	0.904604	0.0577737
64281	1	TBXT-KO	chr17	2793	34479428	34479928	3.26982	0.904604	0.03451
119661	1	TBXT-KO	chr4	6688	166715677	166716177	3.26759	0.904604	0.0442393
77513	1	TBXT-KO	chr19	4447	39224859	39225359	3.26107	0.904604	0.0265652
124863	1	TBXT-KO	chr5	4302	115562024	115562524	3.26063	0.904604	0.0171681
99830	1	TBXT-KO	chr22	447	20840919	20841419	3.25877	0.904604	0.0534695
80492	1	TBXT-KO	chr2	223	3472928	3473428	3.25847	0.904604	0.0278292
70171	1	TBXT-KO	chr18	632	11806660	11807160	3.25511	0.904604	0.0170949
25872	1	TBXT-KO	chr11	1990	27444007	27444507	3.24807	0.904604	0.0170019
155638	1	TBXT-KO	chr9	1649	37449747	37450247	3.24664	0.904604	0.0169831
71446	1	TBXT-KO	chr18	1907	46379278	46379778	3.24618	0.904604	0.0299099
23046	1	TBXT-KO	chr10	7044	122149743	122150243	3.24181	0.904604	0.0169196
107625	1	TBXT-KO	chr3	4526	81301933	81302433	3.24051	0.904604	0.0410325
125949	1	TBXT-KO	chr5	5388	136337737	136338237	3.24027	0.904604	0.0168994
136215	1	TBXT-KO	chr6	6926	130223474	130223974	3.23882	0.904604	0.0168805
19214	1	TBXT-KO	chr10	3212	69722445	69722945	3.23453	0.904604	0.0168244
16884	1	TBXT-KO	chr10	882	15478348	15478848	3.23452	0.904604	0.0168242
70781	1	TBXT-KO	chr18	1242	28287073	28287573	3.23071	0.904604	0.0167746
1552	1	TBXT-KO	chr1	1552	14897024	14897524	3.2306	0.904604	0.0167731
135816	1	TBXT-KO	chr6	6527	119023377	119023877	3.22912	0.940212	0.0328677
161835	1	TBXT-KO	chrX	769	30974057	30974557	3.22657	0.956308	0.0259405
87811	1	TBXT-KO	chr2	7542	148578034	148578534	3.22629	0.904604	0.0167172
92189	1	TBXT-KO	chr2	11920	235966226	235966726	3.21993	0.904604	0.032817
64035	1	TBXT-KO	chr17	2547	31079720	31080220	3.21853	0.904604	0.0166168
123230	1	TBXT-KO	chr5	2669	73486512	73487012	3.21344	0.904604	0.0165512
152215	1	TBXT-KO	chr8	5258	115274001	115274501	3.21334	0.904604	0.0165499
102711	1	TBXT-KO	chr22	3328	46625394	46625894	3.21251	0.904604	0.0165393
93956	1	TBXT-KO	chr20	1154	19569338	19569838	3.21196	0.904604	0.0165322
156466	1	TBXT-KO	chr9	2477	85602618	85603118	3.21154	0.940212	0.0420308
147640	1	TBXT-KO	chr8	683	13876146	13876646	3.20764	0.904604	0.0248913
106718	1	TBXT-KO	chr3	3619	58590513	58591013	3.20676	0.904604	0.0164655
3855	1	TBXT-KO	chr1	3855	32208972	32209472	3.20671	0.904604	0.0164649
33129	1	TBXT-KO	chr12	133	1588075	1588575	3.20141	0.904604	0.0256053
160185	1	TBXT-KO	chr9	6196	132997455	132997955	3.20086	0.904604	0.031939
121681	1	TBXT-KO	chr5	1120	29001612	29002112	3.19853	0.904604	0.0564092
8168	1	TBXT-KO	chr1	8168	102210881	102211381	3.1983	0.904604	0.0163576
90537	1	TBXT-KO	chr2	10268	208811870	208812370	3.19792	0.904604	0.0163527
112625	1	TBXT-KO	chr3	9526	194374818	194375318	3.18883	0.904604	0.0221425
113830	1	TBXT-KO	chr4	857	6907694	6908194	3.18637	0.198358	0.0606647
11122	1	TBXT-KO	chr1	11122	166159579	166160079	3.18598	0.904604	0.0162014
46106	1	TBXT-KO	chr14	1214	49240331	49240831	3.1852	0.904604	0.0658651
147272	1	TBXT-KO	chr8	315	8883057	8883557	3.1851	0.904604	0.0161903
18884	1	TBXT-KO	chr10	2882	61813244	61813744	3.18489	0.904604	0.0161877
90767	1	TBXT-KO	chr2	10498	216051674	216052174	3.18293	0.904604	0.016163
114185	1	TBXT-KO	chr4	1212	11428772	11429272	3.18208	0.904604	0.0161523
16214	1	TBXT-KO	chr10	212	3781377	3781877	3.17671	0.904604	0.0257932
89037	1	TBXT-KO	chr2	8768	174781308	174781808	3.17538	0.904604	0.0160681
54582	1	TBXT-KO	chr15	4444	88954291	88954791	3.17465	0.904604	0.016059
100344	1	TBXT-KO	chr22	961	26023384	26023884	3.17421	0.904604	0.0160536
83588	1	TBXT-KO	chr2	3319	58434628	58435128	3.17236	0.904604	0.0160304
59872	1	TBXT-KO	chr16	4393	71746384	71746884	3.17169	0.904604	0.016022
130811	1	TBXT-KO	chr6	1522	25199504	25200004	3.17157	0.904604	0.0160206
119147	1	TBXT-KO	chr4	6174	152613211	152613711	3.16968	0.904604	0.0159969
100515	1	TBXT-KO	chr22	1132	27779642	27780142	3.16925	0.904604	0.0159916
142357	1	TBXT-KO	chr7	3924	74586545	74587045	3.16915	0.904604	0.0159903
49899	1	TBXT-KO	chr14	5007	104226788	104227288	3.16815	0.904604	0.0159779
89838	1	TBXT-KO	chr2	9569	196951958	196952458	3.1677	0.904604	0.0258273
91825	1	TBXT-KO	chr2	11556	231712058	231712558	3.16581	0.904604	0.0159488
120216	1	TBXT-KO	chr4	7243	183391211	183391711	3.16579	0.904604	0.0159484
125908	1	TBXT-KO	chr5	5347	135821434	135821934	3.16531	0.904604	0.0159426
152569	1	TBXT-KO	chr8	5612	123763322	123763822	3.16413	0.904604	0.03513
37324	1	TBXT-KO	chr12	4328	70360609	70361109	3.16267	0.904604	0.0495715
141238	1	TBXT-KO	chr7	2805	44805104	44805604	3.16235	0.904604	0.0159058
145913	1	TBXT-KO	chr7	7480	142958561	142959061	3.16235	0.904604	0.0159058
126950	1	TBXT-KO	chr5	6389	149386166	149386666	3.15829	0.904604	0.0158555
114765	1	TBXT-KO	chr4	1792	26900617	26901117	3.15744	0.904604	0.0158449
136843	1	TBXT-KO	chr6	7554	143529077	143529577	3.15637	0.904604	0.0158317
24681	1	TBXT-KO	chr11	799	8019562	8020062	3.15334	0.904604	0.0215401
17972	1	TBXT-KO	chr10	1970	35637361	35637861	3.1514	0.904604	0.0604593
46066	1	TBXT-KO	chr14	1174	47044763	47045263	3.14986	0.904604	0.0415701
160369	1	TBXT-KO	chr9	6380	134064744	134065244	3.14984	0.904604	0.0157511
106245	1	TBXT-KO	chr3	3146	52493189	52493689	3.1493	0.904604	0.0157445
157137	1	TBXT-KO	chr9	3148	94010449	94010949	3.14721	0.904604	0.0157188
136614	1	TBXT-KO	chr6	7325	138300085	138300585	3.14658	0.904604	0.0157111
122850	1	TBXT-KO	chr5	2289	63803420	63803920	3.1455	0.904604	0.0304523
119247	1	TBXT-KO	chr4	6274	153489013	153489513	3.14511	0.904604	0.0253337
36403	1	TBXT-KO	chr12	3407	55044110	55044610	3.14467	0.904604	0.0156876
30535	1	TBXT-KO	chr11	6653	100669997	100670497	3.14387	0.904604	0.0156778
127049	1	TBXT-KO	chr5	6488	150131239	150131739	3.14278	0.904604	0.0156645
40727	1	TBXT-KO	chr12	7731	131720857	131721357	3.1426	0.904604	0.0156622
132677	1	TBXT-KO	chr6	3388	39947523	39948023	3.14155	0.904604	0.0156494
46924	1	TBXT-KO	chr14	2032	63362210	63362710	3.13977	0.904604	0.0156277
108751	1	TBXT-KO	chr3	5652	122108869	122109369	3.13925	0.904604	0.0156213
56726	1	TBXT-KO	chr16	1247	11538928	11539428	3.13865	0.904604	0.0156139
125323	1	TBXT-KO	chr5	4762	126843352	126843852	3.1385	0.956308	0.0242206
65322	1	TBXT-KO	chr17	3834	43366637	43367137	3.13838	0.904604	0.0253441
130295	1	TBXT-KO	chr6	1006	14455890	14456390	3.13823	0.904604	0.0156089
46694	1	TBXT-KO	chr14	1802	59252374	59252874	3.13769	0.904604	0.0265496
20016	1	TBXT-KO	chr10	4014	78438305	78438805	3.1373	0.904604	0.0155976
42740	1	TBXT-KO	chr13	1826	52026260	52026760	3.13716	0.904604	0.0566682
73875	1	TBXT-KO	chr19	809	3586646	3587146	3.13341	0.904604	0.0155502
75494	1	TBXT-KO	chr19	2428	14209348	14209848	3.13208	0.904604	0.015534
71470	1	TBXT-KO	chr18	1931	46542449	46542949	3.13196	0.904604	0.0155324
100045	1	TBXT-KO	chr22	662	23220261	23220761	3.12826	0.904604	0.0243776
33594	1	TBXT-KO	chr12	598	6269052	6269552	3.12822	0.904604	0.0154871
150306	1	TBXT-KO	chr8	3349	67369344	67369844	3.1282	0.904604	0.0154868
147784	1	TBXT-KO	chr8	827	18680209	18680709	3.1275	0.904604	0.0942719
104482	1	TBXT-KO	chr3	1383	30258726	30259226	3.1268	0.904604	0.01547
124485	1	TBXT-KO	chr5	3924	107346513	107347013	3.12661	0.904604	0.0351292
159949	1	TBXT-KO	chr9	5960	131149282	131149782	3.12593	0.904604	0.0154593
44380	1	TBXT-KO	chr13	3466	107373420	107373920	3.12341	0.904604	0.0535043
135173	1	TBXT-KO	chr6	5884	106847172	106847672	3.12168	0.904604	0.015408
44906	1	TBXT-KO	chr14	14	20435789	20436289	3.12153	0.904604	0.0154063
70124	1	TBXT-KO	chr18	585	11005492	11005992	3.11919	0.904604	0.015378
66983	1	TBXT-KO	chr17	5495	60766604	60767104	3.1161	0.904604	0.0153408
139328	1	TBXT-KO	chr7	895	8217397	8217897	3.11323	0.904604	0.0153064
157928	1	TBXT-KO	chr9	3939	108567567	108568067	3.11143	0.904604	0.0182307
31908	1	TBXT-KO	chr11	8026	121241037	121241537	3.11036	0.904604	0.0609383
162955	1	TBXT-KO	chrX	1889	72498680	72499180	3.10668	0.904604	0.015228
55812	1	TBXT-KO	chr16	333	1534581	1535081	3.10638	0.904604	0.0152244
29487	1	TBXT-KO	chr11	5605	76279613	76280113	3.10637	0.904604	0.0152242
22468	1	TBXT-KO	chr10	6466	113471514	113472014	3.10604	0.904604	0.0152203
43050	1	TBXT-KO	chr13	2136	62185844	62186344	3.10598	0.904604	0.0152196
98926	1	TBXT-KO	chr21	1262	42837720	42838220	3.10544	0.904604	0.0590431
159750	1	TBXT-KO	chr9	5761	129731640	129732140	3.10293	0.904604	0.0388462
55387	1	TBXT-KO	chr15	5249	100898780	100899280	3.10242	0.904604	0.0151772
131291	1	TBXT-KO	chr6	2002	28794190	28794690	3.10218	0.904604	0.0376118
101098	1	TBXT-KO	chr22	1715	33913991	33914491	3.10162	0.904604	0.0151676
51333	1	TBXT-KO	chr15	1195	44319386	44319886	3.10102	0.904604	0.0151605
62758	1	TBXT-KO	chr17	1270	9343457	9343957	3.10099	0.904604	0.0411839
152259	1	TBXT-KO	chr8	5302	116834571	116835071	3.09936	0.904604	0.0151408
102205	1	TBXT-KO	chr22	2822	42511341	42511841	3.09769	0.904604	0.069489
146770	1	TBXT-KO	chr7	8337	157021996	157022496	3.09366	0.904604	0.0196483
10761	1	TBXT-KO	chr1	10761	160982674	160983174	3.09158	0.904604	0.0243337
128207	1	TBXT-KO	chr5	7646	171207221	171207721	3.09112	0.904604	0.0472291
104208	1	TBXT-KO	chr3	1109	23199648	23200148	3.09007	0.904604	0.0150308
120742	1	TBXT-KO	chr5	181	1257006	1257506	3.08744	0.904604	0.0149998
68562	1	TBXT-KO	chr17	7074	77507149	77507649	3.08678	0.904604	0.0338095
20812	1	TBXT-KO	chr10	4810	92042421	92042921	3.08653	0.904604	0.0340801
104080	1	TBXT-KO	chr3	981	18516296	18516796	3.08639	0.904604	0.0149873
130373	1	TBXT-KO	chr6	1084	15447762	15448262	3.0862	0.904604	0.0248537
141741	1	TBXT-KO	chr7	3308	56006485	56006985	3.08442	0.904604	0.0149642
106401	1	TBXT-KO	chr3	3302	54168421	54168921	3.08373	0.904604	0.0149561
5327	1	TBXT-KO	chr1	5327	46176058	46176558	3.08314	0.904604	0.0178303
126941	1	TBXT-KO	chr5	6380	149317103	149317603	3.08282	0.904604	0.0432014
122014	1	TBXT-KO	chr5	1453	36654478	36654978	3.08224	0.904604	0.0149386
56493	1	TBXT-KO	chr16	1014	8861641	8862141	3.08095	0.904604	0.0149235
87379	1	TBXT-KO	chr2	7110	134149838	134150338	3.08053	0.904604	0.031674
31226	1	TBXT-KO	chr11	7344	115780534	115781034	3.07933	0.904604	0.0149045
115883	1	TBXT-KO	chr4	2910	65559285	65559785	3.07873	0.904604	0.0148975
109125	1	TBXT-KO	chr3	6026	126421658	126422158	3.07817	0.904604	0.0148909
119687	1	TBXT-KO	chr4	6714	168151285	168151785	3.07555	0.904604	0.0624584
113291	1	TBXT-KO	chr4	318	2267253	2267753	3.07551	0.904604	0.0254854
85255	1	TBXT-KO	chr2	4986	87106093	87106593	3.07362	0.904604	0.0148376
19478	1	TBXT-KO	chr10	3476	71547732	71548232	3.07282	0.904604	0.0337397
59076	1	TBXT-KO	chr16	3597	58843612	58844112	3.07256	0.904604	0.0148253
24928	1	TBXT-KO	chr11	1046	10309266	10309766	3.07107	0.904604	0.0298183
39222	1	TBXT-KO	chr12	6226	111868588	111869088	3.07056	0.904604	0.014802
118040	1	TBXT-KO	chr4	5067	121997929	121998429	3.06885	0.904604	0.0147821
96648	1	TBXT-KO	chr20	3846	53934271	53934771	3.06753	0.904604	0.0500827
82114	1	TBXT-KO	chr2	1845	30523108	30523608	3.06607	0.904604	0.0147497
91590	1	TBXT-KO	chr2	11321	229361288	229361788	3.06519	0.904604	0.0147395
58589	1	TBXT-KO	chr16	3110	53611350	53611850	3.06516	0.904604	0.0147393
110327	1	TBXT-KO	chr3	7228	142987039	142987539	3.06478	0.904604	0.0417498
96896	1	TBXT-KO	chr20	4094	58135190	58135690	3.06477	0.904604	0.0147347
32334	1	TBXT-KO	chr11	8452	126336458	126336958	3.06396	0.904604	0.0147253
44210	1	TBXT-KO	chr13	3296	101514622	101515122	3.06354	0.904604	0.0495294
110976	1	TBXT-KO	chr3	7877	158539362	158539862	3.06184	0.904604	0.024808
37507	1	TBXT-KO	chr12	4511	76055337	76055837	3.06009	0.904604	0.0146805
160962	1	TBXT-KO	chr9	6973	137383933	137384433	3.05866	0.904604	0.0146639
144764	1	TBXT-KO	chr7	6331	125670914	125671414	3.05819	0.904604	0.0355017
133760	1	TBXT-KO	chr6	4471	57793348	57793848	3.05771	0.904604	0.014653
153370	1	TBXT-KO	chr8	6413	141573361	141573861	3.05732	0.904604	0.0205074
151852	1	TBXT-KO	chr8	4895	103019931	103020431	3.05657	0.904604	0.0287682
79271	1	TBXT-KO	chr19	6205	50141851	50142351	3.0542	0.904604	0.0146125
46458	1	TBXT-KO	chr14	1566	54673502	54674002	3.0535	0.904604	0.0234699
22157	1	TBXT-KO	chr10	6155	108315739	108316239	3.05194	0.904604	0.0173978
57667	1	TBXT-KO	chr16	2188	28617848	28618348	3.0512	0.904604	0.024306
74332	1	TBXT-KO	chr19	1266	6065799	6066299	3.04818	0.904604	0.0145434
52198	1	TBXT-KO	chr15	2060	61169836	61170336	3.04754	0.904604	0.0145361
56472	1	TBXT-KO	chr16	993	8685854	8686354	3.04652	0.904604	0.0329973
99151	1	TBXT-KO	chr21	1487	44877916	44878416	3.04238	0.904604	0.014477
48965	1	TBXT-KO	chr14	4073	94682066	94682566	3.04141	0.904604	0.0238949
86704	1	TBXT-KO	chr2	6435	120758143	120758643	3.03974	0.904604	0.0465342
74941	1	TBXT-KO	chr19	1875	10802243	10802743	3.0379	0.904604	0.0144259
139680	1	TBXT-KO	chr7	1247	20125497	20125997	3.03778	0.904604	0.0144245
40812	1	TBXT-KO	chr12	7816	132356660	132357160	3.03621	0.904604	0.0171833
120094	1	TBXT-KO	chr4	7121	181166658	181167158	3.03486	0.904604	0.0143913
46929	1	TBXT-KO	chr14	2037	63507981	63508481	3.03396	0.904604	0.0217253
144071	1	TBXT-KO	chr7	5638	106054858	106055358	3.032	0.904604	0.0143588
94145	1	TBXT-KO	chr20	1343	22590608	22591108	3.03057	0.904604	0.0143427
146498	1	TBXT-KO	chr7	8065	151518310	151518810	3.02996	0.904604	0.0308657
135206	1	TBXT-KO	chr6	5917	107118893	107119393	3.02943	0.904604	0.0215926
67651	1	TBXT-KO	chr17	6163	69870630	69871130	3.02906	0.904604	0.0607582
125888	1	TBXT-KO	chr5	5327	135508314	135508814	3.02896	0.904604	0.05442
56676	1	TBXT-KO	chr16	1197	11208700	11209200	3.02681	0.904604	0.0421309
157223	1	TBXT-KO	chr9	3234	95218708	95219208	3.02448	0.904604	0.0142738
164471	1	TBXT-KO	chrX	3405	151393473	151393973	3.02221	0.904604	0.0142482
160434	1	TBXT-KO	chr9	6445	134607259	134607759	3.02061	0.904604	0.0257138
123999	1	TBXT-KO	chr5	3438	90821710	90822210	3.01977	0.904604	0.0142207
22593	1	TBXT-KO	chr10	6591	115098072	115098572	3.01963	0.904604	0.0360011
44310	1	TBXT-KO	chr13	3396	105282555	105283055	3.01917	0.904604	0.0142141
110217	1	TBXT-KO	chr3	7118	141400422	141400922	3.01865	0.904604	0.0238045
38798	1	TBXT-KO	chr12	5802	107676185	107676685	3.01862	0.904604	0.0513373
139783	1	TBXT-KO	chr7	1350	22123088	22123588	3.01661	0.904604	0.0141853
153568	1	TBXT-KO	chr8	6611	143189008	143189508	3.01633	0.904604	0.0253441
162972	1	TBXT-KO	chrX	1906	73892697	73893197	3.01485	0.904604	0.0141655
130624	1	TBXT-KO	chr6	1335	20483826	20484326	3.01381	0.904604	0.0141539
1987	1	TBXT-KO	chr1	1987	17834497	17834997	3.01211	0.904604	0.0141349
93657	1	TBXT-KO	chr20	855	13201047	13201547	3.01145	0.904604	0.0141275
47683	1	TBXT-KO	chr14	2791	73623357	73623857	3.00864	0.904604	0.025614
30838	1	TBXT-KO	chr11	6956	109641488	109641988	3.0072	0.904604	0.0450382
57262	1	TBXT-KO	chr16	1783	21349320	21349820	3.00536	0.904604	0.0140595
57352	1	TBXT-KO	chr16	1873	23120526	23121026	3.0042	0.904604	0.0140467
156811	1	TBXT-KO	chr9	2822	90099247	90099747	3.00298	0.904604	0.0140331
154030	1	TBXT-KO	chr9	41	698899	699399	3.00268	0.904604	0.0140297
43613	1	TBXT-KO	chr13	2699	88526136	88526636	3.00084	0.904604	0.0140094
163740	1	TBXT-KO	chrX	2674	118603862	118604362	2.99649	0.904604	0.0383785
43671	1	TBXT-KO	chr13	2757	91576452	91576952	2.99631	0.904604	0.0320591
127645	1	TBXT-KO	chr5	7084	158382430	158382930	2.99629	0.904604	0.0345198
157656	1	TBXT-KO	chr9	3667	100937255	100937755	2.99477	0.904604	0.0223016
58425	1	TBXT-KO	chr16	2946	50603786	50604286	2.99408	0.904604	0.0139345
45782	1	TBXT-KO	chr14	890	36477281	36477781	2.99342	0.904604	0.0139272
162597	1	TBXT-KO	chrX	1531	56429505	56430005	2.99214	0.904604	0.0139131
77074	1	TBXT-KO	chr19	4008	35703265	35703765	2.99057	0.981551	0.0607953
113903	1	TBXT-KO	chr4	930	7466092	7466592	2.99016	0.904604	0.0138912
149925	1	TBXT-KO	chr8	2968	58700208	58700708	2.99004	0.904604	0.01389
17639	1	TBXT-KO	chr10	1637	30215583	30216083	2.98974	0.904604	0.0138866
99915	1	TBXT-KO	chr22	532	21919775	21920275	2.98969	0.904604	0.0192386
112084	1	TBXT-KO	chr3	8985	185754846	185755346	2.98942	0.904604	0.0188467
59476	1	TBXT-KO	chr16	3997	67718105	67718605	2.98887	0.904604	0.0214676
28492	1	TBXT-KO	chr11	4610	67621813	67622313	2.98792	0.904604	0.0138666
891	1	TBXT-KO	chr1	891	8121344	8121844	2.98755	0.904604	0.0488068
50809	1	TBXT-KO	chr15	671	38354258	38354758	2.98571	0.904604	0.0453192
97437	1	TBXT-KO	chr20	4635	63251318	63251818	2.98545	0.904604	0.0321542
153821	1	TBXT-KO	chr8	6864	144316626	144317126	2.9853	0.904604	0.0138379
9233	1	TBXT-KO	chr1	9233	120180058	120180558	2.98504	0.904604	0.0235981
18086	1	TBXT-KO	chr10	2084	43218534	43219034	2.9835	0.904604	0.0138181
124505	1	TBXT-KO	chr5	3944	107568204	107568704	2.98325	0.904604	0.0828958
133619	1	TBXT-KO	chr6	4330	53679366	53679866	2.9832	0.904604	0.0321288
58286	1	TBXT-KO	chr16	2807	49485608	49486108	2.98268	0.904604	0.0231358
26882	1	TBXT-KO	chr11	3000	47377426	47377926	2.98264	0.904604	0.0138086
5880	1	TBXT-KO	chr1	5880	53614141	53614641	2.98175	0.904604	0.0137989
7253	1	TBXT-KO	chr1	7253	81848870	81849370	2.98167	0.904604	0.0164573
106054	1	TBXT-KO	chr3	2955	50667436	50667936	2.97989	0.904604	0.0137785
41879	1	TBXT-KO	chr13	965	36475388	36475888	2.97967	0.904604	0.0137761
29740	1	TBXT-KO	chr11	5858	79212440	79212940	2.97704	0.904604	0.0273586
9399	1	TBXT-KO	chr1	9399	147526401	147526901	2.97686	0.904604	0.0163946
92966	1	TBXT-KO	chr20	164	1434874	1435374	2.97621	0.904604	0.0193699
30241	1	TBXT-KO	chr11	6359	93099751	93100251	2.97562	0.904604	0.0137319
34513	1	TBXT-KO	chr12	1517	22043985	22044485	2.97392	0.904604	0.0137134
101412	1	TBXT-KO	chr22	2029	37259053	37259553	2.97361	0.904604	0.052953
58455	1	TBXT-KO	chr16	2976	50935549	50936049	2.97126	0.904604	0.0136844
154335	1	TBXT-KO	chr9	346	6099850	6100350	2.97039	0.904604	0.013675
29501	1	TBXT-KO	chr11	5619	76415026	76415526	2.96869	0.904604	0.0402882
93681	1	TBXT-KO	chr20	879	13670099	13670599	2.9652	0.956308	0.0180572
62923	1	TBXT-KO	chr17	1435	13182892	13183392	2.96495	0.904604	0.0346032
28070	1	TBXT-KO	chr11	4188	65500435	65500935	2.96443	0.904604	0.0193987
42858	1	TBXT-KO	chr13	1944	54733587	54734087	2.96357	0.904604	0.0363284
15569	1	TBXT-KO	chr1	15569	239630713	239631213	2.96132	0.904604	0.0135767
55368	1	TBXT-KO	chr15	5230	100713474	100713974	2.96079	0.976689	0.0442522
83589	1	TBXT-KO	chr2	3320	58435166	58435666	2.95898	0.904604	0.0135515
44440	1	TBXT-KO	chr13	3526	109095984	109096484	2.95854	0.904604	0.0135468
121541	1	TBXT-KO	chr5	980	17843071	17843571	2.95846	0.904604	0.0135458
56787	1	TBXT-KO	chr16	1308	12181193	12181693	2.95658	0.904604	0.0240001
152063	1	TBXT-KO	chr8	5106	108734052	108734552	2.95483	0.904604	0.0135068
156136	1	TBXT-KO	chr9	2147	76810302	76810802	2.95428	0.904604	0.0455751
138981	1	TBXT-KO	chr7	548	4705186	4705686	2.95324	0.904604	0.0282115
94051	1	TBXT-KO	chr20	1249	21100159	21100659	2.95303	0.904604	0.0446015
149689	1	TBXT-KO	chr8	2732	54191738	54192238	2.95247	0.904604	0.0566097
82042	1	TBXT-KO	chr2	1773	29374787	29375287	2.95229	0.904604	0.0134796
110791	1	TBXT-KO	chr3	7692	154175986	154176486	2.95161	0.904604	0.0134722
149431	1	TBXT-KO	chr8	2474	47764594	47765094	2.95033	0.940212	0.0238646
152131	1	TBXT-KO	chr8	5174	110809167	110809667	2.95007	0.904604	0.0134558
53427	1	TBXT-KO	chr15	3289	73952111	73952611	2.94753	0.904604	0.0202156
119843	1	TBXT-KO	chr4	6870	172232897	172233397	2.94615	0.904604	0.0372085
120960	1	TBXT-KO	chr5	399	5179027	5179527	2.9456	0.956308	0.0241058
11244	1	TBXT-KO	chr1	11244	167726004	167726504	2.94469	0.904604	0.0231467
121790	1	TBXT-KO	chr5	1229	32127682	32128182	2.94387	0.904604	0.0218569
2850	1	TBXT-KO	chr1	2850	24834855	24835355	2.94257	0.904604	0.0133756
46270	1	TBXT-KO	chr14	1378	51826776	51827276	2.94232	0.904604	0.0133729
146961	1	TBXT-KO	chr8	4	232116	232616	2.94222	0.125768	0.049404
52032	1	TBXT-KO	chr15	1894	58565204	58565704	2.94191	0.956308	0.0185683
69406	1	TBXT-KO	chr17	7918	82320193	82320693	2.94111	0.904604	0.0276567
137999	1	TBXT-KO	chr6	8710	165679270	165679770	2.93995	0.904604	0.0261412
68590	1	TBXT-KO	chr17	7102	77883976	77884476	2.93982	0.904604	0.0582567
14447	1	TBXT-KO	chr1	14447	224503937	224504437	2.93892	0.904604	0.0190088
123262	1	TBXT-KO	chr5	2701	74105372	74105872	2.93877	0.904604	0.0323908
43527	1	TBXT-KO	chr13	2613	83183382	83183882	2.93831	0.904604	0.0365374
126001	1	TBXT-KO	chr5	5440	137344668	137345168	2.93744	0.904604	0.0354085
80559	1	TBXT-KO	chr2	290	7449274	7449774	2.93713	0.904604	0.0133177
7867	1	TBXT-KO	chr1	7867	94093311	94093811	2.93663	0.904604	0.0133124
102014	1	TBXT-KO	chr22	2631	41307914	41308414	2.93481	0.904604	0.0400847
141012	1	TBXT-KO	chr7	2579	42065909	42066409	2.93204	0.904604	0.0225376
118079	1	TBXT-KO	chr4	5106	122906679	122907179	2.93154	0.904604	0.0235746
117043	1	TBXT-KO	chr4	4070	93731406	93731906	2.93059	0.904604	0.0403302
34807	1	TBXT-KO	chr12	1811	29200547	29201047	2.93	0.904604	0.0132422
36854	1	TBXT-KO	chr12	3858	61504346	61504846	2.92902	0.904604	0.0132318
67711	1	TBXT-KO	chr17	6223	72183228	72183728	2.92881	0.904604	0.0132297
50836	1	TBXT-KO	chr15	698	38818294	38818794	2.9284	0.904604	0.0132254
89360	1	TBXT-KO	chr2	9091	181679639	181680139	2.92793	0.904604	0.0132204
47243	1	TBXT-KO	chr14	2351	67820496	67820996	2.92761	0.904604	0.0221976
13892	1	TBXT-KO	chr1	13892	213231876	213232376	2.9268	0.904604	0.0519874
148542	1	TBXT-KO	chr8	1585	27873289	27873789	2.92656	0.904604	0.0132059
94126	1	TBXT-KO	chr20	1324	22529129	22529629	2.92655	0.904604	0.0132058
95077	1	TBXT-KO	chr20	2275	36841794	36842294	2.92652	0.904604	0.0193773
121659	1	TBXT-KO	chr5	1098	27063827	27064327	2.92617	0.904604	0.0132018
69676	1	TBXT-KO	chr18	137	3540692	3541192	2.92541	0.904604	0.0131938
69539	1	TBXT-KO	chr17	8051	83205258	83205758	2.92512	0.904604	0.0131907
21056	1	TBXT-KO	chr10	5054	95480916	95481416	2.9248	0.904604	0.0670424
136184	1	TBXT-KO	chr6	6895	129598203	129598703	2.92379	0.904604	0.0352114
130275	1	TBXT-KO	chr6	986	14194366	14194866	2.92302	0.904604	0.0219308
124748	1	TBXT-KO	chr5	4187	113119158	113119658	2.92217	0.904604	0.0254482
103188	1	TBXT-KO	chr3	89	5016495	5016995	2.91972	0.904604	0.0181966
123253	1	TBXT-KO	chr5	2692	74016348	74016848	2.91955	0.904604	0.0547028
73663	1	TBXT-KO	chr19	597	2467073	2467573	2.91888	0.904604	0.0131252
127301	1	TBXT-KO	chr5	6740	152106481	152106981	2.91804	0.904604	0.0131164
54230	1	TBXT-KO	chr15	4092	82043477	82043977	2.91781	0.904604	0.0235493
123757	1	TBXT-KO	chr5	3196	82257582	82258082	2.91767	0.904604	0.0189443
85214	1	TBXT-KO	chr2	4945	86199782	86200282	2.91737	0.904604	0.0233572
120428	1	TBXT-KO	chr4	7455	186030067	186030567	2.91733	0.904604	0.0131089
22973	1	TBXT-KO	chr10	6971	121168783	121169283	2.91695	0.904604	0.0498381
143354	1	TBXT-KO	chr7	4921	99126748	99127248	2.91686	0.904604	0.0519419
94346	1	TBXT-KO	chr20	1544	25484067	25484567	2.91501	0.904604	0.0130846
26057	1	TBXT-KO	chr11	2175	32440883	32441383	2.91444	0.904604	0.0130787
84201	1	TBXT-KO	chr2	3932	68908375	68908875	2.91382	0.904604	0.0341799
133955	1	TBXT-KO	chr6	4666	71928992	71929492	2.9132	0.904604	0.0130658
62263	1	TBXT-KO	chr17	775	6471174	6471674	2.91165	0.904604	0.0171191
110109	1	TBXT-KO	chr3	7010	139628995	139629495	2.91156	0.904604	0.0314711
58163	1	TBXT-KO	chr16	2684	47311663	47312163	2.91114	0.904604	0.0130442
25125	1	TBXT-KO	chr11	1243	12439519	12440019	2.9109	0.904604	0.0130417
115772	1	TBXT-KO	chr4	2799	58169095	58169595	2.91073	0.904604	0.0673871
113234	1	TBXT-KO	chr4	261	1813891	1814391	2.91072	0.904604	0.0130399
119335	1	TBXT-KO	chr4	6362	154927072	154927572	2.91057	0.904604	0.0130383
138458	1	TBXT-KO	chr7	25	161218	161718	2.91036	0.904604	0.018061
116110	1	TBXT-KO	chr4	3137	73729501	73730001	2.90838	0.904604	0.0655924
136139	1	TBXT-KO	chr6	6850	127554387	127554887	2.90751	0.940212	0.0342924
33154	1	TBXT-KO	chr12	158	1720453	1720953	2.90748	0.904604	0.0130061
57420	1	TBXT-KO	chr16	1941	24102030	24102530	2.9074	0.904604	0.0208448
43422	1	TBXT-KO	chr13	2508	79307830	79308330	2.90567	0.904604	0.0355392
34190	1	TBXT-KO	chr12	1194	13209046	13209546	2.90495	0.904604	0.0129798
161898	1	TBXT-KO	chrX	832	37553613	37554113	2.9043	0.904604	0.0129731
120186	1	TBXT-KO	chr4	7213	182978338	182978838	2.90415	0.904604	0.0129715
59805	1	TBXT-KO	chr16	4326	70710824	70711324	2.90329	0.904604	0.0129626
141438	1	TBXT-KO	chr7	3005	48038479	48038979	2.90316	0.904604	0.0208505
11272	1	TBXT-KO	chr1	11272	168088466	168088966	2.90313	0.904604	0.012961
118380	1	TBXT-KO	chr4	5407	133641219	133641719	2.90131	0.904604	0.0406552
74809	1	TBXT-KO	chr19	1743	10205595	10206095	2.90107	0.904604	0.04511
84367	1	TBXT-KO	chr2	4098	70753886	70754386	2.89958	0.904604	0.0374456
127695	1	TBXT-KO	chr5	7134	159367829	159368329	2.89957	0.904604	0.0129241
109374	1	TBXT-KO	chr3	6275	128566210	128566710	2.89809	0.904604	0.0129087
81199	1	TBXT-KO	chr2	930	17935242	17935742	2.89759	0.904604	0.0129037
145671	1	TBXT-KO	chr7	7238	139702105	139702605	2.89709	0.956308	0.0428553
40067	1	TBXT-KO	chr12	7071	121530483	121530983	2.89697	0.904604	0.0128972
11859	1	TBXT-KO	chr1	11859	180542108	180542608	2.89465	0.904604	0.0128733
122830	1	TBXT-KO	chr5	2269	62717474	62717974	2.89412	0.904604	0.0210351
38888	1	TBXT-KO	chr12	5892	108468256	108468756	2.89401	0.904604	0.0307241
56048	1	TBXT-KO	chr16	569	2841889	2842389	2.89159	0.904604	0.0255851
117445	1	TBXT-KO	chr4	4472	106551060	106551560	2.89006	0.904604	0.012826
66386	1	TBXT-KO	chr17	4898	50656450	50656950	2.88782	0.904604	0.0420314
109799	1	TBXT-KO	chr3	6700	134423059	134423559	2.88731	0.904604	0.0127978
115535	1	TBXT-KO	chr4	2562	54001520	54002020	2.88725	0.904604	0.0127972
48327	1	TBXT-KO	chr14	3435	82321211	82321711	2.88723	0.904604	0.012797
86162	1	TBXT-KO	chr2	5893	109195194	109195694	2.8867	0.904604	0.0190147
56471	1	TBXT-KO	chr16	992	8679158	8679658	2.88629	0.904604	0.0236298
130611	1	TBXT-KO	chr6	1322	20306375	20306875	2.88596	0.904604	0.0227775
102004	1	TBXT-KO	chr22	2621	41240476	41240976	2.88329	0.904604	0.0226097
11069	1	TBXT-KO	chr1	11069	165434257	165434757	2.87683	0.904604	0.0381776
154983	1	TBXT-KO	chr9	994	25291969	25292469	2.87657	0.904604	0.0269883
1900	1	TBXT-KO	chr1	1900	17273050	17273550	2.8763	0.904604	0.0206519
51451	1	TBXT-KO	chr15	1313	46280715	46281215	2.87602	0.904604	0.0770516
15505	1	TBXT-KO	chr1	15505	237058454	237058954	2.87592	0.904604	0.0227514
27632	1	TBXT-KO	chr11	3750	63128071	63128571	2.87441	0.904604	0.0430005
119866	1	TBXT-KO	chr4	6893	173105863	173106363	2.87416	0.904604	0.0126636
86163	1	TBXT-KO	chr2	5894	109196025	109196525	2.87354	0.904604	0.0251891
38253	1	TBXT-KO	chr12	5257	97426765	97427265	2.87344	0.904604	0.0217622
107762	1	TBXT-KO	chr3	4663	89889320	89889820	2.87287	0.904604	0.0126504
74947	1	TBXT-KO	chr19	1881	10851992	10852492	2.87285	0.904604	0.0330672
54812	1	TBXT-KO	chr15	4674	90817351	90817851	2.87283	0.904604	0.0165526
56777	1	TBXT-KO	chr16	1298	12075570	12076070	2.87211	0.904604	0.0384703
74259	1	TBXT-KO	chr19	1193	5627436	5627936	2.87035	0.904604	0.0126248
81214	1	TBXT-KO	chr2	945	18432940	18433440	2.86938	0.904604	0.0467604
62766	1	TBXT-KO	chr17	1278	9538529	9539029	2.86834	0.904604	0.0126045
95577	1	TBXT-KO	chr20	2775	43977788	43978288	2.86687	0.904604	0.0125896
133912	1	TBXT-KO	chr6	4623	70884822	70885322	2.86675	0.904604	0.0179253
8425	1	TBXT-KO	chr1	8425	109881143	109881643	2.86626	0.904604	0.0125834
119524	1	TBXT-KO	chr4	6551	161992310	161992810	2.86624	0.904604	0.0212418
109863	1	TBXT-KO	chr3	6764	135310262	135310762	2.8659	0.904604	0.0125798
51109	1	TBXT-KO	chr15	971	41484991	41485491	2.86578	0.904604	0.0257365
31455	1	TBXT-KO	chr11	7573	117980217	117980717	2.86512	0.904604	0.0125719
130424	1	TBXT-KO	chr6	1135	16217142	16217642	2.86484	0.904604	0.0184435
118150	1	TBXT-KO	chr4	5177	125062014	125062514	2.86482	0.904604	0.0125689
58061	1	TBXT-KO	chr16	2582	31453886	31454386	2.86447	0.904604	0.0475031
115871	1	TBXT-KO	chr4	2898	64539179	64539679	2.86445	0.956308	0.0402816
45597	1	TBXT-KO	chr14	705	32081868	32082368	2.86398	0.904604	0.0125605
118958	1	TBXT-KO	chr4	5985	148027990	148028490	2.86391	0.904604	0.0125597
91564	1	TBXT-KO	chr2	11295	228039716	228040216	2.86388	0.904604	0.0424719
9896	1	TBXT-KO	chr1	9896	153793619	153794119	2.86337	0.904604	0.0219831
111728	1	TBXT-KO	chr3	8629	181855766	181856266	2.86216	0.904604	0.0125421
154938	1	TBXT-KO	chr9	949	22855920	22856420	2.8606	0.904604	0.0125264
97826	1	TBXT-KO	chr21	162	20996561	20997061	2.86054	0.904604	0.0207811
19917	1	TBXT-KO	chr10	3915	77497673	77498173	2.85897	0.904604	0.0329528
49863	1	TBXT-KO	chr14	4971	104085123	104085623	2.85812	0.57081	0.0940991
2208	1	TBXT-KO	chr1	2208	19657263	19657763	2.85754	0.940212	0.0260404
126368	1	TBXT-KO	chr5	5807	140451998	140452498	2.85726	0.904604	0.0124927
82879	1	TBXT-KO	chr2	2610	44188684	44189184	2.85693	0.904604	0.0227927
150381	1	TBXT-KO	chr8	3424	69380849	69381349	2.85667	0.904604	0.0124868
161260	1	TBXT-KO	chrX	194	8323328	8323828	2.85616	0.904604	0.0124817
111895	1	TBXT-KO	chr3	8796	184235923	184236423	2.85594	0.904604	0.0124795
129879	1	TBXT-KO	chr6	590	7548500	7549000	2.8557	0.904604	0.0222307
83868	1	TBXT-KO	chr2	3599	63691910	63692410	2.85552	0.904604	0.0124753
115432	1	TBXT-KO	chr4	2459	48909712	48910212	2.85548	0.904604	0.0124749
140084	1	TBXT-KO	chr7	1651	26188115	26188615	2.85419	0.904604	0.033021
7994	1	TBXT-KO	chr1	7994	96259352	96259852	2.85322	0.904604	0.0124523
100948	1	TBXT-KO	chr22	1565	31638709	31639209	2.85319	0.904604	0.0269
156014	1	TBXT-KO	chr9	2025	73269365	73269865	2.85301	0.904604	0.0383467
34605	1	TBXT-KO	chr12	1609	24748245	24748745	2.85295	0.956308	0.0233341
60639	1	TBXT-KO	chr16	5160	84686701	84687201	2.85176	0.904604	0.0252857
109291	1	TBXT-KO	chr3	6192	127961897	127962397	2.85092	0.904604	0.0124292
51319	1	TBXT-KO	chr15	1181	43976948	43977448	2.84861	0.904604	0.0221225
117812	1	TBXT-KO	chr4	4839	114417199	114417699	2.84822	0.904604	0.0478759
15319	1	TBXT-KO	chr1	15319	234722976	234723476	2.8478	0.904604	0.0297018
120542	1	TBXT-KO	chr4	7569	188458363	188458863	2.84583	0.904604	0.0312366
21882	1	TBXT-KO	chr10	5880	103230362	103230862	2.84531	0.904604	0.0123732
8044	1	TBXT-KO	chr1	8044	98588913	98589413	2.84464	0.904604	0.0325759
123244	1	TBXT-KO	chr5	2683	73693735	73694235	2.84463	0.904604	0.0302805
71751	1	TBXT-KO	chr18	2212	49663921	49664421	2.84455	0.904604	0.0123656
17809	1	TBXT-KO	chr10	1807	33040400	33040900	2.84382	0.904604	0.0123583
5126	1	TBXT-KO	chr1	5126	44119591	44120091	2.8436	0.904604	0.0123562
157716	1	TBXT-KO	chr9	3727	102400212	102400712	2.84334	0.904604	0.0182725
17858	1	TBXT-KO	chr10	1856	34377757	34378257	2.84198	0.904604	0.0123401
122447	1	TBXT-KO	chr5	1886	54017339	54017839	2.84193	0.904604	0.0178275
85659	1	TBXT-KO	chr2	5390	98904137	98904637	2.84179	0.904604	0.0123382
61535	1	TBXT-KO	chr17	47	733743	734243	2.84146	0.904604	0.0169677
70258	1	TBXT-KO	chr18	719	12651569	12652069	2.84112	0.904604	0.0123315
164234	1	TBXT-KO	chrX	3168	136694713	136695213	2.84074	0.904604	0.0584392
33777	1	TBXT-KO	chr12	781	7122879	7123379	2.83966	0.904604	0.022413
83802	1	TBXT-KO	chr2	3533	62465840	62466340	2.83897	0.904604	0.019783
123514	1	TBXT-KO	chr5	2953	77958631	77959131	2.83829	0.904604	0.0261255
113797	1	TBXT-KO	chr4	824	6649144	6649644	2.83804	0.904604	0.0196763
11099	1	TBXT-KO	chr1	11099	165832837	165833337	2.83793	0.904604	0.0122998
48357	1	TBXT-KO	chr14	3465	84006494	84006994	2.83748	0.904604	0.022842
40323	1	TBXT-KO	chr12	7327	123475388	123475888	2.83613	0.904604	0.0319502
85600	1	TBXT-KO	chr2	5331	98175849	98176349	2.83541	0.904604	0.0652978
48341	1	TBXT-KO	chr14	3449	83463450	83463950	2.8319	0.904604	0.0463438
58275	1	TBXT-KO	chr16	2796	49369775	49370275	2.83179	0.904604	0.016015
22907	1	TBXT-KO	chr10	6905	120077557	120078057	2.83178	0.904604	0.0122391
143302	1	TBXT-KO	chr7	4869	98404821	98405321	2.8305	0.904604	0.0122264
149553	1	TBXT-KO	chr8	2596	51316468	51316968	2.83046	0.904604	0.012226
164252	1	TBXT-KO	chrX	3186	137209546	137210046	2.83021	0.904604	0.0122236
142012	1	TBXT-KO	chr7	3579	70506431	70506931	2.82852	0.904604	0.0216354
2554	1	TBXT-KO	chr1	2554	22490270	22490770	2.82832	0.904604	0.0185088
16195	1	TBXT-KO	chr10	193	3473498	3473998	2.82831	0.904604	0.0122049
40272	1	TBXT-KO	chr12	7276	123041152	123041652	2.82807	0.904604	0.0122025
156005	1	TBXT-KO	chr9	2016	73079230	73079730	2.82704	0.904604	0.0121924
162237	1	TBXT-KO	chrX	1171	47316179	47316679	2.82579	0.904604	0.0565048
33473	1	TBXT-KO	chr12	477	4758047	4758547	2.8254	0.904604	0.0419324
87217	1	TBXT-KO	chr2	6948	130768096	130768596	2.82528	0.904604	0.012175
155579	1	TBXT-KO	chr9	1590	36818345	36818845	2.82505	0.904604	0.0282299
20785	1	TBXT-KO	chr10	4783	91412631	91413131	2.82454	0.904604	0.0398771
159911	1	TBXT-KO	chr9	5922	130922989	130923489	2.82434	0.904604	0.0232871
93459	1	TBXT-KO	chr20	657	8309509	8310009	2.8235	0.904604	0.0121575
92538	1	TBXT-KO	chr2	12269	239735074	239735574	2.82304	0.904604	0.0305403
70311	1	TBXT-KO	chr18	772	13191773	13192273	2.82298	0.904604	0.0145158
152019	1	TBXT-KO	chr8	5062	107485748	107486248	2.82296	0.904604	0.0184492
12151	1	TBXT-KO	chr1	12151	184671991	184672491	2.82042	0.904604	0.0272889
131339	1	TBXT-KO	chr6	2050	29005174	29005674	2.81796	0.904604	0.0121033
161210	1	TBXT-KO	chrX	144	5627647	5628147	2.8164	0.904604	0.0120881
16888	1	TBXT-KO	chr10	886	15660899	15661399	2.81426	0.904604	0.0560079
94347	1	TBXT-KO	chr20	1545	25489435	25489935	2.81339	0.904604	0.0158191
23415	1	TBXT-KO	chr10	7413	127055153	127055653	2.81232	0.904604	0.0163466
40902	1	TBXT-KO	chr12	7906	132907731	132908231	2.81166	0.904604	0.0421027
18529	1	TBXT-KO	chr10	2527	50572058	50572558	2.81063	0.904604	0.0120318
63886	1	TBXT-KO	chr17	2398	29273946	29274446	2.80952	0.904604	0.012021
84847	1	TBXT-KO	chr2	4578	75787490	75787990	2.80921	0.904604	0.0442131
136914	1	TBXT-KO	chr6	7625	144364751	144365251	2.80818	0.904604	0.012008
125244	1	TBXT-KO	chr5	4683	125006347	125006847	2.80809	0.904604	0.0120071
104348	1	TBXT-KO	chr3	1249	26280476	26280976	2.8067	0.904604	0.0119937
16122	1	TBXT-KO	chr10	120	1559674	1560174	2.80661	0.956308	0.0156328
51476	1	TBXT-KO	chr15	1338	47352220	47352720	2.80634	0.904604	0.0119902
46109	1	TBXT-KO	chr14	1217	49306110	49306610	2.80576	0.904604	0.0119845
33354	1	TBXT-KO	chr12	358	3416078	3416578	2.80383	0.904604	0.0378551
1681	1	TBXT-KO	chr1	1681	15803962	15804462	2.80164	0.904604	0.0119446
31747	1	TBXT-KO	chr11	7865	119716823	119717323	2.80141	0.904604	0.0119424
5765	1	TBXT-KO	chr1	5765	52604899	52605399	2.79975	0.970138	0.0362258
87570	1	TBXT-KO	chr2	7301	138602045	138602545	2.79973	0.904604	0.0375749
29836	1	TBXT-KO	chr11	5954	81970813	81971313	2.7993	0.904604	0.0142406
56378	1	TBXT-KO	chr16	899	4718819	4719319	2.79778	0.904604	0.0119074
123422	1	TBXT-KO	chr5	2861	76499580	76500080	2.79722	0.904604	0.011902
14701	1	TBXT-KO	chr1	14701	227186161	227186661	2.79676	0.904604	0.0382604
85133	1	TBXT-KO	chr2	4864	85458839	85459339	2.79633	0.904604	0.0118934
67385	1	TBXT-KO	chr17	5897	65634381	65634881	2.79626	0.904604	0.0118927
113885	1	TBXT-KO	chr4	912	7266384	7266884	2.79577	0.904604	0.011888
44485	1	TBXT-KO	chr13	3571	110154987	110155487	2.79535	0.904604	0.011884
11121	1	TBXT-KO	chr1	11121	166141921	166142421	2.79404	0.904604	0.0118714
146001	1	TBXT-KO	chr7	7568	144738646	144739146	2.79355	0.904604	0.0118667
158071	1	TBXT-KO	chr9	4082	111039391	111039891	2.79329	0.904604	0.0269846
40520	1	TBXT-KO	chr12	7524	125093383	125093883	2.79219	0.904604	0.0292913
30902	1	TBXT-KO	chr11	7020	111135120	111135620	2.79202	0.904604	0.011852
109742	1	TBXT-KO	chr3	6643	133964437	133964937	2.79151	0.940212	0.0282645
108221	1	TBXT-KO	chr3	5122	109910882	109911382	2.79146	0.904604	0.0118466
37664	1	TBXT-KO	chr12	4668	80788456	80788956	2.79079	0.904604	0.0118402
80453	1	TBXT-KO	chr2	184	2763605	2764105	2.79029	0.904604	0.0185871
56564	1	TBXT-KO	chr16	1085	9373140	9373640	2.78956	0.904604	0.0118284
16077	1	TBXT-KO	chr10	75	1020360	1020860	2.78815	0.904604	0.0118149
21018	1	TBXT-KO	chr10	5016	95209070	95209570	2.78735	0.904604	0.0118072
123893	1	TBXT-KO	chr5	3332	87944442	87944942	2.78617	0.904604	0.0163514
34571	1	TBXT-KO	chr12	1575	23895650	23896150	2.78587	0.904604	0.0298731
144904	1	TBXT-KO	chr7	6471	128404368	128404868	2.78243	0.904604	0.0117602
154514	1	TBXT-KO	chr9	525	13596565	13597065	2.78212	0.904604	0.0117572
32793	1	TBXT-KO	chr11	8911	132646806	132647306	2.78208	0.904604	0.0117568
137213	1	TBXT-KO	chr6	7924	151229172	151229672	2.78189	0.904604	0.011755
84505	1	TBXT-KO	chr2	4236	72021286	72021786	2.78118	0.904604	0.0117483
137224	1	TBXT-KO	chr6	7935	151334747	151335247	2.78029	0.904604	0.0848403
111763	1	TBXT-KO	chr3	8664	182567638	182568138	2.7794	0.904604	0.0117313
146076	1	TBXT-KO	chr7	7643	148142592	148143092	2.77847	0.904604	0.0308382
124105	1	TBXT-KO	chr5	3544	93622192	93622692	2.77768	0.904604	0.0174131
117211	1	TBXT-KO	chr4	4238	99645059	99645559	2.77733	0.904604	0.0117117
41506	1	TBXT-KO	chr13	592	28704263	28704763	2.77709	0.904604	0.0117093
162300	1	TBXT-KO	chrX	1234	48509615	48510115	2.7768	0.904604	0.0117066
81467	1	TBXT-KO	chr2	1198	22904080	22904580	2.77671	0.904604	0.0242958
35781	1	TBXT-KO	chr12	2785	50353351	50353851	2.77642	0.904604	0.0176795
94637	1	TBXT-KO	chr20	1835	32780623	32781123	2.77606	0.904604	0.0116996
76256	1	TBXT-KO	chr19	3190	19205202	19205702	2.77496	0.904604	0.0116891
68391	1	TBXT-KO	chr17	6903	76532109	76532609	2.77459	0.956308	0.0458559
89916	1	TBXT-KO	chr2	9647	198314554	198315054	2.77435	0.904604	0.0116833
41796	1	TBXT-KO	chr13	882	33789712	33790212	2.77361	0.904604	0.0116763
2352	1	TBXT-KO	chr1	2352	21241702	21242202	2.77075	0.904604	0.0116493
107732	1	TBXT-KO	chr3	4633	88000830	88001330	2.77	0.904604	0.0241343
151459	1	TBXT-KO	chr8	4502	97647612	97648112	2.7699	0.904604	0.0255714
133895	1	TBXT-KO	chr6	4606	70280243	70280743	2.76989	0.904604	0.0116411
45889	1	TBXT-KO	chr14	997	38204222	38204722	2.76856	0.904604	0.0116285
103859	1	TBXT-KO	chr3	760	14555685	14556185	2.76853	0.904604	0.0479819
114279	1	TBXT-KO	chr4	1306	15170259	15170759	2.7682	0.904604	0.0116252
115422	1	TBXT-KO	chr4	2449	48775298	48775798	2.76806	0.904604	0.0201153
84992	1	TBXT-KO	chr2	4723	82002240	82002740	2.76697	0.904604	0.0116136
150378	1	TBXT-KO	chr8	3421	69369488	69369988	2.76585	0.904604	0.011603
101228	1	TBXT-KO	chr22	1845	35995356	35995856	2.76579	0.904604	0.0163584
133768	1	TBXT-KO	chr6	4479	60572563	60573063	2.76505	0.904604	0.0115955
156894	1	TBXT-KO	chr9	2905	91473201	91473701	2.76489	0.904604	0.0115939
50845	1	TBXT-KO	chr15	707	39125843	39126343	2.76387	0.904604	0.0521612
51099	1	TBXT-KO	chr15	961	41307750	41308250	2.76376	0.904604	0.0115832
109631	1	TBXT-KO	chr3	6532	131751767	131752267	2.76329	0.904604	0.0115789
148450	1	TBXT-KO	chr8	1493	26752080	26752580	2.76326	0.904604	0.0115786
111376	1	TBXT-KO	chr3	8277	171277732	171278232	2.76252	0.904604	0.0115717
79102	1	TBXT-KO	chr19	6036	49386440	49386940	2.76224	0.904604	0.011569
68033	1	TBXT-KO	chr17	6545	74846810	74847310	2.76161	0.904604	0.0115631
59188	1	TBXT-KO	chr16	3709	65034899	65035399	2.76152	0.904604	0.0173195
57961	1	TBXT-KO	chr16	2482	30910395	30910895	2.75942	0.904604	0.0173763
156995	1	TBXT-KO	chr9	3006	92763103	92763603	2.75786	0.904604	0.029391
74913	1	TBXT-KO	chr19	1847	10643810	10644310	2.75721	0.904604	0.0599666
56820	1	TBXT-KO	chr16	1341	12775695	12776195	2.75648	0.904604	0.0115149
32959	1	TBXT-KO	chr11	9077	134542819	134543319	2.75524	0.904604	0.0442929
153511	1	TBXT-KO	chr8	6554	142774408	142774908	2.75461	0.904604	0.0163718
143185	1	TBXT-KO	chr7	4752	96557593	96558093	2.75348	0.904604	0.0114868
127311	1	TBXT-KO	chr5	6750	152309968	152310468	2.75242	0.904604	0.0206816
153084	1	TBXT-KO	chr8	6127	133485939	133486439	2.75163	0.904604	0.0250597
117047	1	TBXT-KO	chr4	4074	93791493	93791993	2.75089	0.904604	0.0394079
125025	1	TBXT-KO	chr5	4464	119427756	119428256	2.75059	0.904604	0.0491702
51530	1	TBXT-KO	chr15	1392	48631382	48631882	2.75035	0.904604	0.0114576
92136	1	TBXT-KO	chr2	11867	235305666	235306166	2.74966	0.904604	0.0114512
156831	1	TBXT-KO	chr9	2842	90502100	90502600	2.74934	0.904604	0.0163017
53917	1	TBXT-KO	chr15	3779	77966716	77967216	2.74887	0.904604	0.0346259
74463	1	TBXT-KO	chr19	1397	7366938	7367438	2.74848	0.904604	0.0175566
154067	1	TBXT-KO	chr9	78	974852	975352	2.74845	0.904604	0.0317119
160461	1	TBXT-KO	chr9	6472	135009691	135010191	2.7481	0.904604	0.0114366
91712	1	TBXT-KO	chr2	11443	231246145	231246645	2.74761	0.904604	0.0488076
47687	1	TBXT-KO	chr14	2795	73662365	73662865	2.74721	0.904604	0.0488469
59869	1	TBXT-KO	chr16	4390	71711775	71712275	2.74579	0.904604	0.0114151
26908	1	TBXT-KO	chr11	3026	47518394	47518894	2.74554	0.904604	0.0161601
161973	1	TBXT-KO	chrX	907	39954509	39955009	2.74501	0.904604	0.0114079
43592	1	TBXT-KO	chr13	2678	87190255	87190755	2.74486	0.904604	0.0114065
139825	1	TBXT-KO	chr7	1392	22660675	22661175	2.74463	0.904604	0.0324215
118193	1	TBXT-KO	chr4	5220	126955281	126955781	2.73787	0.904604	0.0158781
111726	1	TBXT-KO	chr3	8627	181824850	181825350	2.73749	0.904604	0.0205481
120900	1	TBXT-KO	chr5	339	3276877	3277377	2.73645	0.904604	0.0238564
115753	1	TBXT-KO	chr4	2780	57168898	57169398	2.73626	0.904604	0.0394796
134846	1	TBXT-KO	chr6	5557	98037529	98038029	2.73612	0.904604	0.0113255
133289	1	TBXT-KO	chr6	4000	45522443	45522943	2.73513	0.904604	0.0113164
47578	1	TBXT-KO	chr14	2686	72290219	72290719	2.73466	0.904604	0.0113121
107242	1	TBXT-KO	chr3	4143	69919967	69920467	2.73413	0.984039	0.0623511
73541	1	TBXT-KO	chr19	475	1902120	1902620	2.73329	0.904604	0.0590506
44204	1	TBXT-KO	chr13	3290	101258012	101258512	2.73314	0.904604	0.0456306
20744	1	TBXT-KO	chr10	4742	90807100	90807600	2.7328	0.904604	0.0112949
76164	1	TBXT-KO	chr19	3098	18709880	18710380	2.73228	0.904604	0.0184845
108507	1	TBXT-KO	chr3	5408	116663458	116663958	2.73109	0.904604	0.0112791
152069	1	TBXT-KO	chr8	5112	108890294	108890794	2.73104	0.904604	0.0224457
84921	1	TBXT-KO	chr2	4652	79428710	79429210	2.72956	0.904604	0.0174765
107322	1	TBXT-KO	chr3	4223	71838346	71838846	2.72693	0.904604	0.0112409
101584	1	TBXT-KO	chr22	2201	38143925	38144425	2.72638	0.904604	0.0298122
38948	1	TBXT-KO	chr12	5952	108912358	108912858	2.72556	0.904604	0.0176513
142176	1	TBXT-KO	chr7	3743	73523285	73523785	2.72525	0.904604	0.0204284
48311	1	TBXT-KO	chr14	3419	81561335	81561835	2.72451	0.904604	0.0240979
6733	1	TBXT-KO	chr1	6733	66353183	66353683	2.723	0.956308	0.0228619
57367	1	TBXT-KO	chr16	1888	23344075	23344575	2.72256	0.904604	0.0193477
59164	1	TBXT-KO	chr16	3685	63185141	63185641	2.72231	0.904604	0.0111986
153934	1	TBXT-KO	chr8	6977	144588280	144588780	2.72162	0.904604	0.0111923
76953	1	TBXT-KO	chr19	3887	34994853	34995353	2.72129	0.904604	0.0157027
104006	1	TBXT-KO	chr3	907	16687233	16687733	2.72094	0.904604	0.011186
97802	1	TBXT-KO	chr21	138	18840155	18840655	2.72036	0.904604	0.0331274
11043	1	TBXT-KO	chr1	11043	165236429	165236929	2.72032	0.904604	0.0111804
161760	1	TBXT-KO	chrX	694	25052799	25053299	2.71966	0.904604	0.0111744
33161	1	TBXT-KO	chr12	165	1797113	1797613	2.7195	0.904604	0.0195657
124447	1	TBXT-KO	chr5	3886	104754513	104755013	2.71945	0.904604	0.0111724
6814	1	TBXT-KO	chr1	6814	67721067	67721567	2.71807	0.904604	0.0168038
131255	1	TBXT-KO	chr6	1966	28686376	28686876	2.71658	0.904604	0.0236903
70960	1	TBXT-KO	chr18	1421	34322627	34323127	2.71651	0.904604	0.0315619
97861	1	TBXT-KO	chr21	197	24941711	24942211	2.71578	0.904604	0.034091
96954	1	TBXT-KO	chr20	4152	58691674	58692174	2.71499	0.904604	0.0175755
9035	1	TBXT-KO	chr1	9035	117093173	117093673	2.71468	0.904604	0.0219436
105886	1	TBXT-KO	chr3	2787	49900361	49900861	2.71212	0.904604	0.0322907
103554	1	TBXT-KO	chr3	455	11878787	11879287	2.71203	0.904604	0.0111049
51707	1	TBXT-KO	chr15	1569	52022146	52022646	2.71137	0.904604	0.0271809
123403	1	TBXT-KO	chr5	2842	76309019	76309519	2.71127	0.904604	0.0276784
134626	1	TBXT-KO	chr6	5337	90397858	90398358	2.71082	0.904604	0.0110938
75444	1	TBXT-KO	chr19	2378	13989571	13990071	2.71057	0.904604	0.0110916
47586	1	TBXT-KO	chr14	2694	72513972	72514472	2.71033	0.904604	0.0494959
131656	1	TBXT-KO	chr6	2367	31644211	31644711	2.71017	0.904604	0.011088
122753	1	TBXT-KO	chr5	2192	61132589	61133089	2.71009	0.904604	0.0190296
99618	1	TBXT-KO	chr22	235	19579764	19580264	2.71008	0.904604	0.0110871
20097	1	TBXT-KO	chr10	4095	79177015	79177515	2.70976	0.904604	0.0487135
89707	1	TBXT-KO	chr2	9438	191866087	191866587	2.70954	0.904604	0.0110823
5124	1	TBXT-KO	chr1	5124	44089236	44089736	2.70946	0.904604	0.0110816
85770	1	TBXT-KO	chr2	5501	101135913	101136413	2.70839	0.904604	0.0225119
128933	1	TBXT-KO	chr5	8372	177943780	177944280	2.70832	0.904604	0.0233413
44455	1	TBXT-KO	chr13	3541	109669894	109670394	2.70676	0.904604	0.011057
60442	1	TBXT-KO	chr16	4963	81875425	81875925	2.70649	0.904604	0.0110547
129398	1	TBXT-KO	chr6	109	1758003	1758503	2.70613	0.904604	0.0110514
109762	1	TBXT-KO	chr3	6663	134228974	134229474	2.70404	0.904604	0.0397193
136201	1	TBXT-KO	chr6	6912	129850073	129850573	2.70371	0.976689	0.0522492
85058	1	TBXT-KO	chr2	4789	85008615	85009115	2.70352	0.904604	0.0192744
164577	1	TBXT-KO	chrX	3511	153778708	153779208	2.70334	0.904604	0.0216281
152329	1	TBXT-KO	chr8	5372	118120552	118121052	2.70329	0.904604	0.019661
42677	1	TBXT-KO	chr13	1763	51303220	51303720	2.70241	0.940212	0.0392456
26983	1	TBXT-KO	chr11	3101	56659581	56660081	2.7019	0.904604	0.0110131
129267	1	TBXT-KO	chr5	8706	181054906	181055406	2.70174	0.904604	0.0110118
152301	1	TBXT-KO	chr8	5344	117976674	117977174	2.70136	0.904604	0.0180071
117117	1	TBXT-KO	chr4	4144	95693511	95694011	2.69999	0.904604	0.0170145
119165	1	TBXT-KO	chr4	6192	152705218	152705718	2.69675	0.904604	0.0109668
155292	1	TBXT-KO	chr9	1303	34332293	34332793	2.69611	0.956308	0.0438469
108320	1	TBXT-KO	chr3	5221	112399545	112400045	2.69595	0.904604	0.0109596
143705	1	TBXT-KO	chr7	5272	101256457	101256957	2.6952	0.904604	0.0109529
30995	1	TBXT-KO	chr11	7113	112302439	112302939	2.695	0.904604	0.0109511
14928	1	TBXT-KO	chr1	14928	229147144	229147644	2.69434	0.904604	0.0197285
121044	1	TBXT-KO	chr5	483	6819497	6819997	2.69248	0.904604	0.0406975
124391	1	TBXT-KO	chr5	3830	102671416	102671916	2.69211	0.904604	0.0109251
67847	1	TBXT-KO	chr17	6359	73589524	73590024	2.69198	0.904604	0.0155553
123261	1	TBXT-KO	chr5	2700	74092859	74093359	2.69169	0.904604	0.0237037
89415	1	TBXT-KO	chr2	9146	183079743	183080243	2.69167	0.904604	0.0109212
121260	1	TBXT-KO	chr5	699	11361692	11362192	2.69084	0.904604	0.0195984
80578	1	TBXT-KO	chr2	309	8255053	8255553	2.68831	0.904604	0.0317984
43363	1	TBXT-KO	chr13	2449	77720899	77721399	2.68816	0.904604	0.0108898
60374	1	TBXT-KO	chr16	4895	81415691	81416191	2.68757	0.904604	0.0108846
32648	1	TBXT-KO	chr11	8766	130452880	130453380	2.68731	0.904604	0.0363414
72921	1	TBXT-KO	chr18	3382	77169028	77169528	2.68596	0.904604	0.0108701
3603	1	TBXT-KO	chr1	3603	30258877	30259377	2.68587	0.904604	0.0108694
70065	1	TBXT-KO	chr18	526	9898899	9899399	2.68541	0.904604	0.0440131
6364	1	TBXT-KO	chr1	6364	60765177	60765677	2.68501	0.904604	0.0181977
93641	1	TBXT-KO	chr20	839	12752767	12753267	2.68446	0.904604	0.0108568
7875	1	TBXT-KO	chr1	7875	94120435	94120935	2.684	0.904604	0.0262463
24539	1	TBXT-KO	chr11	657	6249668	6250168	2.68213	0.904604	0.0370174
136138	1	TBXT-KO	chr6	6849	127547145	127547645	2.68149	0.904604	0.0469076
110357	1	TBXT-KO	chr3	7258	143707494	143707994	2.68064	0.904604	0.0108228
119501	1	TBXT-KO	chr4	6528	160125504	160126004	2.67968	0.904604	0.0108142
152243	1	TBXT-KO	chr8	5286	116583407	116583907	2.67942	0.904604	0.0433897
19754	1	TBXT-KO	chr10	3752	74419787	74420287	2.67737	0.904604	0.0219438
5846	1	TBXT-KO	chr1	5846	53415251	53415751	2.67732	0.904604	0.0107933
46090	1	TBXT-KO	chr14	1198	48259183	48259683	2.67718	0.904604	0.0107921
33493	1	TBXT-KO	chr12	497	5029985	5030485	2.67711	0.904604	0.0553289
89898	1	TBXT-KO	chr2	9629	197802915	197803415	2.67698	0.904604	0.0246503
29535	1	TBXT-KO	chr11	5653	76758972	76759472	2.67653	0.904604	0.0107863
22277	1	TBXT-KO	chr10	6275	110609592	110610092	2.67572	0.981551	0.0390761
35833	1	TBXT-KO	chr12	2837	51212718	51213218	2.67526	0.904604	0.0107751
81300	1	TBXT-KO	chr2	1031	20141176	20141676	2.67499	0.904604	0.0107727
94408	1	TBXT-KO	chr20	1606	30816286	30816786	2.6747	0.904604	0.0435556
43546	1	TBXT-KO	chr13	2632	84605977	84606477	2.67438	0.904604	0.027617
100086	1	TBXT-KO	chr22	703	23509430	23509930	2.67369	0.940212	0.0640792
76654	1	TBXT-KO	chr19	3588	30373513	30374013	2.67312	0.904604	0.0107562
8815	1	TBXT-KO	chr1	8815	114118536	114119036	2.67241	0.904604	0.0453166
69824	1	TBXT-KO	chr18	285	6502085	6502585	2.6723	0.940212	0.0383842
49927	1	TBXT-KO	chr14	5035	104576494	104576994	2.67131	0.904604	0.0354644
142289	1	TBXT-KO	chr7	3856	74141936	74142436	2.67128	0.940212	0.0214438
93587	1	TBXT-KO	chr20	785	11270584	11271084	2.67114	0.940212	0.0326245
123293	1	TBXT-KO	chr5	2732	74537522	74538022	2.6701	0.904604	0.0162891
85483	1	TBXT-KO	chr2	5214	96663829	96664329	2.66987	0.904604	0.0107274
32420	1	TBXT-KO	chr11	8538	127392530	127393030	2.66857	0.904604	0.010716
122075	1	TBXT-KO	chr5	1514	37994651	37995151	2.66831	0.904604	0.0107137
147026	1	TBXT-KO	chr8	69	893691	894191	2.66812	0.904604	0.0196165
35840	1	TBXT-KO	chr12	2844	51246204	51246704	2.66731	0.904604	0.014482
63881	1	TBXT-KO	chr17	2393	29240929	29241429	2.66656	0.904604	0.0941641
3711	1	TBXT-KO	chr1	3711	31222146	31222646	2.66656	0.904604	0.0106983
138613	1	TBXT-KO	chr7	180	1232906	1233406	2.66635	0.904604	0.0285879
46594	1	TBXT-KO	chr14	1702	56899814	56900314	2.66623	0.904604	0.0106954
46793	1	TBXT-KO	chr14	1901	60790135	60790635	2.66568	0.904604	0.0106905
145192	1	TBXT-KO	chr7	6759	131547911	131548411	2.66496	0.904604	0.0270852
41862	1	TBXT-KO	chr13	948	36258770	36259270	2.66491	0.904604	0.0106837
76313	1	TBXT-KO	chr19	3247	19533277	19533777	2.66464	0.904604	0.0106814
108175	1	TBXT-KO	chr3	5076	108300018	108300518	2.66404	0.904604	0.0185068
71139	1	TBXT-KO	chr18	1600	37218101	37218601	2.66368	0.904604	0.0173277
72368	1	TBXT-KO	chr18	2829	61847935	61848435	2.66215	0.956308	0.0441733
45886	1	TBXT-KO	chr14	994	38201334	38201834	2.66162	0.904604	0.0184893
75366	1	TBXT-KO	chr19	2300	13537985	13538485	2.66059	0.904604	0.0106458
124348	1	TBXT-KO	chr5	3787	100900046	100900546	2.66014	0.904604	0.0222691
81575	1	TBXT-KO	chr2	1306	24515770	24516270	2.65998	0.904604	0.0299762
86899	1	TBXT-KO	chr2	6630	125958975	125959475	2.65967	0.904604	0.0180668
98348	1	TBXT-KO	chr21	684	35044034	35044534	2.6578	0.904604	0.0186
64467	1	TBXT-KO	chr17	2979	36812649	36813149	2.65764	0.904604	0.0126853
44014	1	TBXT-KO	chr13	3100	99033772	99034272	2.65697	0.940212	0.0359822
63895	1	TBXT-KO	chr17	2407	29387254	29387754	2.6569	0.904604	0.0106135
58085	1	TBXT-KO	chr16	2606	31537493	31537993	2.65582	0.904604	0.0160194
89929	1	TBXT-KO	chr2	9660	199423724	199424224	2.65567	0.956308	0.0491827
35213	1	TBXT-KO	chr12	2217	42804873	42805373	2.65474	0.904604	0.012655
144471	1	TBXT-KO	chr7	6038	116809629	116810129	2.65456	0.904604	0.047852
57296	1	TBXT-KO	chr16	1817	22047577	22048077	2.65325	0.904604	0.0105816
20673	1	TBXT-KO	chr10	4671	89327807	89328307	2.65304	0.904604	0.0213043
161548	1	TBXT-KO	chrX	482	17719600	17720100	2.6521	0.904604	0.0105716
112186	1	TBXT-KO	chr3	9087	186824669	186825169	2.6517	0.904604	0.024178
78171	1	TBXT-KO	chr19	5105	44512874	44513374	2.65126	0.904604	0.0868524
112516	1	TBXT-KO	chr3	9417	193573288	193573788	2.6499	0.904604	0.0105525
50290	1	TBXT-KO	chr15	152	26720507	26721007	2.64987	0.904604	0.0175179
134051	1	TBXT-KO	chr6	4762	74549712	74550212	2.64983	0.904604	0.0244718
149753	1	TBXT-KO	chr8	2796	55314075	55314575	2.64976	0.904604	0.0105513
104768	1	TBXT-KO	chr3	1669	35147195	35147695	2.64973	0.904604	0.0250577
88693	1	TBXT-KO	chr2	8424	170343271	170343771	2.64939	0.904604	0.0184205
115652	1	TBXT-KO	chr4	2679	55887577	55888077	2.64923	0.904604	0.0105467
299	1	TBXT-KO	chr1	299	2072212	2072712	2.64906	0.904604	0.0555763
151944	1	TBXT-KO	chr8	4987	104895896	104896396	2.64892	0.904604	0.0105439
159487	1	TBXT-KO	chr9	5498	128365482	128365982	2.6469	0.904604	0.0105264
110521	1	TBXT-KO	chr3	7422	149198510	149199010	2.64526	0.904604	0.0253085
137549	1	TBXT-KO	chr6	8260	157667092	157667592	2.64522	0.904604	0.022318
48338	1	TBXT-KO	chr14	3446	83134173	83134673	2.64497	0.904604	0.0105096
68801	1	TBXT-KO	chr17	7313	79100521	79101021	2.6443	0.976689	0.033191
63587	1	TBXT-KO	chr17	2099	21297487	21297987	2.64385	0.904604	0.026173
89909	1	TBXT-KO	chr2	9640	198137753	198138253	2.64364	0.904604	0.035412
55329	1	TBXT-KO	chr15	5191	99995212	99995712	2.64218	0.904604	0.0104855
114157	1	TBXT-KO	chr4	1184	10111484	10111984	2.64217	0.904604	0.0434001
3727	1	TBXT-KO	chr1	3727	31408720	31409220	2.64204	0.904604	0.0538223
118587	1	TBXT-KO	chr4	5614	139658114	139658614	2.64165	0.904604	0.0167986
49286	1	TBXT-KO	chr14	4394	99420649	99421149	2.64082	0.904604	0.0349905
99117	1	TBXT-KO	chr21	1453	44704707	44705207	2.63984	0.904604	0.0404396
56096	1	TBXT-KO	chr16	617	3006473	3006973	2.63977	0.904604	0.0431559
26971	1	TBXT-KO	chr11	3089	48116779	48117279	2.63973	0.904604	0.0503426
89338	1	TBXT-KO	chr2	9069	181070044	181070544	2.638	0.904604	0.0104494
8041	1	TBXT-KO	chr1	8041	98552512	98553012	2.63768	0.970138	0.0274854
135528	1	TBXT-KO	chr6	6239	111711451	111711951	2.63764	0.904604	0.0250636
97038	1	TBXT-KO	chr20	4236	59744042	59744542	2.63757	0.904604	0.0288838
21142	1	TBXT-KO	chr10	5140	96844585	96845085	2.63748	0.904604	0.0161617
82622	1	TBXT-KO	chr2	2353	41521135	41521635	2.63616	0.904604	0.0104335
6233	1	TBXT-KO	chr1	6233	58006540	58007040	2.63563	0.904604	0.0468714
157710	1	TBXT-KO	chr9	3721	102135695	102136195	2.63558	0.904604	0.0269478
118377	1	TBXT-KO	chr4	5404	133593788	133594288	2.63517	0.904604	0.0104249
89376	1	TBXT-KO	chr2	9107	181903987	181904487	2.63504	0.904604	0.0214289
70303	1	TBXT-KO	chr18	764	13135929	13136429	2.63445	0.904604	0.017407
72641	1	TBXT-KO	chr18	3102	69706009	69706509	2.63346	0.904604	0.0561289
122759	1	TBXT-KO	chr5	2198	61277079	61277579	2.63334	0.904604	0.0259468
132140	1	TBXT-KO	chr6	2851	34589548	34590048	2.63266	0.904604	0.0182182
163855	1	TBXT-KO	chrX	2789	120549436	120549936	2.63114	0.904604	0.0103903
135107	1	TBXT-KO	chr6	5818	105952687	105953187	2.63087	0.904604	0.010388
87799	1	TBXT-KO	chr2	7530	148297802	148298302	2.6301	0.904604	0.0212699
154282	1	TBXT-KO	chr9	293	5397483	5397983	2.63005	0.904604	0.0268191
98368	1	TBXT-KO	chr21	704	35525803	35526303	2.62995	0.904604	0.019913
36601	1	TBXT-KO	chr12	3605	56966221	56966721	2.62863	0.904604	0.0103687
57588	1	TBXT-KO	chr16	2109	27605437	27605937	2.62858	0.904604	0.0491891
18104	1	TBXT-KO	chr10	2102	43302274	43302774	2.62761	0.904604	0.0362437
119430	1	TBXT-KO	chr4	6457	158367968	158368468	2.62753	0.904604	0.0103593
91580	1	TBXT-KO	chr2	11311	228869546	228870046	2.62744	0.904604	0.0103586
69720	1	TBXT-KO	chr18	181	4207223	4207723	2.6267	0.904604	0.0103522
155843	1	TBXT-KO	chr9	1854	69231883	69232383	2.62651	0.904604	0.0103506
147558	1	TBXT-KO	chr8	601	11884322	11884822	2.62647	0.904604	0.0103502
92579	1	TBXT-KO	chr2	12310	240385480	240385980	2.62635	0.904604	0.0143746
85111	1	TBXT-KO	chr2	4842	85356154	85356654	2.62632	0.904604	0.010349
45109	1	TBXT-KO	chr14	217	22333918	22334418	2.62627	0.904604	0.0166306
125311	1	TBXT-KO	chr5	4750	126734277	126734777	2.62623	0.904604	0.0139785
71947	1	TBXT-KO	chr18	2408	53909583	53910083	2.62594	0.904604	0.0103458
114928	1	TBXT-KO	chr4	1955	37381210	37381710	2.62591	0.904604	0.0103455
151148	1	TBXT-KO	chr8	4191	90370863	90371363	2.62577	0.904604	0.0103443
49630	1	TBXT-KO	chr14	4738	102215763	102216263	2.62564	0.904604	0.0103432
139312	1	TBXT-KO	chr7	879	7834766	7835266	2.62548	0.904604	0.0103418
70699	1	TBXT-KO	chr18	1160	26526085	26526585	2.6238	0.904604	0.0169083
34124	1	TBXT-KO	chr12	1128	12665111	12665611	2.62348	0.904604	0.0431971
100230	1	TBXT-KO	chr22	847	24688211	24688711	2.62184	0.904604	0.0103107
121168	1	TBXT-KO	chr5	607	9948392	9948892	2.62151	0.904604	0.0103078
135858	1	TBXT-KO	chr6	6569	119547076	119547576	2.6199	0.904604	0.0102942
65256	1	TBXT-KO	chr17	3768	42683512	42684012	2.61972	0.904604	0.0227783
82286	1	TBXT-KO	chr2	2017	35436823	35437323	2.61942	0.904604	0.01029
93348	1	TBXT-KO	chr20	546	5270608	5271108	2.6189	0.904604	0.0102856
3718	1	TBXT-KO	chr1	3718	31366758	31367258	2.61757	0.904604	0.0102743
147588	1	TBXT-KO	chr8	631	12866781	12867281	2.61745	0.904604	0.021509
108291	1	TBXT-KO	chr3	5192	112072327	112072827	2.61739	0.904604	0.0102728
124342	1	TBXT-KO	chr5	3781	100772464	100772964	2.61727	0.904604	0.0102718
131172	1	TBXT-KO	chr6	1883	27871161	27871661	2.61694	0.904604	0.0162298
161546	1	TBXT-KO	chrX	480	17656510	17657010	2.61657	0.904604	0.0176641
118301	1	TBXT-KO	chr4	5328	129322944	129323444	2.61611	0.904604	0.0102619
44016	1	TBXT-KO	chr13	3102	99050837	99051337	2.61583	0.904604	0.0102595
29736	1	TBXT-KO	chr11	5854	79139836	79140336	2.61545	0.904604	0.0170373
115856	1	TBXT-KO	chr4	2883	63556316	63556816	2.61528	0.970138	0.019582
97495	1	TBXT-KO	chr20	4693	63529353	63529853	2.61485	0.904604	0.0142027
78691	1	TBXT-KO	chr19	5625	47263121	47263621	2.61432	0.904604	0.0102467
137022	1	TBXT-KO	chr6	7733	147530476	147530976	2.61369	0.904604	0.0348533
118970	1	TBXT-KO	chr4	5997	148385816	148386316	2.61357	0.904604	0.0102403
148868	1	TBXT-KO	chr8	1911	34438701	34439201	2.61262	0.904604	0.0166169
73258	1	TBXT-KO	chr19	192	993847	994347	2.61177	0.904604	0.0327046
17435	1	TBXT-KO	chr10	1433	27257215	27257715	2.61144	0.904604	0.0143109
46630	1	TBXT-KO	chr14	1738	58060938	58061438	2.61077	0.904604	0.0176501
142916	1	TBXT-KO	chr7	4483	90149386	90149886	2.61029	0.904604	0.0102126
2938	1	TBXT-KO	chr1	2938	25566756	25567256	2.60976	0.904604	0.0153782
16138	1	TBXT-KO	chr10	136	1774831	1775331	2.60945	0.904604	0.0102054
162725	1	TBXT-KO	chrX	1659	68672493	68672993	2.60923	0.904604	0.0315595
87789	1	TBXT-KO	chr2	7520	147989771	147990271	2.60899	0.904604	0.0316832
98504	1	TBXT-KO	chr21	840	37207602	37208102	2.60823	0.904604	0.0214694
154389	1	TBXT-KO	chr9	400	7147728	7148228	2.60795	0.904604	0.0101927
41118	1	TBXT-KO	chr13	204	23401065	23401565	2.60696	0.904604	0.0391319
128005	1	TBXT-KO	chr5	7444	168311101	168311601	2.60691	0.904604	0.0468075
98157	1	TBXT-KO	chr21	493	32710346	32710846	2.6059	0.904604	0.0406375
138478	1	TBXT-KO	chr7	45	351754	352254	2.60431	0.904604	0.0101621
90261	1	TBXT-KO	chr2	9992	204282461	204282961	2.60422	0.904604	0.0101613
88897	1	TBXT-KO	chr2	8628	172791900	172792400	2.60417	0.904604	0.0101609
83545	1	TBXT-KO	chr2	3276	56232833	56233333	2.60347	0.904604	0.010155
107832	1	TBXT-KO	chr3	4733	97658599	97659099	2.60317	0.904604	0.0246603
29315	1	TBXT-KO	chr11	5433	74949780	74950280	2.60283	0.904604	0.0406127
28351	1	TBXT-KO	chr11	4469	66914858	66915358	2.60217	0.904604	0.0582239
100449	1	TBXT-KO	chr22	1066	27086703	27087203	2.60193	0.904604	0.010142
19770	1	TBXT-KO	chr10	3768	75018561	75019061	2.60134	0.904604	0.010137
34721	1	TBXT-KO	chr12	1725	26780634	26781134	2.60125	0.904604	0.0101362
34558	1	TBXT-KO	chr12	1562	23221014	23221514	2.60101	0.956308	0.0404638
13242	1	TBXT-KO	chr1	13242	205435837	205436337	2.60081	0.904604	0.0218039
56014	1	TBXT-KO	chr16	535	2586081	2586581	2.60076	0.904604	0.0360991
130138	1	TBXT-KO	chr6	849	12044930	12045430	2.60036	0.904604	0.013203
134640	1	TBXT-KO	chr6	5351	90495212	90495712	2.5996	0.904604	0.0175468
136459	1	TBXT-KO	chr6	7170	135652359	135652859	2.59833	0.970138	0.0259583
54489	1	TBXT-KO	chr15	4351	87215066	87215566	2.59784	0.904604	0.0101076
99681	1	TBXT-KO	chr22	298	19879871	19880371	2.59683	0.904604	0.0163475
6229	1	TBXT-KO	chr1	6229	57874292	57874792	2.59579	0.904604	0.0100904
71263	1	TBXT-KO	chr18	1724	42401223	42401723	2.59548	0.904604	0.0183792
41779	1	TBXT-KO	chr13	865	33379527	33380027	2.59492	0.904604	0.0146583
136147	1	TBXT-KO	chr6	6858	128047932	128048432	2.59465	0.904604	0.0234726
158652	1	TBXT-KO	chr9	4663	121281417	121281917	2.59465	0.904604	0.0100808
116104	1	TBXT-KO	chr4	3131	73653612	73654112	2.59367	0.904604	0.0498098
109735	1	TBXT-KO	chr3	6636	133901058	133901558	2.59298	0.904604	0.0338144
130628	1	TBXT-KO	chr6	1339	20550352	20550852	2.59231	0.956308	0.0368519
86177	1	TBXT-KO	chr2	5908	109402050	109402550	2.59213	0.904604	0.0100598
19503	1	TBXT-KO	chr10	3501	71648139	71648639	2.59147	0.904604	0.024585
90650	1	TBXT-KO	chr2	10381	212812104	212812604	2.59063	0.904604	0.0511337
28491	1	TBXT-KO	chr11	4609	67620641	67621141	2.5904	0.904604	0.0613813
135131	1	TBXT-KO	chr6	5842	106145632	106146132	2.59039	0.904604	0.0236816
66491	1	TBXT-KO	chr17	5003	53061433	53061933	2.59018	0.904604	0.0100435
47206	1	TBXT-KO	chr14	2314	67447724	67448224	2.58921	0.940212	0.0280934
53890	1	TBXT-KO	chr15	3752	77763512	77764012	2.58917	0.904604	0.0649551
40644	1	TBXT-KO	chr12	7648	130764533	130765033	2.58713	0.935508	0.0502432
70168	1	TBXT-KO	chr18	629	11783790	11784290	2.58681	0.904604	0.0100153
104595	1	TBXT-KO	chr3	1496	32224060	32224560	2.58671	0.904604	0.0582129
45517	1	TBXT-KO	chr14	625	30195824	30196324	2.58466	0.904604	0.0210579
112865	1	TBXT-KO	chr3	9766	196866538	196867038	2.58442	0.904604	0.00999546
123836	1	TBXT-KO	chr5	3275	84599876	84600376	2.58388	0.904604	0.0212
99722	1	TBXT-KO	chr22	339	20109221	20109721	2.5837	0.904604	0.00998953
105515	1	TBXT-KO	chr3	2416	46587191	46587691	2.58324	0.904604	0.00998567
87544	1	TBXT-KO	chr2	7275	138271551	138272051	2.58235	0.904604	0.0273909
100866	1	TBXT-KO	chr22	1483	30866721	30867221	2.58188	0.904604	0.0182723
86028	1	TBXT-KO	chr2	5759	105809653	105810153	2.58169	0.904604	0.0579566
104663	1	TBXT-KO	chr3	1564	32841226	32841726	2.58113	0.904604	0.0255485
98880	1	TBXT-KO	chr21	1216	42545998	42546498	2.5806	0.904604	0.0463249
154272	1	TBXT-KO	chr9	283	4985790	4986290	2.58007	0.904604	0.0267581
151928	1	TBXT-KO	chr8	4971	104440183	104440683	2.57961	0.904604	0.00995556
45022	1	TBXT-KO	chr14	130	21170277	21170777	2.57923	0.904604	0.0333181
69484	1	TBXT-KO	chr17	7996	82820385	82820885	2.57923	0.904604	0.00995237
163492	1	TBXT-KO	chrX	2426	107429078	107429578	2.57846	0.904604	0.0118803
153020	1	TBXT-KO	chr8	6063	132499327	132499827	2.57844	0.904604	0.0150995
162938	1	TBXT-KO	chrX	1872	72202744	72203244	2.57817	0.904604	0.0229685
82815	1	TBXT-KO	chr2	2546	43215544	43216044	2.57811	0.904604	0.0173641
135118	1	TBXT-KO	chr6	5829	106014849	106015349	2.57809	0.904604	0.0290735
18984	1	TBXT-KO	chr10	2982	63698841	63699341	2.57759	0.904604	0.00993885
81332	1	TBXT-KO	chr2	1063	20291954	20292454	2.57748	0.904604	0.0257569
155070	1	TBXT-KO	chr9	1081	27665135	27665635	2.57701	0.904604	0.00993402
103351	1	TBXT-KO	chr3	252	9715730	9716230	2.57668	0.904604	0.00993128
17842	1	TBXT-KO	chr10	1840	34008653	34009153	2.57615	0.904604	0.00992696
141405	1	TBXT-KO	chr7	2972	47654621	47655121	2.57449	0.904604	0.014116
7611	1	TBXT-KO	chr1	7611	90434387	90434887	2.57424	0.904604	0.0150063
139936	1	TBXT-KO	chr7	1503	23956835	23957335	2.57419	0.904604	0.0173864
122125	1	TBXT-KO	chr5	1564	38921110	38921610	2.57418	0.904604	0.0382599
25077	1	TBXT-KO	chr11	1195	12053119	12053619	2.57412	0.904604	0.0490633
46623	1	TBXT-KO	chr14	1731	57754837	57755337	2.57364	0.904604	0.0197717
67061	1	TBXT-KO	chr17	5573	61805923	61806423	2.57332	0.904604	0.00990353
80270	1	TBXT-KO	chr2	1	10461	10961	2.57261	0.904604	0.0427419
22831	1	TBXT-KO	chr10	6829	119241478	119241978	2.57215	0.904604	0.00989387
96259	1	TBXT-KO	chr20	3457	49980667	49981167	2.57157	0.904604	0.00988913
25953	1	TBXT-KO	chr11	2071	30560559	30561059	2.57104	0.904604	0.00988472
127950	1	TBXT-KO	chr5	7389	167466916	167467416	2.57072	0.904604	0.00988213
85391	1	TBXT-KO	chr2	5122	95373423	95373923	2.57007	0.904604	0.00987678
136360	1	TBXT-KO	chr6	7071	133707223	133707723	2.56972	0.904604	0.00987386
39185	1	TBXT-KO	chr12	6189	111434556	111435056	2.56966	0.904604	0.00987338
153945	1	TBXT-KO	chr8	6988	144700306	144700806	2.56965	0.904604	0.0258085
15402	1	TBXT-KO	chr1	15402	235599483	235599983	2.56875	0.904604	0.0362508
155532	1	TBXT-KO	chr9	1543	36264575	36265075	2.5686	0.904604	0.0269678
130278	1	TBXT-KO	chr6	989	14243567	14244067	2.56837	0.904604	0.00986278
34767	1	TBXT-KO	chr12	1771	27592389	27592889	2.56835	0.904604	0.00986259
124733	1	TBXT-KO	chr5	4172	112923330	112923830	2.56833	0.904604	0.031837
134436	1	TBXT-KO	chr6	5147	87202974	87203474	2.5673	0.904604	0.00985402
93993	1	TBXT-KO	chr20	1191	20102733	20103233	2.56709	0.904604	0.0098523
71288	1	TBXT-KO	chr18	1749	43627813	43628313	2.56678	0.904604	0.00984969
134863	1	TBXT-KO	chr6	5574	98636903	98637403	2.56582	0.904604	0.0217932
71496	1	TBXT-KO	chr18	1957	47084012	47084512	2.56544	0.904604	0.0597105
156967	1	TBXT-KO	chr9	2978	92379053	92379553	2.56531	0.904604	0.016522
147628	1	TBXT-KO	chr8	671	13297196	13297696	2.56498	0.904604	0.00983494
156282	1	TBXT-KO	chr9	2293	80138912	80139412	2.56435	0.904604	0.00982977
111550	1	TBXT-KO	chr3	8451	176663805	176664305	2.56431	0.904604	0.0341381
148984	1	TBXT-KO	chr8	2027	37973169	37973669	2.56393	0.904604	0.0181844
156867	1	TBXT-KO	chr9	2878	91078890	91079390	2.56349	0.904604	0.0174885
41287	1	TBXT-KO	chr13	373	25652711	25653211	2.56342	0.904604	0.0178746
84021	1	TBXT-KO	chr2	3752	65300903	65301403	2.5634	0.904604	0.0133262
62224	1	TBXT-KO	chr17	736	5933029	5933529	2.56282	0.904604	0.0169602
164364	1	TBXT-KO	chrX	3298	148562851	148563351	2.56236	0.904604	0.0353606
117483	1	TBXT-KO	chr4	4510	107823807	107824307	2.56221	0.904604	0.00981221
137467	1	TBXT-KO	chr6	8178	156883523	156884023	2.56082	0.904604	0.040474
1507	1	TBXT-KO	chr1	1507	14404733	14405233	2.55979	0.956308	0.0177876
66493	1	TBXT-KO	chr17	5005	53525262	53525762	2.55967	0.904604	0.0243379
150287	1	TBXT-KO	chr8	3330	66940943	66941443	2.55927	0.956308	0.0187676
96351	1	TBXT-KO	chr20	3549	50400339	50400839	2.55871	0.940212	0.0209389
120891	1	TBXT-KO	chr5	330	3118380	3118880	2.5583	0.904604	0.0834134
50281	1	TBXT-KO	chr15	143	26633432	26633932	2.55801	0.904604	0.00977793
5137	1	TBXT-KO	chr1	5137	44249100	44249600	2.558	0.904604	0.00977781
34390	1	TBXT-KO	chr12	1394	17949557	17950057	2.55768	0.940212	0.0330205
72259	1	TBXT-KO	chr18	2720	59246767	59247267	2.55707	0.904604	0.00977024
46821	1	TBXT-KO	chr14	1929	61286140	61286640	2.55619	0.904604	0.0241204
57030	1	TBXT-KO	chr16	1551	16780655	16781155	2.55585	0.904604	0.0257607
103095	1	TBXT-KO	chr22	3712	50729272	50729772	2.55525	0.904604	0.022392
143331	1	TBXT-KO	chr7	4898	98826425	98826925	2.55483	0.904604	0.0315812
75719	1	TBXT-KO	chr19	2653	16514559	16515059	2.55481	0.904604	0.0570018
120720	1	TBXT-KO	chr5	159	1110425	1110925	2.55388	0.904604	0.00974424
16868	1	TBXT-KO	chr10	866	15341994	15342494	2.55244	0.904604	0.00973249
136323	1	TBXT-KO	chr6	7034	132674918	132675418	2.55152	0.904604	0.0203236
119656	1	TBXT-KO	chr4	6683	166421730	166422230	2.55138	0.904604	0.00972392
76334	1	TBXT-KO	chr19	3268	19619588	19620088	2.5512	0.904604	0.0192068
127906	1	TBXT-KO	chr5	7345	164680173	164680673	2.55063	0.904604	0.00971778
160531	1	TBXT-KO	chr9	6542	135678605	135679105	2.55061	0.904604	0.0281538
121406	1	TBXT-KO	chr5	845	14946747	14947247	2.54911	0.904604	0.0524255
73349	1	TBXT-KO	chr19	283	1226635	1227135	2.54865	0.904604	0.013163
128066	1	TBXT-KO	chr5	7505	169020064	169020564	2.54742	0.904604	0.0197332
64121	1	TBXT-KO	chr17	2633	32120221	32120721	2.54719	0.904604	0.00968988
120109	1	TBXT-KO	chr4	7136	181475701	181476201	2.54715	0.904604	0.0096896
138842	1	TBXT-KO	chr7	409	2661915	2662415	2.54714	0.904604	0.0295038
131638	1	TBXT-KO	chr6	2349	31548121	31548621	2.54671	0.904604	0.00968603
6677	1	TBXT-KO	chr1	6677	65129092	65129592	2.54667	0.904604	0.00968564
122532	1	TBXT-KO	chr5	1971	55484507	55485007	2.54576	0.904604	0.00967832
17010	1	TBXT-KO	chr10	1008	18582206	18582706	2.54539	0.904604	0.0229163
54246	1	TBXT-KO	chr15	4108	82159873	82160373	2.54532	0.904604	0.0241072
8258	1	TBXT-KO	chr1	8258	107855633	107856133	2.54493	0.956308	0.0126553
51795	1	TBXT-KO	chr15	1657	53255993	53256493	2.54471	0.904604	0.0139727
87747	1	TBXT-KO	chr2	7478	146406035	146406535	2.54426	0.904604	0.0259935
122304	1	TBXT-KO	chr5	1743	44257285	44257785	2.544	0.956308	0.0366978
133347	1	TBXT-KO	chr6	4058	46955532	46956032	2.54366	0.904604	0.00966135
81777	1	TBXT-KO	chr2	1508	26562227	26562727	2.54346	0.904604	0.0134168
162852	1	TBXT-KO	chrX	1786	70755860	70756360	2.54321	0.940212	0.0431043
128098	1	TBXT-KO	chr5	7537	169584606	169585106	2.54307	0.904604	0.0192735
75016	1	TBXT-KO	chr19	1950	11265583	11266083	2.54263	0.904604	0.0192974
60777	1	TBXT-KO	chr16	5298	85435214	85435714	2.54183	0.904604	0.0166965
120702	1	TBXT-KO	chr5	141	990079	990579	2.54012	0.904604	0.0252334
145669	1	TBXT-KO	chr7	7236	139683199	139683699	2.53982	0.904604	0.0224237
117474	1	TBXT-KO	chr4	4501	107564377	107564877	2.53789	0.904604	0.0156098
138360	1	TBXT-KO	chr6	9071	169962489	169962989	2.53788	0.904604	0.0139774
142320	1	TBXT-KO	chr7	3887	74308031	74308531	2.53754	0.904604	0.00961193
35725	1	TBXT-KO	chr12	2729	49904065	49904565	2.53742	0.904604	0.0255741
78542	1	TBXT-KO	chr19	5476	46493855	46494355	2.53652	0.904604	0.0130976
120738	1	TBXT-KO	chr5	177	1226486	1226986	2.53637	0.904604	0.0378937
90131	1	TBXT-KO	chr2	9862	202019981	202020481	2.53568	0.904604	0.00959698
101107	1	TBXT-KO	chr22	1724	33987046	33987546	2.53534	0.904604	0.0203698
52564	1	TBXT-KO	chr15	2426	65281142	65281642	2.53505	0.904604	0.0279436
163249	1	TBXT-KO	chrX	2183	99241988	99242488	2.53483	0.904604	0.0481599
154521	1	TBXT-KO	chr9	532	14026948	14027448	2.53475	0.904604	0.00958956
105877	1	TBXT-KO	chr3	2778	49841068	49841568	2.53418	0.904604	0.0165614
80480	1	TBXT-KO	chr2	211	3356880	3357380	2.53375	0.904604	0.0156408
83504	1	TBXT-KO	chr2	3235	55482182	55482682	2.53263	0.904604	0.0249837
31939	1	TBXT-KO	chr11	8057	121481790	121482290	2.53181	0.904604	0.0421445
140150	1	TBXT-KO	chr7	1717	27173772	27174272	2.53159	0.904604	0.020784
13994	1	TBXT-KO	chr1	13994	215269891	215270391	2.53147	0.904604	0.0221889
159741	1	TBXT-KO	chr9	5752	129669274	129669774	2.53098	0.904604	0.00955927
142477	1	TBXT-KO	chr7	4044	76216599	76217099	2.53078	0.904604	0.0185409
148772	1	TBXT-KO	chr8	1815	30767229	30767729	2.52997	0.904604	0.0188592
95523	1	TBXT-KO	chr20	2721	43318886	43319386	2.52995	0.904604	0.0412118
36899	1	TBXT-KO	chr12	3903	62656473	62656973	2.52993	0.904604	0.00955084
110245	1	TBXT-KO	chr3	7146	141680945	141681445	2.52947	0.904604	0.00954716
64810	1	TBXT-KO	chr17	3322	39626622	39627122	2.52916	0.904604	0.0172041
35167	1	TBXT-KO	chr12	2171	42000795	42001295	2.52871	0.904604	0.00954112
99391	1	TBXT-KO	chr22	8	17106329	17106829	2.52855	0.904604	0.0334826
122841	1	TBXT-KO	chr5	2280	63154402	63154902	2.52799	0.904604	0.00953536
84287	1	TBXT-KO	chr2	4018	69969923	69970423	2.52669	0.904604	0.00952494
159937	1	TBXT-KO	chr9	5948	131094665	131095165	2.52666	0.904604	0.0699576
35505	1	TBXT-KO	chr12	2509	48279595	48280095	2.5252	0.904604	0.0310014
69383	1	TBXT-KO	chr17	7895	82213966	82214466	2.52493	0.904604	0.0165425
18302	1	TBXT-KO	chr10	2300	46398297	46398797	2.52434	0.904604	0.0178403
10718	1	TBXT-KO	chr1	10718	160619748	160620248	2.52267	0.904604	0.00949292
4274	1	TBXT-KO	chr1	4274	36282022	36282522	2.52141	0.904604	0.0153973
45518	1	TBXT-KO	chr14	626	30214410	30214910	2.52102	0.904604	0.0360402
68231	1	TBXT-KO	chr17	6743	75765989	75766489	2.5206	0.904604	0.0318887
77957	1	TBXT-KO	chr19	4891	42199752	42200252	2.51928	0.904604	0.0130212
58066	1	TBXT-KO	chr16	2587	31467101	31467601	2.51919	0.904604	0.0253694
14442	1	TBXT-KO	chr1	14442	224480097	224480597	2.51824	0.904604	0.00945767
114622	1	TBXT-KO	chr4	1649	24867831	24868331	2.51822	0.904604	0.0123281
137327	1	TBXT-KO	chr6	8038	153442644	153443144	2.51802	0.904604	0.00945589
97356	1	TBXT-KO	chr20	4554	62898840	62899340	2.51762	0.904604	0.0182541
42710	1	TBXT-KO	chr13	1796	51795388	51795888	2.51686	0.904604	0.0219186
35195	1	TBXT-KO	chr12	2199	42485844	42486344	2.51617	0.904604	0.00944119
85707	1	TBXT-KO	chr2	5438	99960578	99961078	2.51572	0.904604	0.00943767
15522	1	TBXT-KO	chr1	15522	237470836	237471336	2.51568	0.976689	0.035197
39744	1	TBXT-KO	chr12	6748	118073683	118074183	2.51534	0.904604	0.00943469
72988	1	TBXT-KO	chr18	3449	79411780	79412280	2.51534	0.904604	0.0144788
106820	1	TBXT-KO	chr3	3721	61902707	61903207	2.51534	0.904604	0.0169818
117413	1	TBXT-KO	chr4	4440	105632573	105633073	2.51532	0.904604	0.0278176
73197	1	TBXT-KO	chr19	131	804866	805366	2.51481	0.904604	0.0166141
86898	1	TBXT-KO	chr2	6629	125745465	125745965	2.51467	0.904604	0.0317993
12597	1	TBXT-KO	chr1	12597	201062411	201062911	2.51448	0.904604	0.0220974
72685	1	TBXT-KO	chr18	3146	71398478	71398978	2.51296	0.904604	0.032517
114364	1	TBXT-KO	chr4	1391	16776748	16777248	2.51266	0.904604	0.00941339
85007	1	TBXT-KO	chr2	4738	84221021	84221521	2.51265	0.904604	0.00941337
110308	1	TBXT-KO	chr3	7209	142844291	142844791	2.51241	0.904604	0.0203073
10680	1	TBXT-KO	chr1	10680	160261051	160261551	2.51233	0.904604	0.0453032
22656	1	TBXT-KO	chr10	6654	116737469	116737969	2.51175	0.904604	0.0161178
162988	1	TBXT-KO	chrX	1922	74290432	74290932	2.51169	0.904604	0.0581778
24369	1	TBXT-KO	chr11	487	3051491	3051991	2.51167	0.904604	0.0144342
17694	1	TBXT-KO	chr10	1692	30826540	30827040	2.51146	0.904604	0.0174936
130283	1	TBXT-KO	chr6	994	14291983	14292483	2.51105	0.904604	0.0197212
152164	1	TBXT-KO	chr8	5207	112463201	112463701	2.50848	0.904604	0.0233654
145016	1	TBXT-KO	chr7	6583	129298203	129298703	2.50824	0.904604	0.0129936
82614	1	TBXT-KO	chr2	2345	41326758	41327258	2.50708	0.904604	0.0093694
97531	1	TBXT-KO	chr20	4729	63692522	63693022	2.5061	0.904604	0.0293672
54475	1	TBXT-KO	chr15	4337	86558238	86558738	2.50513	0.904604	0.00935398
12811	1	TBXT-KO	chr1	12811	202359464	202359964	2.50496	0.904604	0.0272162
92925	1	TBXT-KO	chr20	123	986842	987342	2.50484	0.904604	0.0283567
38338	1	TBXT-KO	chr12	5342	99259574	99260074	2.50256	0.904604	0.0272716
96191	1	TBXT-KO	chr20	3389	49505430	49505930	2.50236	0.904604	0.020366
147792	1	TBXT-KO	chr8	835	18943415	18943915	2.50163	0.904604	0.00932652
105288	1	TBXT-KO	chr3	2189	43583410	43583910	2.50118	0.904604	0.0173018
117395	1	TBXT-KO	chr4	4422	105061093	105061593	2.50015	0.904604	0.0809349
116600	1	TBXT-KO	chr4	3627	83115565	83116065	2.50004	0.904604	0.00931403
19284	1	TBXT-KO	chr10	3282	70144811	70145311	2.49993	0.904604	0.0198382
133899	1	TBXT-KO	chr6	4610	70375865	70376365	2.49968	0.904604	0.0135361
141506	1	TBXT-KO	chr7	3073	50142270	50142770	2.49933	0.904604	0.0247472
40360	1	TBXT-KO	chr12	7364	123905244	123905744	2.49915	0.956308	0.0527704
124719	1	TBXT-KO	chr5	4158	112718253	112718753	2.49884	0.904604	0.0152103
63158	1	TBXT-KO	chr17	1670	17098275	17098775	2.49854	0.904604	0.0176559
62246	1	TBXT-KO	chr17	758	6328261	6328761	2.49759	0.904604	0.00929479
72899	1	TBXT-KO	chr18	3360	77058746	77059246	2.49748	0.904604	0.0120952
115293	1	TBXT-KO	chr4	2320	43131938	43132438	2.49747	0.904604	0.0379893
45495	1	TBXT-KO	chr14	603	29431249	29431749	2.49738	0.904604	0.00929316
42352	1	TBXT-KO	chr13	1438	45544466	45544966	2.49671	0.904604	0.0172613
23908	1	TBXT-KO	chr11	26	309933	310433	2.49602	0.904604	0.0134131
20994	1	TBXT-KO	chr10	4992	94444228	94444728	2.49503	0.904604	0.0515631
89686	1	TBXT-KO	chr2	9417	191488099	191488599	2.49493	0.904604	0.0497759
127382	1	TBXT-KO	chr5	6821	154239149	154239649	2.49455	0.904604	0.00927103
16491	1	TBXT-KO	chr10	489	8063381	8063881	2.49448	0.904604	0.0217378
112886	1	TBXT-KO	chr3	9787	197022105	197022605	2.4941	0.904604	0.0257437
61128	1	TBXT-KO	chr16	5649	87988558	87989058	2.49394	0.904604	0.015232
89926	1	TBXT-KO	chr2	9657	199315260	199315760	2.49295	0.904604	0.0639176
42039	1	TBXT-KO	chr13	1125	40086934	40087434	2.49198	0.904604	0.00925097
122239	1	TBXT-KO	chr5	1678	43009944	43010444	2.49189	0.904604	0.026242
71901	1	TBXT-KO	chr18	2362	51573835	51574335	2.49122	0.904604	0.00924504
34634	1	TBXT-KO	chr12	1638	25169143	25169643	2.49107	0.904604	0.00924386
150654	1	TBXT-KO	chr8	3697	74171328	74171828	2.49021	0.904604	0.0121178
77510	1	TBXT-KO	chr19	4444	39201734	39202234	2.48982	0.904604	0.031581
130312	1	TBXT-KO	chr6	1023	14824888	14825388	2.48944	0.904604	0.0865764
109893	1	TBXT-KO	chr3	6794	136163553	136164053	2.48937	0.904604	0.0205719
159448	1	TBXT-KO	chr9	5459	128185935	128186435	2.48922	0.904604	0.00922947
131860	1	TBXT-KO	chr6	2571	33143320	33143820	2.48918	0.904604	0.00922918
98327	1	TBXT-KO	chr21	663	34835376	34835876	2.48915	0.904604	0.00922893
65363	1	TBXT-KO	chr17	3875	43593680	43594180	2.4891	0.904604	0.0278641
59825	1	TBXT-KO	chr16	4346	70808348	70808848	2.4891	0.904604	0.0166108
23058	1	TBXT-KO	chr10	7056	122246747	122247247	2.48862	0.976689	0.0375928
39684	1	TBXT-KO	chr12	6688	117118790	117119290	2.48806	0.904604	0.025483
115140	1	TBXT-KO	chr4	2167	40630929	40631429	2.48727	0.904604	0.0251351
125162	1	TBXT-KO	chr5	4601	123371536	123372036	2.48699	0.904604	0.0462486
152106	1	TBXT-KO	chr8	5149	109666108	109666608	2.48619	0.904604	0.0218752
146849	1	TBXT-KO	chr7	8416	158016436	158016936	2.48618	0.904604	0.00920581
120255	1	TBXT-KO	chr4	7282	183838942	183839442	2.48558	0.904604	0.0138517
120159	1	TBXT-KO	chr4	7186	182688038	182688538	2.48521	0.970138	0.0284917
155083	1	TBXT-KO	chr9	1094	28298896	28299396	2.48494	0.904604	0.00919621
115621	1	TBXT-KO	chr4	2648	55312441	55312941	2.48381	0.904604	0.0253394
164304	1	TBXT-KO	chrX	3238	139204212	139204712	2.48349	0.904604	0.0468749
71527	1	TBXT-KO	chr18	1988	47561207	47561707	2.48348	0.904604	0.0138272
117239	1	TBXT-KO	chr4	4266	100682745	100683245	2.4831	0.904604	0.0177408
110851	1	TBXT-KO	chr3	7752	155690489	155690989	2.48238	0.976689	0.0377594
77058	1	TBXT-KO	chr19	3992	35604977	35605477	2.48225	0.904604	0.0404244
9770	1	TBXT-KO	chr1	9770	152038372	152038872	2.48194	0.904604	0.0469295
2760	1	TBXT-KO	chr1	2760	24115021	24115521	2.48135	0.904604	0.0091684
145173	1	TBXT-KO	chr7	6740	131250275	131250775	2.4811	0.904604	0.0151412
59530	1	TBXT-KO	chr16	4051	68009057	68009557	2.48084	0.904604	0.0158324
888	1	TBXT-KO	chr1	888	8083984	8084484	2.4807	0.904604	0.00916334
69762	1	TBXT-KO	chr18	223	5538533	5539033	2.4804	0.904604	0.00916106
118222	1	TBXT-KO	chr4	5249	127852580	127853080	2.48013	0.904604	0.0347998
104689	1	TBXT-KO	chr3	1590	33030659	33031159	2.47849	0.956308	0.031067
70691	1	TBXT-KO	chr18	1152	26429518	26430018	2.47797	0.904604	0.00914226
6875	1	TBXT-KO	chr1	6875	68377202	68377702	2.47765	0.904604	0.00913981
110131	1	TBXT-KO	chr3	7032	140140222	140140722	2.4775	0.904604	0.0127938
31336	1	TBXT-KO	chr11	7454	117078214	117078714	2.47701	0.904604	0.0189358
92965	1	TBXT-KO	chr20	163	1427526	1428026	2.47678	0.904604	0.0467986
123886	1	TBXT-KO	chr5	3325	87755292	87755792	2.47665	0.904604	0.0270411
118593	1	TBXT-KO	chr4	5620	139670626	139671126	2.4762	0.904604	0.0163926
38609	1	TBXT-KO	chr12	5613	104671609	104672109	2.4762	0.904604	0.0152702
45565	1	TBXT-KO	chr14	673	31265864	31266364	2.47608	0.904604	0.0909243
80260	1	TBXT-KO	chr19	7194	58479212	58479712	2.47601	0.904604	0.0091271
24118	1	TBXT-KO	chr11	236	1029668	1030168	2.47595	0.904604	0.0282946
117988	1	TBXT-KO	chr4	5015	121022229	121022729	2.47549	0.904604	0.0567567
57511	1	TBXT-KO	chr16	2032	25855061	25855561	2.47542	0.904604	0.00912262
85300	1	TBXT-KO	chr2	5031	88454728	88455228	2.47461	0.904604	0.11033
89316	1	TBXT-KO	chr2	9047	180077246	180077746	2.4733	0.904604	0.0343715
119755	1	TBXT-KO	chr4	6782	169268727	169269227	2.47314	0.904604	0.0213565
37564	1	TBXT-KO	chr12	4568	77216095	77216595	2.4728	0.904604	0.00910243
78273	1	TBXT-KO	chr19	5207	45150658	45151158	2.47168	0.904604	0.0341016
110710	1	TBXT-KO	chr3	7611	151895429	151895929	2.47149	0.904604	0.042694
26487	1	TBXT-KO	chr11	2605	44467407	44467907	2.4712	0.904604	0.0240463
50176	1	TBXT-KO	chr15	38	23080563	23081063	2.47117	0.904604	0.0139987
116988	1	TBXT-KO	chr4	4015	90833714	90834214	2.47104	0.904604	0.00908885
127908	1	TBXT-KO	chr5	7347	164708771	164709271	2.47081	0.904604	0.0125898
136549	1	TBXT-KO	chr6	7260	137443833	137444333	2.47028	0.904604	0.0468485
48016	1	TBXT-KO	chr14	3124	76706121	76706621	2.46969	0.904604	0.0306907
158475	1	TBXT-KO	chr9	4486	117080975	117081475	2.46934	0.904604	0.0256693
115854	1	TBXT-KO	chr4	2881	63505714	63506214	2.46933	0.904604	0.013928
117953	1	TBXT-KO	chr4	4980	119788320	119788820	2.46914	0.904604	0.0127346
93537	1	TBXT-KO	chr20	735	10280216	10280716	2.46885	0.904604	0.0395785
45580	1	TBXT-KO	chr14	688	31812043	31812543	2.46809	0.904604	0.0161668
120080	1	TBXT-KO	chr4	7107	180558315	180558815	2.46809	0.904604	0.00906618
1478	1	TBXT-KO	chr1	1478	13723803	13724303	2.46781	0.904604	0.0120953
20427	1	TBXT-KO	chr10	4425	86018319	86018819	2.46733	0.904604	0.0090604
67627	1	TBXT-KO	chr17	6139	69358608	69359108	2.46727	0.904604	0.028477
48130	1	TBXT-KO	chr14	3238	77151234	77151734	2.46682	0.904604	0.019989
152346	1	TBXT-KO	chr8	5389	118535264	118535764	2.46616	0.904604	0.00905143
29328	1	TBXT-KO	chr11	5446	75170902	75171402	2.46605	0.904604	0.00905057
131407	1	TBXT-KO	chr6	2118	29849979	29850479	2.46603	0.904604	0.020704
96619	1	TBXT-KO	chr20	3817	53735471	53735971	2.46552	0.904604	0.0393188
14002	1	TBXT-KO	chr1	14002	215670037	215670537	2.46523	0.904604	0.0181867
56563	1	TBXT-KO	chr16	1084	9370070	9370570	2.46522	0.904604	0.00904422
33355	1	TBXT-KO	chr12	359	3421637	3422137	2.46519	0.970138	0.032468
16191	1	TBXT-KO	chr10	189	3452212	3452712	2.46515	0.904604	0.00904368
44412	1	TBXT-KO	chr13	3498	108120236	108120736	2.46498	0.904604	0.0201524
22475	1	TBXT-KO	chr10	6473	113555697	113556197	2.46488	0.904604	0.00904165
164433	1	TBXT-KO	chrX	3367	150716765	150717265	2.46412	0.904604	0.0511032
48926	1	TBXT-KO	chr14	4034	94163741	94164241	2.46362	0.904604	0.00903198
137884	1	TBXT-KO	chr6	8595	162197996	162198496	2.46352	0.904604	0.00903121
113842	1	TBXT-KO	chr4	869	6944607	6945107	2.46338	0.904604	0.0264996
17255	1	TBXT-KO	chr10	1253	23516459	23516959	2.46328	0.904604	0.0176383
152001	1	TBXT-KO	chr8	5044	106833348	106833848	2.4632	0.904604	0.0209186
103436	1	TBXT-KO	chr3	337	10417746	10418246	2.46258	0.904604	0.0200095
16919	1	TBXT-KO	chr10	917	16765486	16765986	2.46252	0.904604	0.00902356
91262	1	TBXT-KO	chr2	10993	220687195	220687695	2.46152	0.904604	0.0482116
130361	1	TBXT-KO	chr6	1072	15382526	15383026	2.46132	0.904604	0.0240011
124616	1	TBXT-KO	chr5	4055	110289288	110289788	2.46096	0.904604	0.0189403
29659	1	TBXT-KO	chr11	5777	78189808	78190308	2.46022	0.904604	0.0139354
69565	1	TBXT-KO	chr18	26	574881	575381	2.45977	0.904604	0.0226231
135243	1	TBXT-KO	chr6	5954	107670380	107670880	2.45903	0.956308	0.0297234
6441	1	TBXT-KO	chr1	6441	62144175	62144675	2.45866	0.904604	0.0239114
136630	1	TBXT-KO	chr6	7341	138509364	138509864	2.45762	0.904604	0.0220688
150446	1	TBXT-KO	chr8	3489	70381987	70382487	2.45749	0.904604	0.0510101
113896	1	TBXT-KO	chr4	923	7426571	7427071	2.45712	0.904604	0.0089824
159819	1	TBXT-KO	chr9	5830	130264540	130265040	2.45654	0.904604	0.0235101
7864	1	TBXT-KO	chr1	7864	94069275	94069775	2.45652	0.904604	0.00897782
143657	1	TBXT-KO	chr7	5224	101066272	101066772	2.45592	0.956308	0.0412015
89445	1	TBXT-KO	chr2	9176	184765284	184765784	2.45569	0.904604	0.00897149
95954	1	TBXT-KO	chr20	3152	46998724	46999224	2.45511	0.904604	0.071106
107432	1	TBXT-KO	chr3	4333	73070004	73070504	2.45386	0.904604	0.0290989
23674	1	TBXT-KO	chr10	7672	132224756	132225256	2.45357	0.904604	0.0143249
157666	1	TBXT-KO	chr9	3677	101135859	101136359	2.45323	0.904604	0.00895284
44279	1	TBXT-KO	chr13	3365	103444588	103445088	2.45268	0.904604	0.00894864
144649	1	TBXT-KO	chr7	6216	122262209	122262709	2.45187	0.904604	0.00894253
62734	1	TBXT-KO	chr17	1246	9162549	9163049	2.45138	0.904604	0.034406
86641	1	TBXT-KO	chr2	6372	120256304	120256804	2.45094	0.904604	0.012088
18649	1	TBXT-KO	chr10	2647	53447890	53448390	2.45084	0.904604	0.0161969
132672	1	TBXT-KO	chr6	3383	39887531	39888031	2.44951	0.904604	0.0218845
89068	1	TBXT-KO	chr2	8799	175282256	175282756	2.44875	0.904604	0.0242858
84628	1	TBXT-KO	chr2	4359	73690597	73691097	2.44866	0.904604	0.00891816
118445	1	TBXT-KO	chr4	5472	137610933	137611433	2.44813	0.904604	0.0505291
106814	1	TBXT-KO	chr3	3715	61861325	61861825	2.44735	0.904604	0.00890825
119994	1	TBXT-KO	chr4	7021	176298627	176299127	2.44735	0.904604	0.00890825
56394	1	TBXT-KO	chr16	915	4849421	4849921	2.44667	0.904604	0.0089031
29618	1	TBXT-KO	chr11	5736	77479934	77480434	2.44664	0.904604	0.0128952
116709	1	TBXT-KO	chr4	3736	85147424	85147924	2.44574	0.904604	0.01406
93325	1	TBXT-KO	chr20	523	4998278	4998778	2.44567	0.904604	0.0164667
30560	1	TBXT-KO	chr11	6678	100980124	100980624	2.44517	0.904604	0.0295177
24877	1	TBXT-KO	chr11	995	9627479	9627979	2.44516	0.904604	0.00889174
103686	1	TBXT-KO	chr3	587	13157699	13158199	2.44477	0.904604	0.00888877
75378	1	TBXT-KO	chr19	2312	13721175	13721675	2.4445	0.904604	0.0239647
95177	1	TBXT-KO	chr20	2375	37622635	37623135	2.44312	0.904604	0.018014
42013	1	TBXT-KO	chr13	1099	39498591	39499091	2.44161	0.904604	0.0147308
92304	1	TBXT-KO	chr2	12035	237330432	237330932	2.44121	0.904604	0.0143298
147027	1	TBXT-KO	chr8	70	898893	899393	2.44117	0.904604	0.015307
67880	1	TBXT-KO	chr17	6392	73758221	73758721	2.44094	0.904604	0.0347327
38386	1	TBXT-KO	chr12	5390	100414705	100415205	2.44093	0.904604	0.00885985
90286	1	TBXT-KO	chr2	10017	205149826	205150326	2.44054	0.904604	0.0281837
98252	1	TBXT-KO	chr21	588	33801588	33802088	2.44017	0.904604	0.00885415
77832	1	TBXT-KO	chr19	4766	41366002	41366502	2.43965	0.904604	0.0187901
124489	1	TBXT-KO	chr5	3928	107402827	107403327	2.43964	0.904604	0.0088501
66040	1	TBXT-KO	chr17	4552	48639152	48639652	2.43954	0.935508	0.0418607
43496	1	TBXT-KO	chr13	2582	80945268	80945768	2.43929	0.904604	0.0235529
82128	1	TBXT-KO	chr2	1859	30715251	30715751	2.43929	0.904604	0.0222826
49629	1	TBXT-KO	chr14	4737	102210582	102211082	2.4378	0.904604	0.0088363
110127	1	TBXT-KO	chr3	7028	140051281	140051781	2.43743	0.904604	0.0393819
52416	1	TBXT-KO	chr15	2278	63983179	63983679	2.43704	0.904604	0.0369748
151626	1	TBXT-KO	chr8	4669	100597873	100598373	2.43685	0.904604	0.00882918
38885	1	TBXT-KO	chr12	5889	108441481	108441981	2.43662	0.904604	0.0204735
11927	1	TBXT-KO	chr1	11927	181206950	181207450	2.43656	0.904604	0.00882702
94256	1	TBXT-KO	chr20	1454	24425450	24425950	2.43634	0.904604	0.0088253
66137	1	TBXT-KO	chr17	4649	49438171	49438671	2.43594	0.904604	0.0238633
19369	1	TBXT-KO	chr10	3367	70744637	70745137	2.43522	0.904604	0.00881695
26867	1	TBXT-KO	chr11	2985	47216135	47216635	2.43505	0.940212	0.0217936
37194	1	TBXT-KO	chr12	4198	68080532	68081032	2.43475	0.904604	0.00881339
134061	1	TBXT-KO	chr6	4772	75205122	75205622	2.43442	0.904604	0.044473
54980	1	TBXT-KO	chr15	4842	92822853	92823353	2.43433	0.904604	0.022911
63284	1	TBXT-KO	chr17	1796	17860657	17861157	2.43433	0.904604	0.0146275
54524	1	TBXT-KO	chr15	4386	88337975	88338475	2.43422	0.904604	0.0114833
45145	1	TBXT-KO	chr14	253	22714909	22715409	2.43393	0.904604	0.00880727
55244	1	TBXT-KO	chr15	5106	98861158	98861658	2.43355	0.904604	0.00880445
57096	1	TBXT-KO	chr16	1617	18788164	18788664	2.43323	0.904604	0.0105138
15205	1	TBXT-KO	chr1	15205	232980584	232981084	2.43271	0.956308	0.0135495
40618	1	TBXT-KO	chr12	7622	130266719	130267219	2.4326	0.904604	0.0185096
70101	1	TBXT-KO	chr18	562	10477469	10477969	2.43239	0.904604	0.0087957
16628	1	TBXT-KO	chr10	626	12214621	12215121	2.43184	0.904604	0.0219147
35946	1	TBXT-KO	chr12	2950	52027097	52027597	2.43174	0.904604	0.0462097
141863	1	TBXT-KO	chr7	3430	66698177	66698677	2.43127	0.904604	0.0435583
108582	1	TBXT-KO	chr3	5483	119255978	119256478	2.43126	0.904604	0.00878731
80091	1	TBXT-KO	chr19	7025	56167145	56167645	2.43085	0.904604	0.0489911
47368	1	TBXT-KO	chr14	2476	69034766	69035266	2.43076	0.904604	0.00878356
82893	1	TBXT-KO	chr2	2624	44544294	44544794	2.43071	0.904604	0.0573524
40419	1	TBXT-KO	chr12	7423	124422055	124422555	2.43059	0.904604	0.0383405
49977	1	TBXT-KO	chr14	5085	104770815	104771315	2.43048	0.904604	0.0487285
15408	1	TBXT-KO	chr1	15408	235648032	235648532	2.42993	0.976689	0.0239156
14272	1	TBXT-KO	chr1	14272	222106310	222106810	2.42851	0.904604	0.00876676
21713	1	TBXT-KO	chr10	5711	101902471	101902971	2.42849	0.904604	0.00876661
116654	1	TBXT-KO	chr4	3681	84239392	84239892	2.42848	0.904604	0.0406984
41597	1	TBXT-KO	chr13	683	30194826	30195326	2.42777	0.904604	0.01269
2664	1	TBXT-KO	chr1	2664	23452458	23452958	2.42717	0.904604	0.0319372
99999	1	TBXT-KO	chr22	616	22893359	22893859	2.42687	0.904604	0.0143204
89369	1	TBXT-KO	chr2	9100	181750064	181750564	2.42663	0.904604	0.0298235
90644	1	TBXT-KO	chr2	10375	212644590	212645090	2.42652	0.904604	0.00875187
84961	1	TBXT-KO	chr2	4692	80298885	80299385	2.4263	0.904604	0.00875026
89388	1	TBXT-KO	chr2	9119	182625802	182626302	2.42628	0.904604	0.0104518
154227	1	TBXT-KO	chr9	238	4366620	4367120	2.42622	0.904604	0.0201391
105398	1	TBXT-KO	chr3	2299	45060354	45060854	2.4252	0.904604	0.0181978
6896	1	TBXT-KO	chr1	6896	69244156	69244656	2.42441	0.904604	0.0259624
132981	1	TBXT-KO	chr6	3692	42768954	42769454	2.42418	0.919011	0.0816514
58162	1	TBXT-KO	chr16	2683	47258809	47259309	2.42395	0.904604	0.0230762
160327	1	TBXT-KO	chr9	6338	133823979	133824479	2.42382	0.904604	0.00873177
19269	1	TBXT-KO	chr10	3267	70042285	70042785	2.42349	0.904604	0.00872937
33802	1	TBXT-KO	chr12	806	7694563	7695063	2.42311	0.956308	0.0182368
87099	1	TBXT-KO	chr2	6830	128537010	128537510	2.42284	0.904604	0.00872455
108995	1	TBXT-KO	chr3	5896	124901261	124901761	2.42223	0.904604	0.0698835
104463	1	TBXT-KO	chr3	1364	29515363	29515863	2.42218	0.904604	0.0146444
3961	1	TBXT-KO	chr1	3961	32815843	32816343	2.42185	0.904604	0.0259187
83430	1	TBXT-KO	chr2	3161	54429654	54430154	2.42077	0.904604	0.00870912
163806	1	TBXT-KO	chrX	2740	119784804	119785304	2.42049	0.904604	0.0252687
58919	1	TBXT-KO	chr16	3440	57635385	57635885	2.42042	0.904604	0.0412472
150614	1	TBXT-KO	chr8	3657	73423040	73423540	2.42003	0.904604	0.0194818
95991	1	TBXT-KO	chr20	3189	47368249	47368749	2.4195	0.904604	0.0293138
75660	1	TBXT-KO	chr19	2594	15479539	15480039	2.41941	0.940212	0.0331776
53034	1	TBXT-KO	chr15	2896	69213735	69214235	2.41875	0.904604	0.00869412
23114	1	TBXT-KO	chr10	7112	123019607	123020107	2.41863	0.956308	0.0152589
120551	1	TBXT-KO	chr4	7578	189084608	189085108	2.41835	0.904604	0.0167216
144785	1	TBXT-KO	chr7	6352	127114218	127114718	2.41795	0.970138	0.0319053
25859	1	TBXT-KO	chr11	1977	27348467	27348967	2.41745	0.904604	0.0189199
9745	1	TBXT-KO	chr1	9745	151872722	151873222	2.41739	0.904604	0.0206051
126305	1	TBXT-KO	chr5	5744	139893847	139894347	2.41727	0.904604	0.0329147
14138	1	TBXT-KO	chr1	14138	219837695	219838195	2.41714	0.904604	0.0346748
122152	1	TBXT-KO	chr5	1591	40165582	40166082	2.41612	0.904604	0.0179599
104334	1	TBXT-KO	chr3	1235	25889103	25889603	2.41545	0.904604	0.00866971
90848	1	TBXT-KO	chr2	10579	216905579	216906079	2.41537	0.904604	0.0131468
126621	1	TBXT-KO	chr5	6060	142611029	142611529	2.41519	0.904604	0.0786859
79869	1	TBXT-KO	chr19	6803	54477605	54478105	2.41512	0.904604	0.0408804
102827	1	TBXT-KO	chr22	3444	48502356	48502856	2.41424	0.956308	0.014387
45426	1	TBXT-KO	chr14	534	25400579	25401079	2.41395	0.904604	0.0319684
145540	1	TBXT-KO	chr7	7107	138167168	138167668	2.41389	0.904604	0.00865815
20004	1	TBXT-KO	chr10	4002	78377314	78377814	2.41388	0.970138	0.0306807
103550	1	TBXT-KO	chr3	451	11820654	11821154	2.41369	0.904604	0.0243628
128691	1	TBXT-KO	chr5	8130	176183596	176184096	2.41303	0.904604	0.00865181
116850	1	TBXT-KO	chr4	3877	87910783	87911283	2.41233	0.904604	0.0158171
52752	1	TBXT-KO	chr15	2614	66831868	66832368	2.41207	0.904604	0.0202957
111243	1	TBXT-KO	chr3	8144	168531978	168532478	2.41171	0.904604	0.00864207
153201	1	TBXT-KO	chr8	6244	140262944	140263444	2.41126	0.904604	0.034571
3061	1	TBXT-KO	chr1	3061	26171632	26172132	2.41112	0.904604	0.0103025
150121	1	TBXT-KO	chr8	3164	63602555	63603055	2.4111	0.904604	0.0186182
108933	1	TBXT-KO	chr3	5834	124261214	124261714	2.40956	0.904604	0.0297891
48414	1	TBXT-KO	chr14	3522	87131914	87132414	2.40912	0.904604	0.0331379
151586	1	TBXT-KO	chr8	4629	100125593	100126093	2.40882	0.904604	0.0155375
11051	1	TBXT-KO	chr1	11051	165313828	165314328	2.40875	0.904604	0.00862029
25681	1	TBXT-KO	chr11	1799	20160259	20160759	2.40841	0.904604	0.0189817
99359	1	TBXT-KO	chr21	1695	46297361	46297861	2.40757	0.904604	0.0411984
98484	1	TBXT-KO	chr21	820	36994429	36994929	2.40732	0.904604	0.0142798
95922	1	TBXT-KO	chr20	3120	46704555	46705055	2.40681	0.904604	0.008606
103206	1	TBXT-KO	chr3	107	5401081	5401581	2.40653	0.904604	0.0163122
74389	1	TBXT-KO	chr19	1323	6479518	6480018	2.4065	0.904604	0.0203254
75019	1	TBXT-KO	chr19	1953	11321559	11322059	2.40621	0.956308	0.0240325
22091	1	TBXT-KO	chr10	6089	105735912	105736412	2.40616	0.904604	0.00860121
114	1	TBXT-KO	chr1	114	1206882	1207382	2.40569	0.904604	0.0137805
124386	1	TBXT-KO	chr5	3825	102506817	102507317	2.40565	0.904604	0.0085975
84067	1	TBXT-KO	chr2	3798	65957911	65958411	2.40554	0.904604	0.00859669
135459	1	TBXT-KO	chr6	6170	110858977	110859477	2.40518	0.904604	0.0434513
57620	1	TBXT-KO	chr16	2141	28064031	28064531	2.40507	0.904604	0.00859324
104875	1	TBXT-KO	chr3	1776	37904711	37905211	2.40429	0.904604	0.0226211
149593	1	TBXT-KO	chr8	2636	52453334	52453834	2.40386	0.904604	0.00858432
148004	1	TBXT-KO	chr8	1047	22044003	22044503	2.40307	0.904604	0.00857856
71295	1	TBXT-KO	chr18	1756	44325848	44326348	2.40287	0.904604	0.0253034
54896	1	TBXT-KO	chr15	4758	91950034	91950534	2.4027	0.904604	0.00857582
145804	1	TBXT-KO	chr7	7371	141544761	141545261	2.40246	0.904604	0.00857408
61950	1	TBXT-KO	chr17	462	3769029	3769529	2.4024	0.904604	0.0286298
105674	1	TBXT-KO	chr3	2575	48095542	48096042	2.40165	0.904604	0.00856817
89176	1	TBXT-KO	chr2	8907	177118560	177119060	2.40137	0.904604	0.00856608
101021	1	TBXT-KO	chr22	1638	32644229	32644729	2.40091	0.904604	0.0293256
88905	1	TBXT-KO	chr2	8636	172971923	172972423	2.40068	0.904604	0.0599474
56582	1	TBXT-KO	chr16	1103	9956881	9957381	2.40061	0.904604	0.00856054
96958	1	TBXT-KO	chr20	4156	58753439	58753939	2.39988	0.904604	0.0137486
35093	1	TBXT-KO	chr12	2097	39145324	39145824	2.39948	0.904604	0.0174497
115781	1	TBXT-KO	chr4	2808	59091242	59091742	2.399	0.904604	0.00854878
4825	1	TBXT-KO	chr1	4825	41370094	41370594	2.39898	0.904604	0.0203159
48762	1	TBXT-KO	chr14	3870	92325803	92326303	2.39892	0.904604	0.00854814
160922	1	TBXT-KO	chr9	6933	137253666	137254166	2.39874	0.904604	0.0353731
56816	1	TBXT-KO	chr16	1337	12636900	12637400	2.39853	0.904604	0.0179689
124248	1	TBXT-KO	chr5	3687	96768706	96769206	2.39851	0.904604	0.00854519
73267	1	TBXT-KO	chr19	201	1016954	1017454	2.39718	0.904604	0.0202985
113837	1	TBXT-KO	chr4	864	6918235	6918735	2.3971	0.904604	0.00853484
9705	1	TBXT-KO	chr1	9705	151545571	151546071	2.39683	0.904604	0.0498194
331	1	TBXT-KO	chr1	331	2231003	2231503	2.39627	0.904604	0.0190545
160274	1	TBXT-KO	chr9	6285	133523076	133523576	2.39555	0.904604	0.0130806
153902	1	TBXT-KO	chr8	6945	144486142	144486642	2.39409	0.904604	0.0237216
86857	1	TBXT-KO	chr2	6588	122927194	122927694	2.39368	0.904604	0.00850991
42446	1	TBXT-KO	chr13	1532	47553554	47554054	2.39336	0.904604	0.017493
163884	1	TBXT-KO	chrX	2818	122739697	122740197	2.39329	0.904604	0.028117
60921	1	TBXT-KO	chr16	5442	86300684	86301184	2.39314	0.904604	0.0469047
152014	1	TBXT-KO	chr8	5057	107339462	107339962	2.39303	0.904604	0.00850517
88377	1	TBXT-KO	chr2	8108	162153552	162154052	2.39292	0.904604	0.0356751
50605	1	TBXT-KO	chr15	467	33359204	33359704	2.39279	0.904604	0.00850346
32792	1	TBXT-KO	chr11	8910	132639373	132639873	2.39253	0.956308	0.0409504
23384	1	TBXT-KO	chr10	7382	126563337	126563837	2.39252	0.904604	0.00850144
39524	1	TBXT-KO	chr12	6528	115174500	115175000	2.39237	0.904604	0.015572
136458	1	TBXT-KO	chr6	7169	135630689	135631189	2.39187	0.904604	0.00849672
142121	1	TBXT-KO	chr7	3688	72430427	72430927	2.39097	0.904604	0.0698598
117978	1	TBXT-KO	chr4	5005	120821942	120822442	2.38997	0.904604	0.00848292
17825	1	TBXT-KO	chr10	1823	33300451	33300951	2.38953	0.904604	0.0110355
138346	1	TBXT-KO	chr6	9057	169823991	169824491	2.38949	0.904604	0.0156729
93724	1	TBXT-KO	chr20	922	14947516	14948016	2.38945	0.904604	0.0388275
132486	1	TBXT-KO	chr6	3197	37516828	37517328	2.38943	0.904604	0.00847898
55773	1	TBXT-KO	chr16	294	1337459	1337959	2.38906	0.984795	0.0625473
76788	1	TBXT-KO	chr19	3722	33134732	33135232	2.3888	0.904604	0.0423799
55167	1	TBXT-KO	chr15	5029	97792095	97792595	2.38858	0.904604	0.0171267
50201	1	TBXT-KO	chr15	63	24477058	24477558	2.38855	0.904604	0.0253939
13905	1	TBXT-KO	chr1	13905	213512262	213512762	2.38798	0.904604	0.0150885
114668	1	TBXT-KO	chr4	1695	25427765	25428265	2.38784	0.904604	0.0266019
66307	1	TBXT-KO	chr17	4819	50283582	50284082	2.38738	0.976689	0.0272528
145473	1	TBXT-KO	chr7	7040	136883010	136883510	2.38724	0.904604	0.0174015
119604	1	TBXT-KO	chr4	6631	164937833	164938333	2.38716	0.904604	0.0538076
22490	1	TBXT-KO	chr10	6488	113705787	113706287	2.38683	0.904604	0.0518546
53922	1	TBXT-KO	chr15	3784	78003510	78004010	2.38664	0.904604	0.00845878
104025	1	TBXT-KO	chr3	926	16961677	16962177	2.38552	0.904604	0.0231755
113935	1	TBXT-KO	chr4	962	7803942	7804442	2.38469	0.904604	0.0748151
64203	1	TBXT-KO	chr17	2715	33201934	33202434	2.38456	0.904604	0.021932
135823	1	TBXT-KO	chr6	6534	119039642	119040142	2.38387	0.904604	0.0392719
121656	1	TBXT-KO	chr5	1095	26813152	26813652	2.38352	0.904604	0.00843615
152395	1	TBXT-KO	chr8	5438	119976483	119976983	2.38351	0.904604	0.0117374
62730	1	TBXT-KO	chr17	1242	9133146	9133646	2.38344	0.904604	0.0261
28194	1	TBXT-KO	chr11	4312	65981446	65981946	2.38334	0.970138	0.0207494
33532	1	TBXT-KO	chr12	536	5518449	5518949	2.38174	0.970138	0.065843
142825	1	TBXT-KO	chr7	4392	86961642	86962142	2.38142	0.904604	0.00842097
77296	1	TBXT-KO	chr19	4230	38197764	38198264	2.38127	0.904604	0.0084199
161155	1	TBXT-KO	chrX	89	2793601	2794101	2.38127	0.940212	0.0203372
59982	1	TBXT-KO	chr16	4503	73506480	73506980	2.38098	0.904604	0.00841779
67418	1	TBXT-KO	chr17	5930	66492639	66493139	2.37971	0.904604	0.00840864
159938	1	TBXT-KO	chr9	5949	131095623	131096123	2.37764	0.904604	0.0291361
94040	1	TBXT-KO	chr20	1238	20894739	20895239	2.37754	0.904604	0.0194442
13708	1	TBXT-KO	chr1	13708	211135319	211135819	2.37703	0.904604	0.0137905
88130	1	TBXT-KO	chr2	7861	157183628	157184128	2.37693	0.904604	0.0397992
46813	1	TBXT-KO	chr14	1921	61218436	61218936	2.37676	0.904604	0.00838741
119301	1	TBXT-KO	chr4	6328	154344620	154345120	2.37654	0.904604	0.0425244
164251	1	TBXT-KO	chrX	3185	137194096	137194596	2.37634	0.904604	0.0337417
37830	1	TBXT-KO	chr12	4834	87848221	87848721	2.37586	0.904604	0.0236221
63546	1	TBXT-KO	chr17	2058	21053617	21054117	2.37579	0.904604	0.00838039
55763	1	TBXT-KO	chr16	284	1326990	1327490	2.37561	0.904604	0.0152579
24904	1	TBXT-KO	chr11	1022	9923425	9923925	2.3751	0.904604	0.0262089
122439	1	TBXT-KO	chr5	1878	53671423	53671923	2.37499	0.904604	0.00837465
68920	1	TBXT-KO	chr17	7432	79949862	79950362	2.37488	0.904604	0.0209613
109262	1	TBXT-KO	chr3	6163	127679521	127680021	2.3746	0.904604	0.0340622
149984	1	TBXT-KO	chr8	3027	60683991	60684491	2.37422	0.904604	0.0438441
93008	1	TBXT-KO	chr20	206	1952629	1953129	2.37385	0.904604	0.00836646
43796	1	TBXT-KO	chr13	2882	95474374	95474874	2.37372	0.904604	0.017761
88448	1	TBXT-KO	chr2	8179	164599937	164600437	2.37364	0.904604	0.0661057
6037	1	TBXT-KO	chr1	6037	54765412	54765912	2.37347	0.904604	0.0176798
143447	1	TBXT-KO	chr7	5014	100071376	100071876	2.37321	0.904604	0.0402794
132965	1	TBXT-KO	chr6	3676	42553967	42554467	2.37316	0.904604	0.0145118
118304	1	TBXT-KO	chr4	5331	129641161	129641661	2.37244	0.904604	0.0216676
79141	1	TBXT-KO	chr19	6075	49491836	49492336	2.37238	0.904604	0.00835586
144541	1	TBXT-KO	chr7	6108	119084727	119085227	2.37156	0.904604	0.00834998
77368	1	TBXT-KO	chr19	4302	38471017	38471517	2.36997	0.904604	0.00833864
94148	1	TBXT-KO	chr20	1346	22619719	22620219	2.36975	0.904604	0.00833703
94198	1	TBXT-KO	chr20	1396	23391617	23392117	2.36861	0.904604	0.014884
25289	1	TBXT-KO	chr11	1407	14454983	14455483	2.36808	0.904604	0.0115631
8768	1	TBXT-KO	chr1	8768	113681003	113681503	2.36775	0.904604	0.0135136
103735	1	TBXT-KO	chr3	636	13555714	13556214	2.36752	0.904604	0.00832107
72305	1	TBXT-KO	chr18	2766	59847010	59847510	2.36747	0.904604	0.0179006
8109	1	TBXT-KO	chr1	8109	100398625	100399125	2.36728	0.904604	0.00831937
144856	1	TBXT-KO	chr7	6423	128078832	128079332	2.36713	0.904604	0.0180499
130027	1	TBXT-KO	chr6	738	10573224	10573724	2.36713	0.904604	0.00831824
161195	1	TBXT-KO	chrX	129	3819567	3820067	2.36558	0.904604	0.00830719
75778	1	TBXT-KO	chr19	2712	17091992	17092492	2.36492	0.904604	0.00830251
33808	1	TBXT-KO	chr12	812	7787484	7787984	2.36389	0.904604	0.0338159
135737	1	TBXT-KO	chr6	6448	117280848	117281348	2.36361	0.904604	0.00829312
26761	1	TBXT-KO	chr11	2879	46343571	46344071	2.36357	0.904604	0.0293608
45824	1	TBXT-KO	chr14	932	36699354	36699854	2.36348	0.904604	0.0129488
89618	1	TBXT-KO	chr2	9349	190216713	190217213	2.36324	0.904604	0.0449509
45029	1	TBXT-KO	chr14	137	21239015	21239515	2.36305	0.904604	0.00990112
115532	1	TBXT-KO	chr4	2559	53937885	53938385	2.36258	0.904604	0.00828582
135043	1	TBXT-KO	chr6	5754	104606288	104606788	2.36244	0.904604	0.0206757
102936	1	TBXT-KO	chr22	3553	49965030	49965530	2.36195	0.904604	0.0446401
50053	1	TBXT-KO	chr14	5161	105155488	105155988	2.36182	0.904604	0.00828037
159137	1	TBXT-KO	chr9	5148	126491219	126491719	2.36158	0.904604	0.0397771
84548	1	TBXT-KO	chr2	4279	72894761	72895261	2.35979	0.904604	0.00826594
129941	1	TBXT-KO	chr6	652	9085006	9085506	2.35879	0.904604	0.00825876
76960	1	TBXT-KO	chr19	3894	35027912	35028412	2.35865	0.904604	0.0241988
59363	1	TBXT-KO	chr16	3884	67154473	67154973	2.3586	0.904604	0.0319063
135288	1	TBXT-KO	chr6	5999	108163227	108163727	2.35767	0.904604	0.0151659
76469	1	TBXT-KO	chr19	3403	24078668	24079168	2.35687	0.904604	0.00824516
146548	1	TBXT-KO	chr7	8115	151994299	151994799	2.35681	0.904604	0.0191297
133378	1	TBXT-KO	chr6	4089	47622205	47622705	2.35659	0.904604	0.0256486
149186	1	TBXT-KO	chr8	2229	40828763	40829263	2.35645	0.904604	0.0291872
122785	1	TBXT-KO	chr5	2224	61623625	61624125	2.35642	0.904604	0.0473855
39574	1	TBXT-KO	chr12	6578	116123544	116124044	2.3563	0.904604	0.0207171
24077	1	TBXT-KO	chr11	195	839805	840305	2.35622	0.904604	0.0456231
14921	1	TBXT-KO	chr1	14921	229098615	229099115	2.35598	0.904604	0.0156724
41035	1	TBXT-KO	chr13	121	21152132	21152632	2.35591	0.904604	0.0186142
39429	1	TBXT-KO	chr12	6433	114123025	114123525	2.35567	0.904604	0.00823662
955	1	TBXT-KO	chr1	955	8712263	8712763	2.35547	0.904604	0.0702005
129062	1	TBXT-KO	chr5	8501	179228706	179229206	2.3549	0.940212	0.0243466
13460	1	TBXT-KO	chr1	13460	207645639	207646139	2.35465	0.904604	0.0131319
43267	1	TBXT-KO	chr13	2353	75101985	75102485	2.35454	0.935508	0.0301652
130428	1	TBXT-KO	chr6	1139	16244783	16245283	2.35373	0.904604	0.00822288
139465	1	TBXT-KO	chr7	1032	13240296	13240796	2.35366	0.904604	0.0209445
144416	1	TBXT-KO	chr7	5983	115052680	115053180	2.35332	0.904604	0.0126148
65977	1	TBXT-KO	chr17	4489	48259593	48260093	2.35326	0.904604	0.00821954
46089	1	TBXT-KO	chr14	1197	48258631	48259131	2.35313	0.904604	0.0140184
15236	1	TBXT-KO	chr1	15236	233490392	233490892	2.35282	0.904604	0.00821646
58703	1	TBXT-KO	chr16	3224	55598773	55599273	2.35266	0.904604	0.00821532
136089	1	TBXT-KO	chr6	6800	126091442	126091942	2.35222	0.904604	0.00821216
132430	1	TBXT-KO	chr6	3141	37056351	37056851	2.35217	0.904604	0.0484994
70690	1	TBXT-KO	chr18	1151	26414975	26415475	2.35196	0.904604	0.00821037
91817	1	TBXT-KO	chr2	11548	231691197	231691697	2.35163	0.904604	0.00820804
35462	1	TBXT-KO	chr12	2466	47931123	47931623	2.35104	0.904604	0.0246331
123168	1	TBXT-KO	chr5	2607	72619180	72619680	2.35083	0.904604	0.00820234
136760	1	TBXT-KO	chr6	7471	141917083	141917583	2.3508	0.904604	0.0107325
67814	1	TBXT-KO	chr17	6326	73356114	73356614	2.35031	0.904604	0.022571
5635	1	TBXT-KO	chr1	5635	50350898	50351398	2.34998	0.904604	0.0194668
38668	1	TBXT-KO	chr12	5672	105831320	105831820	2.34974	0.904604	0.0380265
102167	1	TBXT-KO	chr22	2784	42353935	42354435	2.34972	0.904604	0.0324914
116745	1	TBXT-KO	chr4	3772	86358675	86359175	2.34951	0.904604	0.00819302
37448	1	TBXT-KO	chr12	4452	74539648	74540148	2.34931	0.904604	0.00819163
12841	1	TBXT-KO	chr1	12841	202667179	202667679	2.34855	0.904604	0.00818623
107278	1	TBXT-KO	chr3	4179	71244845	71245345	2.34853	0.904604	0.0233391
46830	1	TBXT-KO	chr14	1938	61361051	61361551	2.34852	0.904604	0.0111065
152588	1	TBXT-KO	chr8	5631	124223003	124223503	2.34831	0.904604	0.00818453
118386	1	TBXT-KO	chr4	5413	133996669	133997169	2.34821	0.904604	0.00818387
96378	1	TBXT-KO	chr20	3576	50548393	50548893	2.3477	0.904604	0.00818028
71292	1	TBXT-KO	chr18	1753	44051025	44051525	2.34739	0.904604	0.0134801
20687	1	TBXT-KO	chr10	4685	89455588	89456088	2.3471	0.904604	0.0116532
73045	1	TBXT-KO	chr18	3506	80006633	80007133	2.34704	0.904604	0.00817557
161734	1	TBXT-KO	chrX	668	24382271	24382771	2.34683	0.904604	0.00817409
43571	1	TBXT-KO	chr13	2657	86363740	86364240	2.34606	0.904604	0.00816865
47971	1	TBXT-KO	chr14	3079	76310600	76311100	2.34544	0.904604	0.0366691
5064	1	TBXT-KO	chr1	5064	43660395	43660895	2.34542	0.904604	0.00816417
34384	1	TBXT-KO	chr12	1388	17528377	17528877	2.34523	0.904604	0.0330883
150629	1	TBXT-KO	chr8	3672	73633125	73633625	2.34507	0.904604	0.0746251
158431	1	TBXT-KO	chr9	4442	116276534	116277034	2.34476	0.904604	0.0081595
116464	1	TBXT-KO	chr4	3491	81032170	81032670	2.34471	0.904604	0.00815919
86925	1	TBXT-KO	chr2	6656	126838217	126838717	2.34459	0.904604	0.00815833
158977	1	TBXT-KO	chr9	4988	124491281	124491781	2.34445	0.904604	0.0189172
162715	1	TBXT-KO	chrX	1649	68490604	68491104	2.34407	0.904604	0.0392312
116740	1	TBXT-KO	chr4	3767	86114428	86114928	2.34324	0.904604	0.0257745
134251	1	TBXT-KO	chr6	4962	80974546	80975046	2.34264	0.904604	0.0081446
106616	1	TBXT-KO	chr3	3517	57809484	57809984	2.34204	0.904604	0.0411545
114993	1	TBXT-KO	chr4	2020	38179594	38180094	2.34195	0.904604	0.120026
159447	1	TBXT-KO	chr9	5458	128183668	128184168	2.34193	0.904604	0.0226732
39385	1	TBXT-KO	chr12	6389	113524544	113525044	2.34113	0.904604	0.0138078
41751	1	TBXT-KO	chr13	837	32790612	32791112	2.3411	0.904604	0.0346544
98372	1	TBXT-KO	chr21	708	35753266	35753766	2.34047	0.904604	0.00812936
145563	1	TBXT-KO	chr7	7130	138565425	138565925	2.34046	0.904604	0.028082
85163	1	TBXT-KO	chr2	4894	85616752	85617252	2.34031	0.904604	0.0516347
34565	1	TBXT-KO	chr12	1569	23509768	23510268	2.34016	0.904604	0.0081272
163421	1	TBXT-KO	chrX	2355	104156199	104156699	2.33982	0.904604	0.0299395
5248	1	TBXT-KO	chr1	5248	45230463	45230963	2.33931	0.970138	0.0193718
152156	1	TBXT-KO	chr8	5199	111805771	111806271	2.33897	0.984784	0.0711177
38861	1	TBXT-KO	chr12	5865	108284222	108284722	2.33885	0.904604	0.00811795
160715	1	TBXT-KO	chr9	6726	136602143	136602643	2.33873	0.904604	0.034846
128445	1	TBXT-KO	chr5	7884	173240339	173240839	2.33811	0.904604	0.020908
131989	1	TBXT-KO	chr6	2700	33757832	33758332	2.33806	0.904604	0.0189318
20753	1	TBXT-KO	chr10	4751	90862873	90863373	2.33797	0.904604	0.015846
49009	1	TBXT-KO	chr14	4117	95217974	95218474	2.33764	0.904604	0.00967248
108201	1	TBXT-KO	chr3	5102	109324534	109325034	2.33716	0.904604	0.00810616
69921	1	TBXT-KO	chr18	382	8208721	8209221	2.33691	0.904604	0.0208612
124252	1	TBXT-KO	chr5	3691	96821220	96821720	2.33672	0.956308	0.0435818
53965	1	TBXT-KO	chr15	3827	78331356	78331856	2.33662	0.904604	0.0271559
142312	1	TBXT-KO	chr7	3879	74283964	74284464	2.33648	0.904604	0.0112524
69540	1	TBXT-KO	chr18	1	136344	136844	2.33633	0.904604	0.00810035
117353	1	TBXT-KO	chr4	4380	103225364	103225864	2.33613	0.940212	0.0125172
48681	1	TBXT-KO	chr14	3789	91263819	91264319	2.33583	0.904604	0.0343736
28723	1	TBXT-KO	chr11	4841	69629983	69630483	2.33581	0.956308	0.0107354
77881	1	TBXT-KO	chr19	4815	41794915	41795415	2.33576	0.904604	0.065805
57631	1	TBXT-KO	chr16	2152	28255106	28255606	2.33549	0.904604	0.0157595
18600	1	TBXT-KO	chr10	2598	52039005	52039505	2.33509	0.970138	0.0167647
30555	1	TBXT-KO	chr11	6673	100874014	100874514	2.33509	0.904604	0.0210258
149002	1	TBXT-KO	chr8	2045	38120527	38121027	2.33474	0.904604	0.0268226
59513	1	TBXT-KO	chr16	4034	67933794	67934294	2.33464	0.904604	0.0184302
106826	1	TBXT-KO	chr3	3727	62051542	62052042	2.33447	0.904604	0.0167907
60312	1	TBXT-KO	chr16	4833	80198651	80199151	2.33441	0.904604	0.0080869
38780	1	TBXT-KO	chr12	5784	107404961	107405461	2.33403	0.904604	0.0168946
83149	1	TBXT-KO	chr2	2880	47313017	47313517	2.3337	0.904604	0.0136904
140766	1	TBXT-KO	chr7	2333	36360196	36360696	2.33362	0.904604	0.0080814
139560	1	TBXT-KO	chr7	1127	16841642	16842142	2.33359	0.904604	0.00808114
159893	1	TBXT-KO	chr9	5904	130823997	130824497	2.33338	0.904604	0.0271002
12112	1	TBXT-KO	chr1	12112	184035658	184036158	2.33338	0.904604	0.021918
62963	1	TBXT-KO	chr17	1475	14301919	14302419	2.33309	0.904604	0.0632357
75542	1	TBXT-KO	chr19	2476	14475745	14476245	2.33203	0.904604	0.0364869
28604	1	TBXT-KO	chr11	4722	68399908	68400408	2.33202	0.904604	0.0156062
155862	1	TBXT-KO	chr9	1873	69486462	69486962	2.33179	0.904604	0.00806856
15614	1	TBXT-KO	chr1	15614	240608698	240609198	2.33156	0.904604	0.0352954
42445	1	TBXT-KO	chr13	1531	47472432	47472932	2.33149	0.904604	0.00806653
56008	1	TBXT-KO	chr16	529	2534925	2535425	2.33148	0.950781	0.0456764
139652	1	TBXT-KO	chr7	1219	19194357	19194857	2.33117	0.904604	0.0675296
112918	1	TBXT-KO	chr3	9819	197508501	197509001	2.33107	0.904604	0.00806357
39264	1	TBXT-KO	chr12	6268	112577898	112578398	2.33092	0.940212	0.0376555
155631	1	TBXT-KO	chr9	1642	37412243	37412743	2.33045	0.904604	0.0172544
110514	1	TBXT-KO	chr3	7415	149020819	149021319	2.33038	0.904604	0.00805877
15883	1	TBXT-KO	chr1	15883	245751556	245752056	2.3302	0.904604	0.0145235
20671	1	TBXT-KO	chr10	4669	89310427	89310927	2.32959	0.904604	0.00805324
30147	1	TBXT-KO	chr11	6265	89387032	89387532	2.32888	0.904604	0.00804834
35117	1	TBXT-KO	chr12	2121	39958308	39958808	2.32884	0.904604	0.0307574
132403	1	TBXT-KO	chr6	3114	36836376	36836876	2.3286	0.904604	0.012053
112498	1	TBXT-KO	chr3	9399	193179570	193180070	2.32852	0.904604	0.00804579
89770	1	TBXT-KO	chr2	9501	194867346	194867846	2.32812	0.940212	0.0510746
141947	1	TBXT-KO	chr7	3514	68613285	68613785	2.32778	0.904604	0.00804064
97669	1	TBXT-KO	chr21	5	8995968	8996468	2.32773	0.904604	0.00804027
144040	1	TBXT-KO	chr7	5607	105840154	105840654	2.32758	0.904604	0.0158751
33953	1	TBXT-KO	chr12	957	9449576	9450076	2.32752	0.904604	0.0115914
144106	1	TBXT-KO	chr7	5673	106704437	106704937	2.32742	0.956308	0.0365537
82942	1	TBXT-KO	chr2	2673	44972633	44973133	2.32732	0.904604	0.0208103
153173	1	TBXT-KO	chr8	6216	139706274	139706774	2.32732	0.904604	0.0143099
116607	1	TBXT-KO	chr4	3634	83252743	83253243	2.32727	0.904604	0.0422008
26810	1	TBXT-KO	chr11	2928	46642871	46643371	2.32666	0.904604	0.0231637
69336	1	TBXT-KO	chr17	7848	82003535	82004035	2.32651	0.904604	0.0183891
150624	1	TBXT-KO	chr8	3667	73502349	73502849	2.32647	0.904604	0.014235
380	1	TBXT-KO	chr1	380	2481531	2482031	2.32601	0.940212	0.0156692
113064	1	TBXT-KO	chr4	91	903657	904157	2.3259	0.904604	0.00802757
156188	1	TBXT-KO	chr9	2199	77646779	77647279	2.32544	0.904604	0.00802439
21374	1	TBXT-KO	chr10	5372	99534913	99535413	2.32517	0.904604	0.079427
3600	1	TBXT-KO	chr1	3600	30242090	30242590	2.32481	0.904604	0.0137548
4859	1	TBXT-KO	chr1	4859	41486729	41487229	2.32477	0.904604	0.0267128
145291	1	TBXT-KO	chr7	6858	132646060	132646560	2.32432	0.904604	0.00801658
90578	1	TBXT-KO	chr2	10309	210072445	210072945	2.32428	0.904604	0.00957525
45111	1	TBXT-KO	chr14	219	22349203	22349703	2.32424	0.904604	0.0112495
59420	1	TBXT-KO	chr16	3941	67406504	67407004	2.32407	0.904604	0.00801483
134253	1	TBXT-KO	chr6	4964	81075934	81076434	2.32378	0.904604	0.0167453
127379	1	TBXT-KO	chr5	6818	154202628	154203128	2.32372	0.904604	0.0211266
154409	1	TBXT-KO	chr9	420	7592554	7593054	2.32353	0.904604	0.0395602
22183	1	TBXT-KO	chr10	6181	109649814	109650314	2.3235	0.904604	0.00801092
136548	1	TBXT-KO	chr6	7259	137423383	137423883	2.32329	0.904604	0.00800946
35732	1	TBXT-KO	chr12	2736	49954969	49955469	2.3231	0.904604	0.00800811
139744	1	TBXT-KO	chr7	1311	21426262	21426762	2.32296	0.904604	0.0661389
11537	1	TBXT-KO	chr1	11537	174297365	174297865	2.32285	0.904604	0.0282768
818	1	TBXT-KO	chr1	818	7388678	7389178	2.32215	0.904604	0.0284549
35987	1	TBXT-KO	chr12	2991	52187188	52187688	2.32194	0.904604	0.0302469
92396	1	TBXT-KO	chr2	12127	238096399	238096899	2.32164	0.904604	0.0191408
36142	1	TBXT-KO	chr12	3146	53233668	53234168	2.32141	0.964364	0.0353215
105883	1	TBXT-KO	chr3	2784	49890050	49890550	2.32139	0.904604	0.00799627
92755	1	TBXT-KO	chr2	12486	241675952	241676452	2.32138	0.904604	0.0133595
39072	1	TBXT-KO	chr12	6076	110254995	110255495	2.32119	0.904604	0.0145096
151610	1	TBXT-KO	chr8	4653	100484167	100484667	2.32103	0.904604	0.00799379
121786	1	TBXT-KO	chr5	1225	32043085	32043585	2.32079	0.904604	0.0478955
40443	1	TBXT-KO	chr12	7447	124565781	124566281	2.32058	0.904604	0.037445
164437	1	TBXT-KO	chrX	3371	150897597	150898097	2.32036	0.904604	0.0178134
13166	1	TBXT-KO	chr1	13166	204859875	204860375	2.31995	0.93294	0.0501076
38771	1	TBXT-KO	chr12	5775	107225459	107225959	2.31992	0.904604	0.01388
50933	1	TBXT-KO	chr15	795	40267614	40268114	2.31968	0.904604	0.00798446
23893	1	TBXT-KO	chr11	11	267344	267844	2.3196	0.904604	0.0321655
133699	1	TBXT-KO	chr6	4410	56637549	56638049	2.31945	0.904604	0.0272382
129313	1	TBXT-KO	chr6	24	680357	680857	2.31858	0.904604	0.00797681
62077	1	TBXT-KO	chr17	589	4641250	4641750	2.31846	0.904604	0.0408435
82936	1	TBXT-KO	chr2	2667	44949150	44949650	2.31818	0.904604	0.0199333
154142	1	TBXT-KO	chr9	153	2494457	2494957	2.31803	0.940212	0.0243547
146590	1	TBXT-KO	chr7	8157	152910750	152911250	2.31793	0.904604	0.0153179
143700	1	TBXT-KO	chr7	5267	101238579	101239079	2.31719	0.956308	0.0384146
145656	1	TBXT-KO	chr7	7223	139588549	139589049	2.31707	0.904604	0.0216837
117790	1	TBXT-KO	chr4	4817	113695416	113695916	2.31695	0.904604	0.00796554
88057	1	TBXT-KO	chr2	7788	154520963	154521463	2.31682	0.904604	0.00796463
39773	1	TBXT-KO	chr12	6777	118761455	118761955	2.3168	0.904604	0.0190887
121647	1	TBXT-KO	chr5	1086	25857965	25858465	2.31625	0.904604	0.0299655
92815	1	TBXT-KO	chr20	13	299441	299941	2.31615	0.904604	0.0242412
41190	1	TBXT-KO	chr13	276	24388594	24389094	2.31529	0.904604	0.0363821
161032	1	TBXT-KO	chr9	7043	137740269	137740769	2.31529	0.904604	0.0156944
56868	1	TBXT-KO	chr16	1389	13594697	13595197	2.31498	0.940212	0.0353834
91207	1	TBXT-KO	chr2	10938	219554504	219555004	2.31493	0.904604	0.0266974
23780	1	TBXT-KO	chr10	7778	132911778	132912278	2.31361	0.904604	0.0226475
39282	1	TBXT-KO	chr12	6286	112837017	112837517	2.31329	0.904604	0.0111776
87937	1	TBXT-KO	chr2	7668	151546042	151546542	2.31318	0.904604	0.00793952
45454	1	TBXT-KO	chr14	562	26791325	26791825	2.31298	0.904604	0.00793815
125074	1	TBXT-KO	chr5	4513	121064474	121064974	2.31296	0.904604	0.00793805
83464	1	TBXT-KO	chr2	3195	54839536	54840036	2.31292	0.904604	0.0159
150902	1	TBXT-KO	chr8	3945	81697013	81697513	2.31292	0.904604	0.00793775
61954	1	TBXT-KO	chr17	466	3827117	3827617	2.31249	0.904604	0.0285243
36852	1	TBXT-KO	chr12	3856	60981419	60981919	2.31163	0.904604	0.00792889
79784	1	TBXT-KO	chr19	6718	53997927	53998427	2.31144	0.904604	0.00792756
32423	1	TBXT-KO	chr11	8541	127458520	127459020	2.31113	0.904604	0.00792546
19399	1	TBXT-KO	chr10	3397	71025491	71025991	2.31079	0.904604	0.0458315
21040	1	TBXT-KO	chr10	5038	95319164	95319664	2.31069	0.904604	0.037121
15136	1	TBXT-KO	chr1	15136	232020286	232020786	2.31054	0.904604	0.0233933
118129	1	TBXT-KO	chr4	5156	124423178	124423678	2.31025	0.904604	0.0079194
133831	1	TBXT-KO	chr6	4542	65549593	65550093	2.31007	0.904604	0.0527655
126454	1	TBXT-KO	chr5	5893	141491438	141491938	2.30991	0.904604	0.0480069
35025	1	TBXT-KO	chr12	2029	32535207	32535707	2.30888	0.904604	0.0244616
58773	1	TBXT-KO	chr16	3294	56607237	56607737	2.3088	0.904604	0.0130637
148740	1	TBXT-KO	chr8	1783	30500492	30500992	2.30861	0.904604	0.0321553
3019	1	TBXT-KO	chr1	3019	26012530	26013030	2.30842	0.904604	0.00790677
105819	1	TBXT-KO	chr3	2720	49408719	49409219	2.30803	0.904604	0.0122276
150985	1	TBXT-KO	chr8	4028	85021927	85022427	2.30745	0.904604	0.00790016
94052	1	TBXT-KO	chr20	1250	21100671	21101171	2.3073	0.904604	0.0192695
43851	1	TBXT-KO	chr13	2937	96816814	96817314	2.30729	0.976689	0.0180714
37964	1	TBXT-KO	chr12	4968	92476809	92477309	2.30716	0.904604	0.0117047
135786	1	TBXT-KO	chr6	6497	118524640	118525140	2.30699	0.904604	0.00789701
45920	1	TBXT-KO	chr14	1028	39083133	39083633	2.30695	0.956308	0.013189
15887	1	TBXT-KO	chr1	15887	245809349	245809849	2.30667	0.904604	0.0128188
25234	1	TBXT-KO	chr11	1352	13705663	13706163	2.30647	0.904604	0.0134318
11359	1	TBXT-KO	chr1	11359	170367360	170367860	2.3061	0.904604	0.0170518
63032	1	TBXT-KO	chr17	1544	15558341	15558841	2.30535	0.940212	0.0231595
162159	1	TBXT-KO	chrX	1093	45186853	45187353	2.3051	0.904604	0.0213152
105356	1	TBXT-KO	chr3	2257	44509253	44509753	2.30386	0.904604	0.013382
11840	1	TBXT-KO	chr1	11840	180239556	180240056	2.30384	0.904604	0.0103314
96114	1	TBXT-KO	chr20	3312	48797255	48797755	2.30382	0.904604	0.014884
149804	1	TBXT-KO	chr8	2847	56083452	56083952	2.30334	0.904604	0.00787195
96543	1	TBXT-KO	chr20	3741	51984880	51985380	2.30332	0.904604	0.00787188
35254	1	TBXT-KO	chr12	2258	44422495	44422995	2.30306	0.904604	0.0291478
42948	1	TBXT-KO	chr13	2034	59409594	59410094	2.30292	0.904604	0.0140859
25800	1	TBXT-KO	chr11	1918	24622171	24622671	2.30291	0.904604	0.00786907
83013	1	TBXT-KO	chr2	2744	45910461	45910961	2.30257	0.904604	0.00786673
107116	1	TBXT-KO	chr3	4017	66609841	66610341	2.30256	0.904604	0.00786665
4065	1	TBXT-KO	chr1	4065	33454637	33455137	2.30245	0.904604	0.00786592
5966	1	TBXT-KO	chr1	5966	54355851	54356351	2.3022	0.904604	0.0123472
112510	1	TBXT-KO	chr3	9411	193461626	193462126	2.30199	0.904604	0.0536715
14323	1	TBXT-KO	chr1	14323	223014114	223014614	2.30162	0.904604	0.0278696
55035	1	TBXT-KO	chr15	4897	93418595	93419095	2.30146	0.904604	0.00785916
26007	1	TBXT-KO	chr11	2125	31825036	31825536	2.29989	0.904604	0.0241299
15558	1	TBXT-KO	chr1	15558	239106481	239106981	2.29901	0.904604	0.012131
15669	1	TBXT-KO	chr1	15669	242019766	242020266	2.29881	0.904604	0.0334764
13985	1	TBXT-KO	chr1	13985	214823246	214823746	2.29873	0.904604	0.0668638
98147	1	TBXT-KO	chr21	483	32604367	32604867	2.29863	0.904604	0.0116543
117279	1	TBXT-KO	chr4	4306	101846470	101846970	2.29854	0.904604	0.00783922
145566	1	TBXT-KO	chr7	7133	138625781	138626281	2.29783	0.904604	0.0157585
21656	1	TBXT-KO	chr10	5654	101521876	101522376	2.2976	0.904604	0.00783279
62	1	TBXT-KO	chr1	62	1026833	1027333	2.29742	0.940212	0.0197787
120035	1	TBXT-KO	chr4	7062	178068066	178068566	2.29729	0.956308	0.014937
20450	1	TBXT-KO	chr10	4448	86306600	86307100	2.29707	0.904604	0.0421216
93618	1	TBXT-KO	chr20	816	11994039	11994539	2.29673	0.904604	0.00782689
907	1	TBXT-KO	chr1	907	8259080	8259580	2.29657	0.904604	0.0356563
154873	1	TBXT-KO	chr9	884	21413688	21414188	2.29646	0.904604	0.0149261
78678	1	TBXT-KO	chr19	5612	47229689	47230189	2.29597	0.904604	0.0481422
85355	1	TBXT-KO	chr2	5086	95030445	95030945	2.2958	0.904604	0.00782049
159947	1	TBXT-KO	chr9	5958	131124449	131124949	2.29576	0.970138	0.0624958
145076	1	TBXT-KO	chr7	6643	129829275	129829775	2.29562	0.904604	0.0439075
47456	1	TBXT-KO	chr14	2564	69818649	69819149	2.29558	0.904604	0.0726552
143970	1	TBXT-KO	chr7	5537	105023287	105023787	2.29556	0.904604	0.0136068
115860	1	TBXT-KO	chr4	2887	63787291	63787791	2.29457	0.904604	0.083443
163181	1	TBXT-KO	chrX	2115	87688343	87688843	2.29448	0.904604	0.00781153
137793	1	TBXT-KO	chr6	8504	160233948	160234448	2.29392	0.904604	0.00780775
65554	1	TBXT-KO	chr17	4066	44636506	44637006	2.2939	0.904604	0.0161561
132626	1	TBXT-KO	chr6	3337	39136060	39136560	2.29388	0.904604	0.00780746
15952	1	TBXT-KO	chr1	15952	247299835	247300335	2.29384	0.904604	0.0176408
29451	1	TBXT-KO	chr11	5569	76041169	76041669	2.29376	0.904604	0.0352138
117045	1	TBXT-KO	chr4	4072	93764560	93765060	2.29262	0.904604	0.0313323
2612	1	TBXT-KO	chr1	2612	22880130	22880630	2.29244	0.904604	0.0299379
157400	1	TBXT-KO	chr9	3411	97527141	97527641	2.29241	0.904604	0.00779747
107032	1	TBXT-KO	chr3	3933	65356569	65357069	2.29213	0.904604	0.015956
18846	1	TBXT-KO	chr10	2844	60742510	60743010	2.29205	0.904604	0.00779504
91858	1	TBXT-KO	chr2	11589	232045313	232045813	2.292	0.904604	0.0300952
84543	1	TBXT-KO	chr2	4274	72883303	72883803	2.2918	0.904604	0.0379155
58138	1	TBXT-KO	chr16	2659	46895838	46896338	2.29106	0.904604	0.0355777
128157	1	TBXT-KO	chr5	7596	170439170	170439670	2.29092	0.904604	0.0101344
11553	1	TBXT-KO	chr1	11553	174925238	174925738	2.29044	0.956308	0.0397027
150391	1	TBXT-KO	chr8	3434	69511405	69511905	2.29029	0.956308	0.0105293
78049	1	TBXT-KO	chr19	4983	42923037	42923537	2.28974	0.904604	0.0408656
99152	1	TBXT-KO	chr21	1488	44888836	44889336	2.28951	0.904604	0.0246796
138915	1	TBXT-KO	chr7	482	3264020	3264520	2.28935	0.904604	0.0273367
121302	1	TBXT-KO	chr5	741	13250613	13251113	2.28905	0.904604	0.0343813
14191	1	TBXT-KO	chr1	14191	220623819	220624319	2.28893	0.904604	0.00777385
76227	1	TBXT-KO	chr19	3161	19064902	19065402	2.28857	0.904604	0.0386134
58559	1	TBXT-KO	chr16	3080	53093864	53094364	2.28808	0.904604	0.0469086
87897	1	TBXT-KO	chr2	7628	150287002	150287502	2.28748	0.904604	0.0187091
77441	1	TBXT-KO	chr19	4375	38868596	38869096	2.28743	0.904604	0.00776374
5580	1	TBXT-KO	chr1	5580	48500472	48500972	2.28711	0.904604	0.0460532
74915	1	TBXT-KO	chr19	1849	10652514	10653014	2.2869	0.904604	0.034272
24679	1	TBXT-KO	chr11	797	8016331	8016831	2.28663	0.904604	0.0112786
134569	1	TBXT-KO	chr6	5280	89668137	89668637	2.28655	0.904604	0.013315
60200	1	TBXT-KO	chr16	4721	77968026	77968526	2.28643	0.904604	0.00775692
127338	1	TBXT-KO	chr5	6777	153551730	153552230	2.28582	0.904604	0.0337635
41187	1	TBXT-KO	chr13	273	24233563	24234063	2.28484	0.904604	0.0123854
54136	1	TBXT-KO	chr15	3998	80452169	80452669	2.28469	0.904604	0.00774516
76508	1	TBXT-KO	chr19	3442	28445972	28446472	2.28457	0.904604	0.00774435
66674	1	TBXT-KO	chr17	5186	57561344	57561844	2.28436	0.904604	0.0141552
105503	1	TBXT-KO	chr3	2404	46565432	46565932	2.28416	0.904604	0.0224364
144051	1	TBXT-KO	chr7	5618	105905432	105905932	2.28376	0.904604	0.00773894
161437	1	TBXT-KO	chrX	371	14712025	14712525	2.28371	0.904604	0.00773859
132434	1	TBXT-KO	chr6	3145	37077921	37078421	2.28312	0.904604	0.0425317
107881	1	TBXT-KO	chr3	4782	98900340	98900840	2.28296	0.904604	0.0165352
70263	1	TBXT-KO	chr18	724	12659318	12659818	2.28234	0.904604	0.0148988
55185	1	TBXT-KO	chr15	5047	98257078	98257578	2.28216	0.904604	0.00772809
120209	1	TBXT-KO	chr4	7236	183264042	183264542	2.28164	0.904604	0.00772461
65665	1	TBXT-KO	chr17	4177	45235602	45236102	2.2814	0.904604	0.0536869
35624	1	TBXT-KO	chr12	2628	49257015	49257515	2.28111	0.904604	0.00772103
98302	1	TBXT-KO	chr21	638	34536363	34536863	2.2809	0.904604	0.0165762
157060	1	TBXT-KO	chr9	3071	93288353	93288853	2.28064	0.976689	0.029156
113073	1	TBXT-KO	chr4	100	970423	970923	2.28004	0.904604	0.0152081
34050	1	TBXT-KO	chr12	1054	11718910	11719410	2.28001	0.904604	0.0163946
77540	1	TBXT-KO	chr19	4474	39390036	39390536	2.27957	0.904604	0.0302449
3830	1	TBXT-KO	chr1	3830	31987073	31987573	2.27904	0.904604	0.0210984
153516	1	TBXT-KO	chr8	6559	142797557	142798057	2.27813	0.904604	0.00770095
85898	1	TBXT-KO	chr2	5629	103396108	103396608	2.27808	0.904604	0.00770067
112496	1	TBXT-KO	chr3	9397	193040997	193041497	2.27775	0.904604	0.030845
54045	1	TBXT-KO	chr15	3907	79025186	79025686	2.27749	0.904604	0.0128707
107004	1	TBXT-KO	chr3	3905	64677895	64678395	2.2771	0.904604	0.00769404
135032	1	TBXT-KO	chr6	5743	104279922	104280422	2.27702	0.904604	0.0148219
90340	1	TBXT-KO	chr2	10071	205915505	205916005	2.27698	0.904604	0.0208613
98305	1	TBXT-KO	chr21	641	34552977	34553477	2.27697	0.904604	0.00769315
106817	1	TBXT-KO	chr3	3718	61875010	61875510	2.27683	0.904604	0.0754706
6590	1	TBXT-KO	chr1	6590	63914199	63914699	2.27683	0.904604	0.0502472
106222	1	TBXT-KO	chr3	3123	52371565	52372065	2.27675	0.956308	0.0143871
89186	1	TBXT-KO	chr2	8917	177204359	177204859	2.27666	0.904604	0.0076911
78303	1	TBXT-KO	chr19	5237	45253387	45253887	2.27666	0.904604	0.0128456
80284	1	TBXT-KO	chr2	15	172018	172518	2.27651	0.904604	0.0637514
158892	1	TBXT-KO	chr9	4903	123903535	123904035	2.27635	0.904604	0.00768901
93746	1	TBXT-KO	chr20	944	15902515	15903015	2.27634	0.904604	0.0360219
35114	1	TBXT-KO	chr12	2118	39764903	39765403	2.27634	0.904604	0.0253167
773	1	TBXT-KO	chr1	773	6810028	6810528	2.27624	0.904604	0.00768829
60493	1	TBXT-KO	chr16	5014	83632762	83633262	2.27616	0.904604	0.00768772
116967	1	TBXT-KO	chr4	3994	89901766	89902266	2.27584	0.904604	0.0507136
101853	1	TBXT-KO	chr22	2470	39555854	39556354	2.27559	0.904604	0.00768391
43100	1	TBXT-KO	chr13	2186	66504489	66504989	2.27557	0.904604	0.00768376
130204	1	TBXT-KO	chr6	915	13334888	13335388	2.27555	0.904604	0.00768362
118604	1	TBXT-KO	chr4	5631	139746422	139746922	2.27529	0.904604	0.00768187
21280	1	TBXT-KO	chr10	5278	98026946	98027446	2.27471	0.904604	0.0419989
127437	1	TBXT-KO	chr5	6876	154571277	154571777	2.2747	0.904604	0.0138198
158879	1	TBXT-KO	chr9	4890	123616717	123617217	2.2745	0.904604	0.0171756
144208	1	TBXT-KO	chr7	5775	108246174	108246674	2.27388	0.904604	0.00767242
83178	1	TBXT-KO	chr2	2909	47520864	47521364	2.27382	0.904604	0.0100006
15595	1	TBXT-KO	chr1	15595	240114174	240114674	2.27373	0.904604	0.00767143
138138	1	TBXT-KO	chr6	8849	167151167	167151667	2.27338	0.904604	0.0076691
3590	1	TBXT-KO	chr1	3590	30087437	30087937	2.27337	0.904604	0.0262229
91832	1	TBXT-KO	chr2	11563	231722663	231723163	2.27319	0.904604	0.011147
5290	1	TBXT-KO	chr1	5290	45680027	45680527	2.27293	0.940212	0.0150449
140242	1	TBXT-KO	chr7	1809	28291501	28292001	2.27285	0.904604	0.0230494
77552	1	TBXT-KO	chr19	4486	39408082	39408582	2.27263	0.904604	0.0146273
106662	1	TBXT-KO	chr3	3563	58175622	58176122	2.27235	0.904604	0.0218861
29811	1	TBXT-KO	chr11	5929	80861811	80862311	2.27228	0.904604	0.0315775
134248	1	TBXT-KO	chr6	4959	80638620	80639120	2.27211	0.904604	0.0603096
11118	1	TBXT-KO	chr1	11118	166064339	166064839	2.27196	0.940212	0.0168771
116433	1	TBXT-KO	chr4	3460	80127348	80127848	2.27191	0.904604	0.0103918
85224	1	TBXT-KO	chr2	4955	86304328	86304828	2.27188	0.904604	0.00765901
141625	1	TBXT-KO	chr7	3192	52635066	52635566	2.27172	0.904604	0.00765799
79131	1	TBXT-KO	chr19	6065	49457897	49458397	2.27083	0.904604	0.007652
131174	1	TBXT-KO	chr6	1885	27873282	27873782	2.27082	0.940212	0.0200298
149403	1	TBXT-KO	chr8	2446	47167259	47167759	2.2707	0.904604	0.0197308
41122	1	TBXT-KO	chr13	208	23449290	23449790	2.27057	0.904604	0.0117447
109745	1	TBXT-KO	chr3	6646	133986264	133986764	2.27036	0.904604	0.0226934
153122	1	TBXT-KO	chr8	6165	133897400	133897900	2.2702	0.904604	0.00764777
107531	1	TBXT-KO	chr3	4432	76423094	76423594	2.26999	0.904604	0.0556415
112922	1	TBXT-KO	chr3	9823	197519886	197520386	2.26992	0.904604	0.0144469
16621	1	TBXT-KO	chr10	619	12127399	12127899	2.26928	0.904604	0.0228254
15708	1	TBXT-KO	chr1	15708	243343896	243344396	2.26919	0.904604	0.0439461
63333	1	TBXT-KO	chr17	1845	18203242	18203742	2.26914	0.904604	0.00764068
52526	1	TBXT-KO	chr15	2388	64979134	64979634	2.26907	0.904604	0.011542
89217	1	TBXT-KO	chr2	8948	177651856	177652356	2.269	0.956308	0.0573675
139161	1	TBXT-KO	chr7	728	5779059	5779559	2.26898	0.904604	0.0226253
140933	1	TBXT-KO	chr7	2500	39723440	39723940	2.26855	0.904604	0.00763678
[truncated: 143,334 more rows]
